# Supplementary material for: Large Differences in Gene Expression Responses to Drought and Heat Stress between Elite Barley Cultivar Scarlett and a Spanish Landrace
Source: Front Plant Sci. 2017 May 1;8:647. doi: 10.3389/fpls.2017.00647 (PMC5410667; doi:10.3389/fpls.2017.00647)
Supplement: Supplementary file 2 [file DataSheet2.XLSX]

## Sheet: AddFile2
	Large Differences in Gene Expression between Elite Barley Cultivar Scarlett and a Spanish Landrace under Drought and Heat Stress
	Carlos P Cantalapiedra, María J García-Pereira, M Pilar Gracia, Ernesto Igartua, Ana M Casas and Bruno Contreras-Moreira*
	Fields:
	DE_isofs: number of differentially expressed isoforms found in that gene
	is_DE_gene: whether the corresponding gene was declared as differentially expressed

## Sheet: 73LFD
gene	total_isofs	DE_isofs	direction	is_DE_gene	edgeRlogFC	edgeRFDR	sleuthqval

## Sheet: 73LFMDH
gene	total_isofs	DE_isofs	direction	is_DE_gene	edgeRlogFC	edgeRFDR	sleuthqval
comp49517_c0	4	2	dn	yes	-8.01108	5.67353e-59	1.41025e-05
comp52375_c2	14	2	dn	yes	-4.51342	1.446e-14	2.34081e-30
comp52537_c0	48	2	dn	yes	-5.60426	2.36679e-21	8.54921e-11
comp53082_c1	86	3	dn	yes	-6.98958	7.47156e-22	4.06098e-59
comp53438_c1	58	2	up	yes	3.45193	3.08412e-10	1.12565e-09
comp54032_c2	72	2	up	yes	5.73823	1.36862e-19	3.79042e-36
comp687409_c3	17	2	dn	yes	-2.55652	7.47656e-16	0.000706569
comp690059_c0	24	2	up	no	1.01836	0.0703503	6.77729e-24
8	total	17
		up -->	3	7	<-- yes
		dn -->	5	1	<-- no
		dn/up -->	0	0
	min_isofs	2
	max_isofs	3

## Sheet: 73YID
gene	total_isofs	DE_isofs	direction	is_DE_gene	edgeRlogFC	edgeRFDR	sleuthqval

## Sheet: 73YIMDH
gene	total_isofs	DE_isofs	direction	is_DE_gene	edgeRlogFC	edgeRFDR	sleuthqval
comp53438_c1	58	4	up	yes	6.18667	7.18355e-19	2.43511e-15
1	total	4
		up -->	1	1	<-- yes
		dn -->	0	0	<-- no
		dn/up -->	0	0
	min_isofs	4
	max_isofs	4

## Sheet: SCLFD
gene	total_isofs	DE_isofs	direction	is_DE_gene	edgeRlogFC	edgeRFDR	sleuthqval

## Sheet: SCLFMDH
gene	total_isofs	DE_isofs	direction	is_DE_gene	edgeRlogFC	edgeRFDR	sleuthqval
comp58992_c0	5	2	up	yes	2.3027	8.73465e-08	3.33022e-09
comp62905_c0	9	2	dn	yes	-4.6822	2.38402e-17	8.06111e-11
comp63423_c0	14	2	dn	yes	-4.39554	1.88708e-15	2.38003e-34
comp63449_c0	11	3	dn	yes	-5.88885	3.95623e-28	2.50816e-10
comp64663_c0	39	3	dn	yes	-5.83619	1.7464e-14	5.40888e-09
comp64880_c0	34	3	dn	yes	-5.96701	2.67799e-22	3.34305e-22
comp65279_c0	5	2	dn	yes	-7.08174	4.38261e-10	0.000108639
comp65785_c0	18	2	up	no	0.534354	0.353187	3.05009e-06
comp66641_c0	20	2	dn	yes	-2.78788	6.64806e-11	1.84626e-08
comp66874_c0	62	3	dn	yes	-7.91954	5.62956e-24	1.84066e-07
comp67757_c1	24	2	dn	yes	-4.43265	1.49659e-15	2.16055e-13
comp68357_c0	112	6	dn	yes	-6.79106	7.69853e-23	3.28396e-75
comp68496_c1	25	3	dn	yes	-4.03049	3.39929e-10	4.44757e-23
comp68714_c0	63	2	dn/up	no	0.853222	0.11795	2.78014e-17	isofs-->	comp68714_c0_seq26	7,6	up,dn	transdecoder	coding	PF03936	Terpene synthase family, metal binding domain	GO:0010333	terpene synthase activity	G2T-5848-MONOMER	(3<i>S</i>,6<i>E</i>)-nerolidol synthase	(3<i>E</i>)-4,8-dimethylnona-1,3,7-triene biosynthesis	TCONS_00000645	0	0	0	0	0	0	0	0	0	0	0	0	0	0	0	0	0
comp699704_c4	6	2	up	yes	18.7929	1.51304e-21	6.65381e-278
comp699995_c0	4	3	up	yes	4.22923	1.86487e-17	6.69918e-10
comp700094_c0	27	2	up	no	0.454559	0.635099	3.34649e-20
comp701318_c3	9	3	up	yes	10.5334	2.48298e-24	1.02504e-30
comp701491_c2	18	3	up	no	1.44187	0.00480851	3.74321e-10
comp702448_c0	128	2	dn	no	-1.29986	0.00989514	1.32322e-07
comp703330_c0	16	2	up	no	1.711	0.0102948	0.000744293
21	total	54
		up -->	8	15	<-- yes
		dn -->	12	6	<-- no
		dn/up -->	1	0.047619
	min_isofs	2
	max_isofs	6

## Sheet: SCYID
gene	total_isofs	DE_isofs	direction	is_DE_gene	edgeRlogFC	edgeRFDR	sleuthqval
comp45885_c0	4	2	dn/up	no	0.706195	0.0689655	1.50289e-11	isofs-->	comp45885_c0_seq3	4,2	-	-	up,dn	-	3	122.03	transdecoder	-	coding	rev	-	UniRef90_F2DDP7	PF00923	Transaldolase	-	-	GO:0006098	pentose-phosphate shunt	GO:0004801	sedoheptulose-7-phosphate:D-glyceraldehyde-3-phosphate glyceronetransferase activity			transaldolase	K00616 transaldolase [EC:2.2.1.2]	K00616	transaldolase [EC:2.2.1.2]	osa00030	Pentose phosphate pathway	G2U-8168-MONOMER	transaldolase	pentose phosphate pathway (non-oxidative branch)	-	TCONS_00031827	0	0	0	0	0	0
comp50083_c0	2	2	dn/up	no	-0.0973697	0.866046	5.7763e-12		comp50083_c0_seq1	1,2	-	-	up,dn	-	4	56.59	transdecoder.blastx,blastx.transdecoder	gi|75181363|sp|Q9LZX8.1|BIG2_ARATH	coding	fwd	UniRef90_R7WEZ1	-	PF16213	Dimerisation and cyclophilin-binding domain of Mon2	-	-	GO:0032012	regulation of ARF protein signal transduction	GO:0005086	ARF guanyl-nucleotide exchange factor activity			brefeldin A-inhibited guanine nucleotide-exchange protein 2	K18442 brefeldin A-inhibited guanine nucleotide-exchange protein	K18442	brefeldin A-inhibited guanine nucleotide-exchange protein	osa04144	Endocytosis	-	-	-	-	TCONS_00013280	0	0	0	0	0	0
comp58667_c0	10	2	dn/up	no	0.829999	0.0306895	4.06762e-08		comp58667_c0_seq7	1,2	-	-	up,dn	-	3	76.35	transdecoder	-	coding	rev	-	UniRef90_I1HST7,UniRef90_M7YLI9	PF01676	Metalloenzyme superfamily	-	-	GO:0006007	glucose catabolic process	GO:0004619	phosphoglycerate mutase activity			2,3-bisphosphoglycerate-independent phosphoglycerate mutase	K15633 2,3-bisphosphoglycerate-independent phosphoglycerate mutase [EC:5.4.2.12]	K15633	2,3-bisphosphoglycerate-independent phosphoglycerate mutase [EC:5.4.2.12]	osa00010	Glycolysis / Gluconeogenesis	G2T-9928-MONOMER,G3G-7171-MONOMER	MLOC_52687.1,TRIUR3_31839-P1	Rubisco shunt	-	TCONS_00046824	0	0	1	0	0	0
comp62103_c0	6	2	dn/up	yes	1.31536	0.00019516	1.56519e-07		comp62103_c0_seq3	1,2	-	-	up,dn	-	-	-	transdecoder.blastx	gi|1705612|sp|P55307.1|CATA1_HORVU	coding	both	UniRef90_M8A9J7	UniRef90_B8A1A5	PF00199	Catalase	-	-	GO:0006979	response to oxidative stress	GO:0004096	catalase activity			CatB, catalase	K03781 catalase [EC:1.11.1.6]	K03781	catalase [EC:1.11.1.6]	osa00630	Glyoxylate and dicarboxylate metabolism	G2U-6761-MONOMER	catalase-peroxidase	reactive oxygen species degradation (mammalian)	-	TCONS_00005184	0	0	0	0	0	0
comp63622_c0	15	2	dn/up	no	1.11661	0.00253956	3.45492e-07		comp63622_c0_seq13	1,2	-	-	up,dn	-	6	54.82	transdecoder.blastx	gi|41019483|sp|P20115.3|CISY4_ARATH	coding	fwd	UniRef90_M8ANK2,UniRef90_N1QTA2	-	PF00285	Citrate synthase	-	-	GO:0006099	tricarboxylic acid cycle	GO:0004108	citrate			citrate synthase 4, mitochondrial	K01647 citrate synthase [EC:2.3.3.1]	K01647	citrate synthase [EC:2.3.3.1]	osa00020	Citrate cycle (TCA cycle)	G2T-8028-MONOMER	MLOC_66594.1	TCA cycle II (plants and fungi)	TCA cycle (plant)	TCONS_00022102,TCONS_00022101	0	0	0	0	0	0
comp64694_c0	19	2	dn/up	yes	1.22431	0.000347195	1.10079e-11		comp64694_c0_seq7	6,20	-	-	up,dn	-	6	53.6	transdecoder	-	coding	rev	-	UniRef90_Q6K8J4	PF04551	GcpE protein	-	-	GO:0016114	terpenoid biosynthetic process	GO:0046429	4-hydroxy-3-methylbut-2-en-1-yl diphosphate synthase activity			ISPG, OJ1669_F01.30, OsJ_07430	K03526 (E)-4-hydroxy-3-methylbut-2-enyl-diphosphate synthase [EC:1.17.7.1 1.17.7.3]	K03526	(E)-4-hydroxy-3-methylbut-2-enyl-diphosphate synthase [EC:1.17.7.1 1.17.7.3]	osa00900	Terpenoid backbone biosynthesis	G2U-10883-MONOMER	(<i>E</i>)-4-hydroxy-3-methylbut-2-enyl-diphosphate synthase	methylerythritol phosphate pathway II	-	TCONS_00034301	1	0	0	0	0	0
comp65381_c0	29	2	dn/up	no	1.02924	0.00693935	1.35939e-14		comp65381_c0_seq17	4,2	-	-	up,dn	-	-	-	blastx.transdecoder	gi|75097627|sp|O22898.1|LACS1_ARATH	coding	fwd	UniRef90_I1HMR2,UniRef90_M0Z4T5	-	PF00501	AMP-binding enzyme	-	-	GO:0010025,GO:0010143	wax biosynthetic process,cutin biosynthetic process	GO:0031957	very long-chain fatty acid-CoA ligase activity			long chain acyl-CoA synthetase 1	K01897 long-chain acyl-CoA synthetase [EC:6.2.1.3]	K01897	long-chain acyl-CoA synthetase [EC:6.2.1.3]	osa01212	Fatty acid metabolism	G3N-10731-MONOMER,G2T-8753-MONOMER	long-chain-fatty-acid-CoA ligase	phosphatidylcholine acyl editing	-	TCONS_00023434	0	0	0	0	0	0
comp65986_c0	8	2	dn	no	-0.317314	0.500745	3.35149e-10
comp66192_c0	98	3	2dn/up	no	0.664611	0.0997469	9.04403e-72		comp66192_c0_seq93	4,2,2	-	-	up,dn,dn	-	7,6	70.54,55.03	transdecoder	-	coding	both	UniRef90_A8BSP6,UniRef90_B7Z697,UniRef90_C4J1F8	UniRef90_K3YS38,UniRef90_I1QF99,UniRef90_M8A8M0	PF00044,PF02800	Glyceraldehyde 3-phosphate dehydrogenase, NAD binding domain,Glyceraldehyde 3-phosphate dehydrogenase, C-terminal domain	-	-	GO:0006006	glucose metabolic process	GO:0004365	glyceraldehyde-3-phosphate dehydrogenase			GAPC2, GAPDH, H0302E05.3, OJ000223_09.15,OJ1791_B03.34	K00134 glyceraldehyde 3-phosphate dehydrogenase [EC:1.2.1.12]	K00134	glyceraldehyde 3-phosphate dehydrogenase [EC:1.2.1.12]	osa00010	Glycolysis / Gluconeogenesis	G2T-6438-MONOMER,G2T-7358-MONOMER	glyceraldehyde-3-phosphate dehydrogenase (phosphorylating)	-	-	TCONS_00006835	0	0	0	0	0	0
comp66286_c0	35	2	dn/up	no	0.908502	0.00569749	1.13866e-07		comp66286_c0_seq26	1,2	-	-	up,dn	-	-	-	transdecoder<blastx	gi|75245768|sp|Q8L7W8.1|FUCO2_ARATH	coding	fwd	UniRef90_F2DKY2,UniRef90_M0Y3U9	-	PF14498	Glycosyl hydrolase family 65, N-terminal domain	-	-	GO:0008152	metabolic process	GO:0004560	alpha-L-fucosidase activity			alpha-L-fucosidase 2	-	-	-	-	-	-	-	-	-	TCONS_00040715	0	0	0	0	0	0
comp66366_c0	20	3	dn/2up	no	-0.178803	0.752365	3.32492e-19		comp66366_c0_seq8	4,4,3	-	-	up,up,dn	-	2	58.92	blastx,transdecoder.blastx,transdecoder.blastx	gi|75318765|sp|O81415.1|PME39_ARATH,gi|229891483|sp|Q8GX86.2|PME21_ARATH	coding	fwd,both,both	UniRef90_F2EET4,UniRef90_I1IYG4,UniRef90_F2EFN5	,UniRef90_J3LYJ2,UniRef90_C4J319	PF01095,PF04043	Pectinesterase,Plant invertase/pectin methylesterase inhibitor	-	-	GO:0042545	cell wall modification	GO:0030599	pectinesterase activity	GO:0005618	cell wall	pectinesterase	-	-	-	-	-	-	-	-	-	TCONS_00036165	0	0	0	0	0	0
comp66441_c0	67	2	dn/up	no	0.552891	0.150469	3.11102e-05		comp66441_c0_seq123	1,2	-	-	up,dn	-	-	-	transdecoder	-	coding	rev	-	UniRef90_F2DIJ6	PF13844	Glycosyl transferase family 41	-	-	-	-	GO:0005515	protein binding			-	-	-	-	-	-	-	-	-	-	TCONS_00044962	0	0	0	0	0	0
comp66755_c0	36	2	up	no	0.0708498	0.906064	9.6218e-15
comp67116_c0	9	2	dn/up	no	0.516739	0.201859	5.51881e-05		comp67116_c0_seq2	1,2	-	-	up,dn	-	-	-	transdecoder	-	coding	rev	-	UniRef90_I1HAF5,UniRef90_M7ZA49	PF02364	1,3-beta-glucan synthase component	-	-	GO:0051274	beta-glucan biosynthetic process	GO:0035251	UDP-glucosyltransferase activity			callose synthase 9	-	-	-	-	-	MONOMER-16406	callose synthase	callose biosynthesis	-	TCONS_00014810	0	0	0	0	0	1
comp67446_c0	75	2	dn	no	0.0124516	0.984196	0.000109778
comp67964_c3	119	2	dn	no	0.251912	0.613715	6.80109e-07
comp68251_c0	33	4	up	no	0.892616	0.0397989	1.35939e-14
comp68267_c2	9	2	up	yes	7.33992	3.58605e-30	1.98227e-05
comp68357_c0	112	3	up	yes	2.04614	1.75298e-09	4.74132e-07
comp68484_c0	114	2	dn/up	no	0.320427	0.490342	6.70911e-05		comp68484_c0_seq99	1,2	-	-	up,dn	-	2	58.92	transdecoder	-	coding	rev	-	UniRef90_F2EGW8,UniRef90_Q7EZJ0	PF12436	ICP0-binding domain of Ubiquitin-specific protease 7	-	-	GO:0006511	ubiquitin-dependent protein catabolic process	GO:0004221	ubiquitin thiolesterase activity			P0695H10.3	K11838 ubiquitin carboxyl-terminal hydrolase 7 [EC:3.4.19.12]	K11838	ubiquitin carboxyl-terminal hydrolase 7 [EC:3.4.19.12]	-	-	-	-	-	-	TCONS_00011877	0	0	0	0	0	0
comp68570_c0	8	2	up	no	0.8463	0.0304074	2.65281e-20
comp68630_c0	8	2	up	no	0.970986	0.0151765	9.62607e-08
comp68972_c1	22	2	dn/up	no	0.667882	0.0740962	1.04327e-11		comp68972_c1_seq8	1,2	-	-	up,dn	-	-	-	transdecoder	-	coding	rev	-	UniRef90_P52894	PF00155	Aminotransferase class I and II	-	-	GO:0019481	L-alanine catabolic process	GO:0004021	L-alanine:2-oxoglutarate aminotransferase activity			alanine aminotransferase 2	K00814 alanine transaminase [EC:2.6.1.2]	K00814	alanine transaminase [EC:2.6.1.2]	osa01230	Biosynthesis of amino acids	G3N-9954-MONOMER	alanine transaminase	alanine biosynthesis II	-	TCONS_00009025	0	0	0	0	0	0
comp68989_c1	19	2	dn	no	-0.515378	0.274342	3.06307e-19
comp69080_c1	17	2	up	no	0.88381	0.044819	3.22838e-09
comp698933_c0	106	2	dn/up	no	0.679081	0.0945846	5.35651e-09		comp698933_c0_seq8	1,2	-	-	up,dn	-	5	108.14	transdecoder	-	coding	rev	-	UniRef90_Q43772,UniRef90_M0USZ9	PF01704	UTP--glucose-1-phosphate uridylyltransferase	-	-	GO:0052543	callose deposition in cell wall	GO:0003983	UTP:glucose-1-phosphate uridylyltransferase activity			UGP	K00963 UTP--glucose-1-phosphate uridylyltransferase [EC:2.7.7.9]	K00963	UTP--glucose-1-phosphate uridylyltransferase [EC:2.7.7.9]	osa00040	Pentose and glucuronate interconversions	GN7F-29823-MONOMER,G2T-8882-MONOMER	"-",UTP-glucose-1-phosphate uridylyltransferase	UDP-galactose biosynthesis (salvage pathway from galactose using UDP-glucose)	-	TCONS_00030871	0	0	0	1	0	1
comp699913_c1	6	2	dn/up	yes	1.26595	0.000465404	6.70842e-07		comp699913_c1_seq5	6,2	-	-	up,dn	-	4	73.58	transdecoder.blastx	gi|14548089|sp|O65195.1|INO1_HORVU	coding	both	UniRef90_O64437,UniRef90_Q7XZE6	UniRef90_M8AEL4	PF07994	Myo-inositol-1-phosphate synthase	-	-	GO:0010264	myo-inositol hexakisphosphate biosynthetic process	GO:0004512	inositol-3-phosphate synthase activity			INO1, IPS, RINO1	K01858 myo-inositol-1-phosphate synthase [EC:5.5.1.4]	K01858	myo-inositol-1-phosphate synthase [EC:5.5.1.4]	osa00562	Inositol phosphate metabolism	G2T-7783-MONOMER,GN7F-25358-MONOMER	inositol-3-phosphate synthase	1D-<i>myo</i>-inositol hexakisphosphate biosynthesis III (<i>Spirodela polyrrhiza</i>)	myo-inositol biosynthesis	TCONS_00030267	0	0	0	0	1	0
comp700908_c0	88	3	dn/2up	yes	2.28415	3.59494e-09	3.46175e-19		comp700908_c0_seq50	4,4,2	-	-	up,up,dn	-	3	90.23	blastx-mismatches	gi|75207666|sp|Q9STF3.1|PP265_ARATH	coding	both,rev	UniRef90_I1HTD7,,UniRef90_I1HTD7	UniRef90_K4IT15,UniRef90_I1HTD4,UniRef90_K4IT15	PF14432	DYW family of nucleic acid deaminases	-	-	GO:0006561	proline biosynthetic process	GO:0004350	glutamate-5-semialdehyde dehydrogenase activity			delta-1-pyrroline-5-carboxylate synthase-like	K12657 delta-1-pyrroline-5-carboxylate synthetase [EC:2.7.2.11 1.2.1.41]	K12657	delta-1-pyrroline-5-carboxylate synthetase [EC:2.7.2.11 1.2.1.41]	osa00330	Arginine and proline metabolism	G2T-9630-MONOMER	glutamate-5-semialdehyde dehydrogenase	proline biosynthesis I	-	TCONS_00026624	0	0	0	0	1	0
comp701269_c4	20	2	dn/up	no	0.0178502	0.977088	6.97444e-08		comp701269_c4_seq27	16,2	-	-	up,dn	-	-	-	transdecoder	-	coding	both	UniRef90_C4J5Q2,UniRef90_C6T893	UniRef90_M8AVR5,UniRef90_M8C3H7	PF00009	Elongation factor Tu GTP binding domain	-	-	GO:0006184	GTP catabolic process	GO:0003746	translation elongation factor activity			elongation factor 1-alpha	K03231 elongation factor 1-alpha	K03231	elongation factor 1-alpha	osa03013	RNA transport	-	-	-	-	TCONS_00005277	0	1	0	0	0	0
comp701888_c2	29	2	dn/up	yes	1.64561	2.58476e-05	1.36768e-10		comp701888_c2_seq42	15,2	-	-	up,dn	-	2,2	58.78,58.05	blastx.transdecoder,blastx	gi|75193808|sp|Q9S7E9.1|GGT2_ARATH,gi|75180270|sp|Q9LR30.1|GGT1_ARATH	coding	both,fwd	UniRef90_M8BWQ5,UniRef90_F2D653	UniRef90_B4FW25	PF00155	Aminotransferase class I and II	-	-	GO:0009058	biosynthetic process	GO:0030170	pyridoxal phosphate binding			glutamate--glyoxylate aminotransferase 2	K14272 glutamate--glyoxylate aminotransferase [EC:2.6.1.4 2.6.1.2 2.6.1.44]	K14272	glutamate--glyoxylate aminotransferase [EC:2.6.1.4 2.6.1.2 2.6.1.44]	osa00630	Glyoxylate and dicarboxylate metabolism	G3G-7454-MONOMER	alanine transaminase	alanine biosynthesis II	-	TCONS_00037611	0	0	0	0	0	0
comp702048_c1	126	3	dn/2up	no	0.896223	0.0440718	6.22384e-08		comp702048_c1_seq18	1,1,11	-	-	up,up,dn	-	7	6.76	blastx,transdecoder.blastx,blastx	gi|401140|sp|P31924.1|SUS1_ORYSJ,,gi|1351136|sp|P49036.1|SUS2_MAIZE	coding	fwd	UniRef90_M0WE64,UniRef90_M0WE61,UniRef90_M0WE60	-	PF00862	Sucrose synthase	-	-	GO:0005985	sucrose metabolic process	GO:0016157	sucrose synthase activity			OsJ_11182, OsSUS1, RSUS1, RSs2, SUS1,RSs3	K00695 sucrose synthase [EC:2.4.1.13]	K00695	sucrose synthase [EC:2.4.1.13]	osa00500	Starch and sucrose metabolism	G2T-9621-MONOMER	-	sucrose degradation II (sucrose synthase)	sucrose biosynthesis	TCONS_00029492	0	0	0	0	0	0
comp702419_c0	21	2	dn/up	no	0.487495	0.273859	8.99834e-09		comp702419_c0_seq16	4,2	-	up	up,dn	-	2	53.68	transdecoder.blastx,blastx	gi|75138360|sp|Q75W16.1|AROG_ORYSJ	coding	both,fwd	UniRef90_I1GSB3,UniRef90_I1GSB3	UniRef90_J3LPD9,"-"	PF01474	Class-II DAHP synthetase family	-	-	GO:0009073	aromatic amino acid family biosynthetic process	GO:0003849	3-deoxy-7-phosphoheptulonate synthase activity			DAHPS2	K01626 3-deoxy-7-phosphoheptulonate synthase [EC:2.5.1.54]	K01626	3-deoxy-7-phosphoheptulonate synthase [EC:2.5.1.54]	osa00400	Phenylalanine, tyrosine and tryptophan biosynthesis	G3G-9501-MONOMER	3-deoxy-7-phosphoheptulonate synthase	3-dehydroquinate biosynthesis I	chorismate biosynthesis	TCONS_00001011	0	0	0	0	0	0
comp702468_c0	7	2	up	yes	12.7507	6.81672e-44	1.96224e-05
comp703150_c0	17	2	dn/up	no	0.676065	0.117624	4.16504e-10		comp703150_c0_seq34	1,2	-	-	up,dn	-	5	99.93	transdecoder<blastx,blastx.transdecoder	gi|1174745|sp|P46225.1|TPIC_SECCE	coding	fwd	UniRef90_F2DTB2	-	PF00121	Triosephosphate isomerase	-	-	GO:0080022	primary root development	GO:0004807	triose-phosphate isomerase activity			OJ1112_E07.32-1	K01803 triosephosphate isomerase (TIM) [EC:5.3.1.1]	K01803	triosephosphate isomerase (TIM) [EC:5.3.1.1]			G2T-6002-MONOMER,G3N-8438-MONOMER	triose-phosphate isomerase	Calvin-Benson-Bassham cycle	Calvin cycle	TCONS_00020214	1	0	0	0	0	0
34	Total	75
		up -->	8	8	<-- yes
		dn -->	4	26	<-- no
		dn/up -->	18	0.529412
	min_isofs	2
	max_isofs	4
[truncated: 29 more columns]

## Sheet: SCYIMDH
gene	total_isofs	DE_isofs	direction	is_DE_gene	edgeRlogFC	edgeRFDR	sleuthqval
comp62759_c0	2	2	dn	yes	-8.40524	1.67143e-27	5.66826e-11
comp65048_c0	10	2	dn	yes	-4.19301	4.15445e-10	1.36586e-07
comp67266_c0	22	3	dn	yes	-5.72183	2.93564e-24	1.23297e-10
comp68729_c0	135	2	dn	no	-1.29684	0.0936284	2.41061e-05
comp68794_c1	12	2	dn	yes	-1.85326	0.000426409	2.16837e-07
comp699499_c0	3	2	dn	yes	-6.53366	1.06945e-10	1.65226e-09
comp700379_c1	2	2	dn	yes	-4.95343	1.45253e-21	2.59475e-09
comp700733_c1	22	3	dn	yes	-2.60628	4.66557e-07	2.13183e-08
comp700981_c0	10	2	dn	yes	-9.41659	2.04108e-32	8.21665e-23
comp702048_c1	126	2	dn	yes	-3.21583	4.02318e-10	1.06825e-09
comp702272_c1	26	2	dn	yes	-4.0747	5.0427e-11	1.89904e-09
comp702505_c0	16	2	dn	yes	-2.38453	1.02746e-05	5.21186e-09
12	Total	26
		up -->	0	11	<-- yes
		dn -->	12	1	<-- no
		dn/up -->	0	0
	min_isofs	2
	max_isofs	3
