# Supplementary material for: Large Differences in Gene Expression Responses to Drought and Heat Stress between Elite Barley Cultivar Scarlett and a Spanish Landrace
Source: Front Plant Sci. 2017 May 1;8:647. doi: 10.3389/fpls.2017.00647 (PMC5410667; doi:10.3389/fpls.2017.00647)
Supplement: Supplementary file 3 [file DataSheet3.XLSX]

## Sheet: AddFile3
	Large Differences in Gene Expression between Elite Barley Cultivar Scarlett and a Spanish Landrace under Drought and Heat Stress
	Carlos P Cantalapiedra, María J García-Pereira, M Pilar Gracia, Ernesto Igartua, Ana M Casas and Bruno Contreras-Moreira*

## Sheet: 73
gene	isof	73_YI_D	73_YI_G	73_LF_D	73_LF_G	gene-model	exons	introns		Protein Function/Enzyme	Metabolic process	best prot hit
comp53438_c1	comp53438_c1_seq111	-	up	-	up	TCONS_00015817	1,2,3,4,5,6,7,8,9,	6,8,	coding	MYB-related		TCONS_00015817
comp53438_c1	comp53438_c1_seq120	-	up	-	-	TCONS_00015817	1,2,3,4,5,6,7,8,9,	6,	coding	MYB-related		TCONS_00015817
comp53438_c1	comp53438_c1_seq25	-	up	-	up	TCONS_00015817	1,2,3,4,5,6,7,8,		coding	MYB-related		TCONS_00015817
comp53438_c1	comp53438_c1_seq35	-	up	-	-	TCONS_00015817	1,2,3,4,5,6,7,8,9,	6,	coding	MYB-related		TCONS_00015817

## Sheet: SC
gene	isof	SC_YI_D	SC_YI_G	SC_LF_D	SC_LF_G	gene-model	exons	introns		coding	Protein Function/Enzyme	Metabolic process	best prot hit
comp45651_c0	comp45651_c0_seq2	-	dn	-	dn	TCONS_00044041	1,2,3,	2,	0	coding	thiamine thiazole synthase	Thiamine metabolism	TCONS_00044042
comp59987_c0	comp59987_c0_seq2	-	dn	-	-	na	na	na	0	noncoding	-	-	TCONS_00022668
comp59987_c0	comp59987_c0_seq3	dn	-	-	-	na	na	na		noncoding	-	-	TCONS_00022668
comp63856_c0	comp63856_c0_seq14	dn	dn	-	dn	na	na	na	1	coding	-	-	TCONS_00023411
comp63856_c0	comp63856_c0_seq21	-	dn	-	-	na	na	na		coding	-	-	TCONS_00042810
comp63856_c0	comp63856_c0_seq27	up	-	-	-	TCONS_00002152	1,			coding	-	-	TCONS_00002152
comp64366_c1	comp64366_c1_seq5	-	-	-	up	na	na	na	1	coding	(+)-neomenthol dehydrogenase	menthol biosynthesis	TCONS_00019009
comp64366_c1	comp64366_c1_seq6	dn	-	-	-	na	na	na		coding	-	-	TCONS_00019009
comp64784_c0	comp64784_c0_seq5	up	up	-	-	na	na	na	0	coding	elongation factor 1-beta	-	TCONS_00035834
comp64880_c0	comp64880_c0_seq14	-	-	-	dn	na	na	na		coding	phosphomethylpyrimidine synthase [EC:4.1.99.17]	Thiamine metabolism	TCONS_00050596
comp64880_c0	comp64880_c0_seq33	-	-	-	dn	na	na	na		coding	phosphomethylpyrimidine synthase [EC:4.1.99.17]	Thiamine metabolism	TCONS_00050596
comp64880_c0	comp64880_c0_seq34	-	dn	-	dn	TCONS_00020613	1,2,	1,	0	coding	phosphomethylpyrimidine synthase [EC:4.1.99.17]	Thiamine metabolism	TCONS_00050596
comp65048_c0	comp65048_c0_seq5	-	dn	-	-	na	na	na		coding	&alpha;-amylase	starch degradation I	TCONS_00005484
comp65048_c0	comp65048_c0_seq6	-	dn	-	-	na	na	na	0	coding	-	-	TCONS_00005484
comp65048_c0	comp65048_c0_seq7	dn	-	-	-	TCONS_00005484	2,			coding	-	-	TCONS_00005484
comp66417_c0	comp66417_c0_seq39	-	-	-	up	na	na	na	1	coding	MYB-related	-	TCONS_00040143
comp66417_c0	comp66417_c0_seq6	dn	-	-	-	TCONS_00029764	7,8,10,11,			coding		-	TCONS_00037775
comp67310_c0	comp67310_c0_seq30	-	-	-	up	na	na	na	0	coding	MYB-related	Circadian rhythm - plant	TCONS_00015818
comp67310_c0	comp67310_c0_seq53	-	up	-	-	na	na	na		coding	MYB-related	Circadian rhythm - plant	TCONS_00015818
comp68026_c5	comp68026_c5_seq25	dn	dn	-	-	TCONS_00030633	2,		0	coding	aquaporin PIP	-	TCONS_00030633
comp68026_c5	comp68026_c5_seq54	-	-	-	dn	TCONS_00021302	1,			coding	aquaporin PIP	-	TCONS_00021302
comp68251_c0	comp68251_c0_seq12	-	dn	-	-	TCONS_00000430	12,13,14,	12,	1	coding	5-methyltetrahydropteroyltriglutamate--homocysteine methyltransferase [EC:2.1.1.14]	<i>S</i>-adenosyl-L-methionine cycle II	TCONS_00000430
comp68251_c0	comp68251_c0_seq14	up	-	-	-	TCONS_00000425	3,4,5,6,7,8,9,10,11,12,13,14,	3,		coding	5-methyltetrahydropteroyltriglutamate--homocysteine methyltransferase [EC:2.1.1.14]	<i>S</i>-adenosyl-L-methionine cycle II	TCONS_00000425
comp68251_c0	comp68251_c0_seq19	up	-	-	-	TCONS_00000425	3,4,5,6,7,8,9,10,11,12,13,	3,13,		coding	-	-	TCONS_00000425
comp68251_c0	comp68251_c0_seq2	up	-	-	-	TCONS_00000425	1,2,3,7,8,9,10,11,12,13,14,			coding	5-methyltetrahydropteroyltriglutamate--homocysteine methyltransferase [EC:2.1.1.14]	-	TCONS_00000425
comp68251_c0	comp68251_c0_seq21	up	-	-	-	TCONS_00000430	1,2,3,4,5,			coding	5-methyltetrahydropteroyltriglutamate--homocysteine methyltransferase [EC:2.1.1.14]	<i>S</i>-adenosyl-L-methionine cycle II	TCONS_00000430
comp68357_c0	comp68357_c0_seq108	up	-	-	-	TCONS_00015597	3,		1	coding	alpha-glucan, water dikinase [EC:2.7.9.4]	-	TCONS_00033432
comp68357_c0	comp68357_c0_seq18	-	-	-	dn	na	na	na		coding	-	-	TCONS_00046451
comp68357_c0	comp68357_c0_seq23	-	-	-	dn	na	na	na		coding	-	-	TCONS_00046451
comp68357_c0	comp68357_c0_seq39	up	-	-	-	TCONS_00015597	1,			noncoding	-	-	TCONS_00015597
comp68357_c0	comp68357_c0_seq43	-	-	-	dn	na	na	na		coding	alpha-glucan, water dikinase [EC:2.7.9.4]	-	TCONS_00046449
comp68357_c0	comp68357_c0_seq64	-	-	-	dn	na	na	na		coding	-	-	TCONS_00046451
comp68357_c0	comp68357_c0_seq80	-	-	-	dn	na	na	na		coding	-	-	TCONS_00046451
comp68357_c0	comp68357_c0_seq90	-	-	-	dn	na	na	na		coding	-	-	TCONS_00046451
comp68357_c0	comp68357_c0_seq92	up	-	-	-	TCONS_00015597	3,			coding	alpha-glucan, water dikinase [EC:2.7.9.4]	-	TCONS_00046449
comp68417_c0	comp68417_c0_seq18	dn	-	-	-	TCONS_00020517	1,		1	coding	molecular chaperone HtpG	Protein processing in endoplasmic reticulum	TCONS_00015948
comp68417_c0	comp68417_c0_seq20	-	-	-	up	TCONS_00020517	1,2,			coding	molecular chaperone HtpG	Protein processing in endoplasmic reticulum	TCONS_00015948
comp68630_c0	comp68630_c0_seq1	up	-	-	up	TCONS_00013151	1,2,3,	2,	0	coding	-	methionine salvage cycle I (bacteria and plants)	TCONS_00013150
comp68630_c0	comp68630_c0_seq5	up	-	-	-	TCONS_00027380	1,			coding	-	methionine salvage cycle I (bacteria and plants)	TCONS_00027380
comp68729_c0	comp68729_c0_seq17	-	dn	-	-	na	na	na	0	coding	starch phosphorylase [EC:2.4.1.1]	Starch and sucrose metabolism	TCONS_00017290
comp68729_c0	comp68729_c0_seq30	dn	dn	-	-	na	na	na		coding	starch phosphorylase [EC:2.4.1.1]	Starch and sucrose metabolism	TCONS_00017290
comp69080_c1	comp69080_c1_seq10	up	-	-	up	na	na	na	0	coding	phenylalanine ammonia-lyase [EC:4.3.1.24]	Phenylalanine metabolism	TCONS_00019828
comp69080_c1	comp69080_c1_seq13	up	-	-	-	na	na	na		coding	phenylalanine ammonia-lyase [EC:4.3.1.24]	Phenylalanine metabolism	TCONS_00039096
comp700733_c1	comp700733_c1_seq15	-	-	-	up	na	na	na	1	coding	beta-glucosidase [EC:3.2.1.21]	Cyanoamino acid metabolism	TCONS_00027786
comp700733_c1	comp700733_c1_seq39	-	dn	-	-	na	na	na		coding	beta-glucosidase [EC:3.2.1.21]	Cyanoamino acid metabolism	TCONS_00038813
comp700733_c1	comp700733_c1_seq7	-	dn	-	-	na	na	na		coding	-	-	TCONS_00023727
comp700733_c1	comp700733_c1_seq9	-	dn	-	-	na	na	na		coding	beta-glucosidase [EC:3.2.1.21]	Cyanoamino acid metabolism	TCONS_00038813
comp700888_c0	comp700888_c0_seq31	up	-	-	up	na	na	na	0	coding	-	-	TCONS_00038560
comp701318_c3	comp701318_c3_seq11	-	-	-	up	na	na	na	0	coding	polyamine oxidase (propane-1,3-diamine-forming)	spermine and spermidine degradation II	TCONS_00005440
comp701318_c3	comp701318_c3_seq14	-	-	-	up	na	na	na		coding	-	-	TCONS_00005440
comp701318_c3	comp701318_c3_seq18	-	-	up	up	na	na	na		coding	-	-	TCONS_00049579
comp701711_c0	comp701711_c0_seq54	up	-	-	-	TCONS_00047588	1,		0	coding	CAMK_CAMKL-CHK1	-	TCONS_00047588
comp701711_c0	comp701711_c0_seq59	-	-	-	up	na	na	na		coding	CAMK_CAMKL-CHK1	-	TCONS_00032863
comp702048_c1	comp702048_c1_seq18	up	-	-	-	na	na	na	1	coding	sucrose synthase [EC:2.4.1.13]	Starch and sucrose metabolism	TCONS_00029492
comp702048_c1	comp702048_c1_seq3	dn	dn	-	-	na	na	na		coding	sucrose synthase [EC:2.4.1.13]	Starch and sucrose metabolism	TCONS_00029492
comp702048_c1	comp702048_c1_seq91	up	-	-	-	na	na	na		coding	sucrose synthase [EC:2.4.1.13]	Starch and sucrose metabolism	TCONS_00029492
comp702048_c1	comp702048_c1_seq92	-	dn	-	-	na	na	na		coding	sucrose synthase [EC:2.4.1.13]	Starch and sucrose metabolism	TCONS_00029492
comp702419_c0	comp702419_c0_seq16	up	-	-	up	TCONS_00001011	1,2,3,4,5,6,		1	coding	3-deoxy-7-phosphoheptulonate synthase [EC:2.5.1.54]	Phenylalanine, tyrosine and tryptophan biosynthesis	TCONS_00001011
comp702419_c0	comp702419_c0_seq52	dn	dn	-	-	TCONS_00001011	5,6,	4,		coding	3-deoxy-7-phosphoheptulonate synthase [EC:2.5.1.54]	Phenylalanine, tyrosine and tryptophan biosynthesis	TCONS_00001011
comp703278_c0	comp703278_c0_seq5	dn	dn	-	-	na	na	na	0	noncoding	-	-	TCONS_00026720
comp74713_c0	comp74713_c0_seq1	dn	dn	-	-	na	na	na	0	coding	-	-	TCONS_00011258
							numero distinta direccion -->		9	57
							numero genes-->		24	4
