# Supplementary material for: Large Differences in Gene Expression Responses to Drought and Heat Stress between Elite Barley Cultivar Scarlett and a Spanish Landrace
Source: Front Plant Sci. 2017 May 1;8:647. doi: 10.3389/fpls.2017.00647 (PMC5410667; doi:10.3389/fpls.2017.00647)
Supplement: Supplementary file 4 [file DataSheet4.XLSX]

## Sheet: AddFile4
	Large Differences in Gene Expression between Elite Barley Cultivar Scarlett and a Spanish Landrace under Drought and Heat Stress
	Carlos P Cantalapiedra, María J García-Pereira, M Pilar Gracia, Ernesto Igartua, Ana M Casas and Bruno Contreras-Moreira*

## Sheet: YIDup
#	Genotype	DE tag	cluster	LF_D	LF_G	YI_D	YI_G	Map_chr	Map_cM	CDS_evidence	CDS_match	CPC_coding	CPC_strand	Uniref_fwd	Uniref_rev	PFAM_id	PFAM_desc	iTAK_id	iTAK_type	GOBP_term	GOBP_desc	GOMF_term	GOMF_desc	GOCC_term	GOCC_desc	KEGGANNOT_id	KEGGANNOT_desc	KEGGKO_id	KEGGKO_desc	KEGGPATHWAY_id	KEGGPATHWAY_desc	PlantCyc_geneid	PlantCyc_genename	PlantCyc_pathway	PlantReactome	Hnijo protein	abebe2010	ashoub2013	ashoub2015	chmielewska2016	guo2009	hubner2015	kausar2013	matsumoto2014	rollins2013	shaar-moshe2015	talame2007	vitamvas2015	wang2015
1	SC	comp60930_c0_seq3	4	-	-	up	-	-	-	transdecoder	-	coding	both	UniRef90_J3KYB2	UniRef90_F2EBH4	PF00067	Cytochrome P450	-	-	GO:0055114	oxidation-reduction process	GO:0005506	iron ion binding	-	-	-	-	-	-	-	-	G2T-7979-MONOMER	MLOC_12151.1	brassinosteroids inactivation	-	TCONS_00000565	0	0	0	0	0	0	0	0	0	0	0	0	0
2	SC	comp60930_c0_seq3	4	-	-	-	-	-	-	-	-	-	-	-	-	-	-	-	-	-	-	GO:0016491	oxidoreductase activity	-	-	-	-	-	-	-	-	-	-	-	-	-	-	-	-	-	-	-	-	-	-	-	-	-	-
3	SC	comp60930_c0_seq3	4	-	-	-	-	-	-	-	-	-	-	-	-	-	-	-	-	-	-	GO:0016705	oxidoreductase activity	-	-	-	-	-	-	-	-	-	-	-	-	-	-	-	-	-	-	-	-	-	-	-	-	-	-
4	SC	comp60930_c0_seq3	4	-	-	-	-	-	-	-	-	-	-	-	-	-	-	-	-	-	-	GO:0020037	heme binding	-	-	-	-	-	-	-	-	-	-	-	-	-	-	-	-	-	-	-	-	-	-	-	-	-	-
5	SC	comp60930_c0_seq3	4	-	-	-	-	-	-	-	-	-	-	-	-	-	-	-	-	-	-	GO:0043167	ion binding	-	-	-	-	-	-	-	-	-	-	-	-	-	-	-	-	-	-	-	-	-	-	-	-	-	-
6	SC	comp60930_c0_seq3	4	-	-	-	-	-	-	-	-	-	-	-	-	-	-	-	-	-	-	GO:0043169	cation binding	-	-	-	-	-	-	-	-	-	-	-	-	-	-	-	-	-	-	-	-	-	-	-	-	-	-
7	SC	comp60930_c0_seq3	4	-	-	-	-	-	-	-	-	-	-	-	-	-	-	-	-	-	-	GO:0046872	metal ion binding	-	-	-	-	-	-	-	-	-	-	-	-	-	-	-	-	-	-	-	-	-	-	-	-	-	-
8	SC	comp60930_c0_seq3	4	-	-	-	-	-	-	-	-	-	-	-	-	-	-	-	-	-	-	GO:0046906	tetrapyrrole binding	-	-	-	-	-	-	-	-	-	-	-	-	-	-	-	-	-	-	-	-	-	-	-	-	-	-
9	SC	comp60930_c0_seq3	4	-	-	-	-	-	-	-	-	-	-	-	-	-	-	-	-	-	-	GO:0046914	transition metal ion binding	-	-	-	-	-	-	-	-	-	-	-	-	-	-	-	-	-	-	-	-	-	-	-	-	-	-
10	SC	comp64225_c0_seq2	1	-	-	up	-	1	126.06	transdecoder	-	coding	both	UniRef90_H9IC31	UniRef90_G7JBM2	-	-	-	-	-	-	-	-	-	-	OJ1268_B08.8, OsJ_018847, OsRan1, OsRan2, RAN2, Ran	K07936 GTP-binding nuclear protein Ran	K07936	GTP-binding nuclear protein Ran	osa03008	Ribosome biogenesis in eukaryotes	G3E-16854-MONOMER	-	very long chain fatty acid biosynthesis II	-	TCONS_00004418	0	0	0	0	0	0	0	0	1	0	0	0	0
11	SC	comp64225_c0_seq2	1	-	-	-	-	-	-	-	-	-	-	-	-	-	-	-	-	-	-	-	-	-	-	-	-	-	-	osa03013	RNA transport	G3E-16854-MONOMER	enoyl-CoA hydratase	fatty acid &beta;-oxidation II (peroxisome)	-	-	-	-	-	-	-	-	-	-	-	-	-	-	-
12	SC	comp64225_c0_seq2	1	-	-	-	-	-	-	-	-	-	-	-	-	-	-	-	-	-	-	-	-	-	-	-	-	-	-	-	-	G3E-16854-MONOMER	enoyl-CoA hydratase	methyl ketone biosynthesis	-	-	-	-	-	-	-	-	-	-	-	-	-	-	-
13	SC	comp64225_c0_seq2	1	-	-	-	-	-	-	-	-	-	-	-	-	-	-	-	-	-	-	-	-	-	-	-	-	-	-	-	-	G3E-16854-MONOMER	enoyl-CoA hydratase	unsaturated, even numbered fatty acid &beta;-oxidation	-	-	-	-	-	-	-	-	-	-	-	-	-	-	-
14	SC	comp66107_c0_seq23	1	-	-	up	-	3	52.62	transdecoder	-	coding	rev	-	UniRef90_M0WTN6	PF02170	PAZ domain	-	-	GO:0010529	negative regulation of transposition	GO:0003676	nucleic acid binding	GO:0005737	cytoplasm	AGO4A, OsAGO4a	K11593 eukaryotic translation initiation factor 2C	K11593	eukaryotic translation initiation factor 2C	-	-	-	-	-	-	TCONS_00005643	0	0	0	0	0	0	0	0	0	0	0	0	0
15	SC	comp66107_c0_seq23	1	-	-	-	-	-	-	-	-	-	-	-	-	PF02171	Piwi domain	-	-	GO:0048481	ovule development	GO:0005515	protein binding	-	-	-	-	-	-	-	-	-	-	-	-	-	-	-	-	-	-	-	-	-	-	-	-	-	-
16	SC	comp66107_c0_seq23	1	-	-	-	-	-	-	-	-	-	-	-	-	PF08699	Argonaute linker 1 domain	-	-	-	-	GO:0035197	siRNA binding	-	-	-	-	-	-	-	-	-	-	-	-	-	-	-	-	-	-	-	-	-	-	-	-	-	-
17	SC	comp66107_c0_seq23	1	-	-	-	-	-	-	-	-	-	-	-	-	PF16486	N-terminal domain of argonaute	-	-	-	-	-	-	-	-	-	-	-	-	-	-	-	-	-	-	-	-	-	-	-	-	-	-	-	-	-	-	-	-
18	SC	comp66107_c0_seq23	1	-	-	-	-	-	-	-	-	-	-	-	-	PF16488	Argonaute linker 2 domain	-	-	-	-	-	-	-	-	-	-	-	-	-	-	-	-	-	-	-	-	-	-	-	-	-	-	-	-	-	-	-	-
19	SC	comp700096_c0_seq10	1	-	-	up	-	-	-	transdecoder	-	coding	rev	-	UniRef90_A2ZH90	PF00637	Region in Clathrin and VPS	-	-	GO:0006886	intracellular protein transport	GO:0005198	structural molecule activity	GO:0030130	clathrin coat of trans-Golgi network vesicle	clathrin heavy chain 2	-	-	-	-	-	-	-	-	-	TCONS_00025634	0	0	0	0	0	0	0	0	0	0	0	0	0
20	SC	comp700096_c0_seq10	1	-	-	-	-	-	-	-	-	-	-	-	-	PF01394	Clathrin propeller repeat	-	-	GO:0016192	vesicle-mediated transport	GO:0005488	binding	GO:0030132	clathrin coat of coated pit	-	-	-	-	-	-	-	-	-	-	-	-	-	-	-	-	-	-	-	-	-	-	-	-
21	SC	comp700096_c0_seq10	1	-	-	-	-	-	-	-	-	-	-	-	-	PF09268	Clathrin, heavy-chain linker	-	-	-	-	GO:0005515	protein binding	-	-	-	-	-	-	-	-	-	-	-	-	-	-	-	-	-	-	-	-	-	-	-	-	-	-
22	SC	comp700096_c0_seq10	1	-	-	-	-	-	-	-	-	-	-	-	-	PF13838	Clathrin-H-link	-	-	-	-	-	-	-	-	-	-	-	-	-	-	-	-	-	-	-	-	-	-	-	-	-	-	-	-	-	-	-	-
23	SC	comp701067_c0_seq23	4	-	-	up	-	-	-	blastx-mismatches	gi|122244095|sp|Q1PFC5.1|PP130_ARATH	coding	both	UniRef90_I1GNK8	UniRef90_I1GNK7	PF01535	PPR repeat	-	-	-	-	GO:0005488	binding	-	-	pentatricopeptide repeat-containing protein At1g77405	-	-	-	-	-	-	-	-	-	TCONS_00021783	0	0	0	0	0	0	0	0	0	1	0	0	0
24	SC	comp701067_c0_seq23	4	-	-	-	-	-	-	-	-	-	-	-	-	PF13041	PPR repeat family	-	-	-	-	GO:0005515	protein binding	-	-	-	-	-	-	-	-	-	-	-	-	-	-	-	-	-	-	-	-	-	-	-	-	-	-
25	SC	comp699936_c4_seq42	10	-	-	up	-	-	-	transdecoder	-	coding	both	UniRef90_R6DT43	UniRef90_K3Z3M1	PF00004	ATPase family associated with various cellular activities (AAA)	-	-	GO:0019538	protein metabolic process	GO:0000166	nucleotide binding	GO:0005739	mitochondrion	chaperone protein ClpC2, chloroplastic	K03696 ATP-dependent Clp protease ATP-binding subunit ClpC	K03696	ATP-dependent Clp protease ATP-binding subunit ClpC	-	-	-	-	-	-	TCONS_00002838	0	1	0	1	0	0	0	0	1	0	0	0	0
26	SC	comp699936_c4_seq42	10	-	-	-	-	-	-	-	-	-	-	-	-	PF02151	UvrB/uvrC motif	-	-	GO:0034214	protein hexamerization	GO:0005515	protein binding	GO:0009507	chloroplast	-	-	-	-	-	-	-	-	-	-	-	-	-	-	-	-	-	-	-	-	-	-	-	-
27	SC	comp699936_c4_seq42	10	-	-	-	-	-	-	-	-	-	-	-	-	PF02861	Clp amino terminal domain, pathogenicity island component	-	-	-	-	GO:0005524	ATP binding	GO:0009532	plastid stroma	-	-	-	-	-	-	-	-	-	-	-	-	-	-	-	-	-	-	-	-	-	-	-	-
28	SC	comp699936_c4_seq42	10	-	-	-	-	-	-	-	-	-	-	-	-	PF07724	AAA domain (Cdc48 subfamily)	-	-	-	-	GO:0016887	ATPase activity	GO:0009536	plastid	-	-	-	-	-	-	-	-	-	-	-	-	-	-	-	-	-	-	-	-	-	-	-	-
29	SC	comp699936_c4_seq42	10	-	-	-	-	-	-	-	-	-	-	-	-	PF10431	C-terminal, D2-small domain, of ClpB protein	-	-	-	-	GO:0017111	nucleoside-triphosphatase activity	GO:0009570	chloroplast stroma	-	-	-	-	-	-	-	-	-	-	-	-	-	-	-	-	-	-	-	-	-	-	-	-
30	SC	comp699936_c4_seq42	10	-	-	-	-	-	-	-	-	-	-	-	-	-	-	-	-	-	-	GO:0042803	protein homodimerization activity	GO:0009941	chloroplast envelope	-	-	-	-	-	-	-	-	-	-	-	-	-	-	-	-	-	-	-	-	-	-	-	-
31	SC	comp699936_c4_seq42	10	-	-	-	-	-	-	-	-	-	-	-	-	-	-	-	-	-	-	-	-	GO:0016020	membrane	-	-	-	-	-	-	-	-	-	-	-	-	-	-	-	-	-	-	-	-	-	-	-	-
32	SC	comp67248_c0_seq10	1	-	-	up	-	2	67.35	transdecoder.blastx	gi|1170504|sp|Q03387.2|IF4G1_WHEAT	coding	fwd	UniRef90_F2DY97	-	PF02847	MA3 domain	-	-	GO:0016070	RNA metabolic process	GO:0003676	nucleic acid binding	-	-	RYMV1	K03260 translation initiation factor 4G	K03260	translation initiation factor 4G	osa03013	RNA transport	-	-	-	-	TCONS_00038465	0	0	0	0	0	0	0	0	0	0	0	0	0
33	SC	comp67248_c0_seq10	1	-	-	-	-	-	-	-	-	-	-	-	-	PF02854	MIF4G domain	-	-	-	-	GO:0003723	RNA binding	-	-	-	-	-	-	-	-	-	-	-	-	-	-	-	-	-	-	-	-	-	-	-	-	-	-
34	SC	comp67248_c0_seq10	1	-	-	-	-	-	-	-	-	-	-	-	-	-	-	-	-	-	-	GO:0005488	binding	-	-	-	-	-	-	-	-	-	-	-	-	-	-	-	-	-	-	-	-	-	-	-	-	-	-
35	SC	comp67248_c0_seq10	1	-	-	-	-	-	-	-	-	-	-	-	-	-	-	-	-	-	-	GO:0005515	protein binding	-	-	-	-	-	-	-	-	-	-	-	-	-	-	-	-	-	-	-	-	-	-	-	-	-	-
36	SC	comp698784_c0_seq46	4	-	-	up	-	-	-	transdecoder<blastx	gi|585165|sp|P37830.1|G6PD_SOLTU	coding	fwd	UniRef90_I1IZ10	-	PF00479	Glucose-6-phosphate dehydrogenase, NAD binding domain	-	-	GO:0006006	glucose metabolic process	GO:0004345	glucose-6-phosphate dehydrogenase activity	GO:0005829	cytosol	g6pdh	K00036 glucose-6-phosphate 1-dehydrogenase [EC:1.1.1.49 1.1.1.363]	K00036	glucose-6-phosphate 1-dehydrogenase [EC:1.1.1.49 1.1.1.363]	osa00030	Pentose phosphate pathway	G3N-12192-MONOMER	glucose-6-phosphate dehydrogenase	pentose phosphate pathway (oxidative branch) I	-	TCONS_00026025	0	0	0	1	0	0	0	0	0	0	1	0	0
37	SC	comp698784_c0_seq46	4	-	-	-	-	-	-	-	-	-	-	-	-	PF02781	Glucose-6-phosphate dehydrogenase, C-terminal domain	-	-	GO:0009051	pentose-phosphate shunt	GO:0050661	NADP binding	-	-	-	-	-	-	osa00480	Glutathione metabolism	-	-	-	-	-	-	-	-	-	-	-	-	-	-	-	-	-	-
38	SC	comp698784_c0_seq46	4	-	-	-	-	-	-	-	-	-	-	-	-	-	-	-	-	GO:0055114	oxidation-reduction process	-	-	-	-	-	-	-	-	osa01100	Metabolic pathways	-	-	-	-	-	-	-	-	-	-	-	-	-	-	-	-	-	-
39	SC	comp698784_c0_seq46	4	-	-	-	-	-	-	-	-	-	-	-	-	-	-	-	-	-	-	-	-	-	-	-	-	-	-	osa01110	Biosynthesis of secondary metabolites	-	-	-	-	-	-	-	-	-	-	-	-	-	-	-	-	-	-
40	SC	comp698784_c0_seq46	4	-	-	-	-	-	-	-	-	-	-	-	-	-	-	-	-	-	-	-	-	-	-	-	-	-	-	osa01200	Carbon metabolism	-	-	-	-	-	-	-	-	-	-	-	-	-	-	-	-	-	-
41	SC	comp75107_c0_seq1	4	-	-	up	-	1	104.75	transdecoder	-	coding	rev	-	UniRef90_R7W5D0	-	-	-	-	GO:0005983	starch catabolic process	GO:0003824	catalytic activity	GO:0005739	mitochondrion	-	-	-	-	-	-	-	-	-	-	TCONS_00033432	0	0	0	0	0	0	0	0	0	0	0	0	0
42	SC	comp75107_c0_seq1	4	-	-	-	-	-	-	-	-	-	-	-	-	-	-	-	-	GO:0009610	response to symbiotic fungus	GO:0005524	ATP binding	GO:0009570	chloroplast stroma	-	-	-	-	-	-	-	-	-	-	-	-	-	-	-	-	-	-	-	-	-	-	-	-
43	SC	comp75107_c0_seq1	4	-	-	-	-	-	-	-	-	-	-	-	-	-	-	-	-	GO:0009631	cold acclimation	GO:0016301	kinase activity	GO:0009941	chloroplast envelope	-	-	-	-	-	-	-	-	-	-	-	-	-	-	-	-	-	-	-	-	-	-	-	-
44	SC	comp75107_c0_seq1	4	-	-	-	-	-	-	-	-	-	-	-	-	-	-	-	-	GO:0016310	phosphorylation	-	-	-	-	-	-	-	-	-	-	-	-	-	-	-	-	-	-	-	-	-	-	-	-	-	-	-	-
45	SC	comp701029_c1_seq37	1	-	-	up	-	4	2.9	transdecoder.blastx	gi|50400860|sp|Q43497.1|MDAR_SOLLC	coding	fwd	UniRef90_M0WWB0	-	PF07992	Pyridine nucleotide-disulphide oxidoreductase	-	-	GO:0009414	response to water deprivation	GO:0016491	oxidoreductase activity	GO:0005829	cytosol	OJ1155_H10.27	K08232 monodehydroascorbate reductase (NADH) [EC:1.6.5.4]	K08232	monodehydroascorbate reductase (NADH) [EC:1.6.5.4]	osa00053	Ascorbate and aldarate metabolism	G2T-8152-MONOMER	monodehydroascorbate reductase (NADH)	ascorbate recycling (cytosolic)	-	TCONS_00023522	0	0	0	0	0	0	0	0	0	0	1	0	1
46	SC	comp701029_c1_seq37	1	-	-	-	-	-	-	-	-	-	-	-	-	-	-	-	-	GO:0009610	response to symbiotic fungus	GO:0050660	flavin adenine dinucleotide binding	GO:0009570	chloroplast stroma	-	-	-	-	osa01100	Metabolic pathways	-	-	-	-	-	-	-	-	-	-	-	-	-	-	-	-	-	-
47	SC	comp701029_c1_seq37	1	-	-	-	-	-	-	-	-	-	-	-	-	-	-	-	-	GO:0009651	response to salt stress	-	-	-	-	-	-	-	-	-	-	-	-	-	-	-	-	-	-	-	-	-	-	-	-	-	-	-	-
48	SC	comp701029_c1_seq37	1	-	-	-	-	-	-	-	-	-	-	-	-	-	-	-	-	GO:0009753	response to jasmonic acid stimulus	-	-	-	-	-	-	-	-	-	-	-	-	-	-	-	-	-	-	-	-	-	-	-	-	-	-	-	-
49	SC	comp701029_c1_seq37	1	-	-	-	-	-	-	-	-	-	-	-	-	-	-	-	-	GO:0010043	response to zinc ion	-	-	-	-	-	-	-	-	-	-	-	-	-	-	-	-	-	-	-	-	-	-	-	-	-	-	-	-
50	SC	comp701029_c1_seq37	1	-	-	-	-	-	-	-	-	-	-	-	-	-	-	-	-	GO:0043903	regulation of symbiosis	-	-	-	-	-	-	-	-	-	-	-	-	-	-	-	-	-	-	-	-	-	-	-	-	-	-	-	-
51	SC	comp701029_c1_seq37	1	-	-	-	-	-	-	-	-	-	-	-	-	-	-	-	-	GO:0045454	cell redox homeostasis	-	-	-	-	-	-	-	-	-	-	-	-	-	-	-	-	-	-	-	-	-	-	-	-	-	-	-	-
52	SC	comp701029_c1_seq37	1	-	-	-	-	-	-	-	-	-	-	-	-	-	-	-	-	GO:0046686	response to cadmium ion	-	-	-	-	-	-	-	-	-	-	-	-	-	-	-	-	-	-	-	-	-	-	-	-	-	-	-	-
53	SC	comp701029_c1_seq37	1	-	-	-	-	-	-	-	-	-	-	-	-	-	-	-	-	GO:0055114	oxidation-reduction process	-	-	-	-	-	-	-	-	-	-	-	-	-	-	-	-	-	-	-	-	-	-	-	-	-	-	-	-
54	SC	comp66286_c0_seq26	1	-	-	up	-	-	-	transdecoder<blastx	gi|75245768|sp|Q8L7W8.1|FUCO2_ARATH	coding	fwd	UniRef90_F2DKY2	-	PF14498	Glycosyl hydrolase family 65, N-terminal domain	-	-	GO:0008152	metabolic process	GO:0003824	catalytic activity	-	-	alpha-L-fucosidase 2	-	-	-	-	-	-	-	-	-	TCONS_00040715	0	0	0	0	0	0	0	0	0	0	0	0	0
55	SC	comp66286_c0_seq26	1	-	-	-	-	-	-	-	-	-	-	-	-	-	-	-	-	-	-	GO:0004560	alpha-L-fucosidase activity	-	-	-	-	-	-	-	-	-	-	-	-	-	-	-	-	-	-	-	-	-	-	-	-	-	-
56	SC	comp66286_c0_seq26	1	-	-	-	-	-	-	-	-	-	-	-	-	-	-	-	-	-	-	GO:0047513	1	-	-	-	-	-	-	-	-	-	-	-	-	-	-	-	-	-	-	-	-	-	-	-	-	-	-
57	SC	comp64784_c0_seq5	16	-	-	up	up	2	53.72	blastx.transdecoder	gi|6166140|sp|Q40680.3|EF1D1_ORYSJ	coding	fwd	UniRef90_I1GSE3	-	PF00736	EF-1 guanine nucleotide exchange domain	-	-	GO:0006412	translation	GO:0003746	translation elongation factor activity	GO:0005829	cytosol	elongation factor 1-delta 1	K03232 elongation factor 1-beta	K03232	elongation factor 1-beta	-	-	-	-	-	-	TCONS_00035834	0	0	0	0	0	0	0	0	0	0	0	0	0
58	SC	comp64784_c0_seq5	16	-	-	-	-	-	-	-	-	-	-	-	-	-	-	-	-	GO:0006414	translational elongation	-	-	GO:0005853	eukaryotic translation elongation factor 1 complex	elongation factor 1-delta 1	K03232 elongation factor 1-beta	K03232	elongation factor 1-beta	-	-	-	-	-	-	-	-	-	-	-	-	-	-	-	-	-	-	-	-
59	SC	comp64784_c0_seq5	16	-	-	-	-	-	-	-	-	-	-	-	-	-	-	-	-	GO:0009808	lignin metabolic process	-	-	GO:0005886	plasma membrane	-	-	-	-	-	-	-	-	-	-	-	-	-	-	-	-	-	-	-	-	-	-	-	-
60	SC	comp64784_c0_seq5	16	-	-	-	-	-	-	-	-	-	-	-	-	-	-	-	-	GO:0046686	response to cadmium ion	-	-	-	-	-	-	-	-	-	-	-	-	-	-	-	-	-	-	-	-	-	-	-	-	-	-	-	-
61	SC	comp64784_c0_seq5	16	-	-	-	-	-	-	-	-	-	-	-	-	-	-	-	-	GO:0071668	plant-type cell wall assembly	-	-	-	-	-	-	-	-	-	-	-	-	-	-	-	-	-	-	-	-	-	-	-	-	-	-	-	-
62	SC	comp64784_c0_seq5	16	-	-	-	-	-	-	-	-	-	-	-	-	-	-	-	-	GO:2001006	regulation of cellulose biosynthetic process	-	-	-	-	-	-	-	-	-	-	-	-	-	-	-	-	-	-	-	-	-	-	-	-	-	-	-	-
63	SC	comp67079_c2_seq5	4	-	-	up	-	6	55.52	transdecoder	-	coding	rev	-	UniRef90_M0XKL1	PF00307	Calponin homology (CH) domain	-	-	GO:0007623	circadian rhythm	GO:0003779	actin binding	-	-	fimbrin-5	-	-	-	-	-	-	-	-	-	TCONS_00021056	0	0	0	0	0	0	0	0	0	0	0	0	0
64	SC	comp67079_c2_seq5	4	-	-	-	-	-	-	-	-	-	-	-	-	-	-	-	-	-	-	GO:0005515	protein binding	-	-	-	-	-	-	-	-	-	-	-	-	-	-	-	-	-	-	-	-	-	-	-	-	-	-
65	SC	comp68996_c0_seq15	1	-	-	up	-	4	51.13	transdecoder.blastx	gi|75265802|sp|Q9SG80.1|ASD1_ARATH	coding	fwd	UniRef90_J3N5S0	-	PF06964	Alpha-L-arabinofuranosidase C-terminus	-	-	GO:0046373	L-arabinose metabolic process	GO:0046556	alpha-N-arabinofuranosidase activity	-	-	alpha-L-arabinofuranosidase 1	K01209 alpha-N-arabinofuranosidase [EC:3.2.1.55]	K01209	alpha-N-arabinofuranosidase [EC:3.2.1.55]	osa00520	Amino sugar and nucleotide sugar metabolism	-	-	-	-	TCONS_00018024	1	0	0	0	0	1	0	0	0	0	0	0	0
66	SC	comp52866_c0_seq3	1	-	-	up	-	7	70.13	transdecoder.blastx	gi|1170029|sp|P18492.3|GSA_HORVU	coding	fwd	UniRef90_M7Z6W6	-	PF00202	Aminotransferase class-III	-	-	GO:0006779	porphyrin biosynthetic process	GO:0003824	catalytic activity	GO:0009507	chloroplast	GSA, GSA-AT	K01845 glutamate-1-semialdehyde 2,1-aminomutase [EC:5.4.3.8]	K01845	glutamate-1-semialdehyde 2,1-aminomutase [EC:5.4.3.8]	osa00860	Porphyrin and chlorophyll metabolism	G2T-5763-MONOMER	glutamate-1-semialdehyde 2,1-aminomutase<p	tetrapyrrole biosynthesis I (from glutamate)	-	TCONS_00015182	0	0	0	0	0	0	0	0	1	0	0	0	0
67	SC	comp52866_c0_seq3	1	-	-	-	-	-	-	-	-	-	-	-	-	PF05028	Poly (ADP-ribose) glycohydrolase (PARG)	-	-	GO:0006782	protoporphyrinogen IX biosynthetic process	GO:0008483	transaminase activity	GO:0009570	chloroplast stroma	-	-	-	-	osa01100	Metabolic pathways	-	-	-	tetrapyrrole biosynthesis I	-	-	-	-	-	-	-	-	-	-	-	-	-	-
68	SC	comp52866_c0_seq3	1	-	-	-	-	-	-	-	-	-	-	-	-	-	-	-	-	GO:0015995	chlorophyll biosynthetic process	GO:0016869	intramolecular transferase activity	GO:0009941	chloroplast envelope	-	-	-	-	osa01110	Biosynthesis of secondary metabolites	-	-	-	-	-	-	-	-	-	-	-	-	-	-	-	-	-	-
69	SC	comp52866_c0_seq3	1	-	-	-	-	-	-	-	-	-	-	-	-	-	-	-	-	GO:0033014	tetrapyrrole biosynthetic process	GO:0030170	pyridoxal phosphate binding	-	-	-	-	-	-	-	-	-	-	-	-	-	-	-	-	-	-	-	-	-	-	-	-	-	-
70	SC	comp52866_c0_seq3	1	-	-	-	-	-	-	-	-	-	-	-	-	-	-	-	-	-	-	GO:0042286	glutamate-1-semialdehyde 2	-	-	-	-	-	-	-	-	-	-	-	-	-	-	-	-	-	-	-	-	-	-	-	-	-	-
71	SC	comp56068_c0_seq1	15	-	-	up	-	3	142.92	transdecoder	-	coding	both	UniRef90_B8A3L8	UniRef90_F2CRP7	PF01764	Lipase (class 3)	-	-	GO:0006629	lipid metabolic process	GO:0004806	triglyceride lipase activity	GO:0009507	chloroplast	-	-	-	-	-	-	G2T-7281-MONOMER	phospholipase A<small><sub>1</sub></small	phosphatidylcholine acyl editing	-	TCONS_00012714	0	0	0	0	0	0	0	0	0	1	0	0	0
72	SC	comp56068_c0_seq1	15	-	-	-	-	-	-	-	-	-	-	-	-	-	-	-	-	-	-	GO:0008970	phospholipase A1 activity	-	-	-	-	-	-	-	-	G2T-7281-MONOMER	phospholipase A<small><sub>1</sub></small	phospholipases	-	-	-	-	-	-	-	-	-	-	-	-	-	-	-
73	SC	comp56068_c0_seq1	15	-	-	-	-	-	-	-	-	-	-	-	-	-	-	-	-	-	-	GO:0016298	lipase activity	-	-	-	-	-	-	-	-	G2T-7281-MONOMER	triacylglycerol lipase	triacylglycerol degradation	-	-	-	-	-	-	-	-	-	-	-	-	-	-	-
74	SC	comp56068_c0_seq1	15	-	-	-	-	-	-	-	-	-	-	-	-	-	-	-	-	-	-	GO:0016788	hydrolase activity	-	-	-	-	-	-	-	-	-	-	-	-	-	-	-	-	-	-	-	-	-	-	-	-	-	-
75	SC	comp56068_c0_seq1	15	-	-	-	-	-	-	-	-	-	-	-	-	-	-	-	-	-	-	GO:0047714	galactolipase activity	-	-	-	-	-	-	-	-	-	-	-	-	-	-	-	-	-	-	-	-	-	-	-	-	-	-
76	SC	comp56068_c0_seq1	15	-	-	-	-	-	-	-	-	-	-	-	-	-	-	-	-	-	-	GO:0052689	carboxylic ester hydrolase activity	-	-	-	-	-	-	-	-	-	-	-	-	-	-	-	-	-	-	-	-	-	-	-	-	-	-
77	SC	comp66366_c0_seq8	4	-	-	up	-	2	58.92	blastx	gi|75318765|sp|O81415.1|PME39_ARATH	coding	fwd	UniRef90_F2EET4	-	PF01095	Pectinesterase	-	-	GO:0009987	cellular process	GO:0003824	catalytic activity	GO:0005618	cell wall	-	-	-	-	-	-	-	-	-	-	TCONS_00036165	0	0	0	0	0	0	0	0	0	0	0	0	0
78	SC	comp66366_c0_seq8	4	-	-	-	-	-	-	-	-	-	-	-	-	-	-	-	-	GO:0016043	cellular component organization	GO:0004857	enzyme inhibitor activity	GO:0005623	cell	-	-	-	-	-	-	-	-	-	-	-	-	-	-	-	-	-	-	-	-	-	-	-	-
79	SC	comp66366_c0_seq8	4	-	-	-	-	-	-	-	-	-	-	-	-	-	-	-	-	GO:0042545	cell wall modification	GO:0016787	hydrolase activity	GO:0030312	external encapsulating structure	-	-	-	-	-	-	-	-	-	-	-	-	-	-	-	-	-	-	-	-	-	-	-	-
80	SC	comp66366_c0_seq8	4	-	-	-	-	-	-	-	-	-	-	-	-	-	-	-	-	GO:0045229	external encapsulating structure organization	GO:0016788	hydrolase activity	GO:0044464	cell part	-	-	-	-	-	-	-	-	-	-	-	-	-	-	-	-	-	-	-	-	-	-	-	-
81	SC	comp66366_c0_seq8	4	-	-	-	-	-	-	-	-	-	-	-	-	-	-	-	-	GO:0071554	cell wall organization or biogenesis	GO:0030599	pectinesterase activity	GO:0071944	cell periphery	-	-	-	-	-	-	-	-	-	-	-	-	-	-	-	-	-	-	-	-	-	-	-	-
82	SC	comp66366_c0_seq8	4	-	-	-	-	-	-	-	-	-	-	-	-	-	-	-	-	GO:0071555	cell wall organization	GO:0052689	carboxylic ester hydrolase activity	-	-	-	-	-	-	-	-	-	-	-	-	-	-	-	-	-	-	-	-	-	-	-	-	-	-
83	SC	comp66366_c0_seq8	4	-	-	-	-	-	-	-	-	-	-	-	-	-	-	-	-	GO:0071840	cellular component organization or biogenesis	-	-	-	-	-	-	-	-	-	-	-	-	-	-	-	-	-	-	-	-	-	-	-	-	-	-	-	-
84	SC	comp59249_c0_seq4	1	-	-	up	-	6	67.92	transdecoder<blastx	gi|146289861|sp|P46087.2|NOP2_HUMAN	coding	fwd	UniRef90_M0WTL8	-	PF01189	16S rRNA methyltransferase RsmF	-	-	GO:0006364	rRNA processing	GO:0003723	RNA binding	-	-	-	-	-	-	-	-	-	-	-	-	TCONS_00049446	0	0	0	0	0	0	0	0	0	0	0	0	0
85	SC	comp59249_c0_seq4	1	-	-	-	-	-	-	-	-	-	-	-	-	PF17125	N-terminal domain of 16S rRNA methyltransferase RsmF	-	-	-	-	GO:0008168	methyltransferase activity	-	-	-	-	-	-	-	-	-	-	-	-	-	-	-	-	-	-	-	-	-	-	-	-	-	-
86	SC	comp59249_c0_seq4	1	-	-	-	-	-	-	-	-	-	-	-	-	-	-	-	-	-	-	GO:0008757	S-adenosylmethionine-dependent methyltransferase activity	-	-	-	-	-	-	-	-	-	-	-	-	-	-	-	-	-	-	-	-	-	-	-	-	-	-
87	SC	comp66366_c0_seq4	4	-	-	up	-	-	-	transdecoder.blastx	gi|122214224|sp|Q3E8Z8.1|PME28_ARATH	coding	both	UniRef90_I1IYG4	UniRef90_J3LYJ2	PF01095	Pectinesterase	-	-	GO:0042545	cell wall modification	GO:0004857	enzyme inhibitor activity	GO:0005618	cell wall	pectinesterase	-	-	-	-	-	-	-	-	-	TCONS_00036165	0	0	0	0	0	0	0	0	0	0	0	0	0
88	SC	comp66366_c0_seq4	4	-	-	-	-	-	-	-	-	-	-	-	-	PF04043	Plant invertase/pectin methylesterase inhibitor	-	-	GO:0043086	negative regulation of catalytic activity	GO:0016787	hydrolase activity	-	-	-	-	-	-	-	-	-	-	-	-	-	-	-	-	-	-	-	-	-	-	-	-	-	-
89	SC	comp66366_c0_seq4	4	-	-	-	-	-	-	-	-	-	-	-	-	-	-	-	-	-	-	GO:0030599	pectinesterase activity	-	-	-	-	-	-	-	-	-	-	-	-	-	-	-	-	-	-	-	-	-	-	-	-	-	-
90	SC	comp66366_c0_seq4	4	-	-	-	-	-	-	-	-	-	-	-	-	-	-	-	-	-	-	GO:0045330	aspartyl esterase activity	-	-	-	-	-	-	-	-	-	-	-	-	-	-	-	-	-	-	-	-	-	-	-	-	-	-
91	SC	comp66968_c0_seq5	1	-	-	up	-	7	48.94	transdecoder	-	coding	rev	-	UniRef90_M8BBS2	PF00176	SNF2 family N-terminal domain	SNF2	TR	GO:0008283	cell proliferation	GO:0003676	nucleic acid binding	GO:0005634	nucleus	P0554A06.6	CHD3-type chromatin-remodeling factor PICKLE	-	-	-	-	-	-	-	-	TCONS_00030274	0	0	0	0	0	0	0	0	0	0	0	0	0
92	SC	comp66968_c0_seq5	1	-	-	-	-	-	-	-	-	-	-	-	-	PF00271	Helicase conserved C-terminal domain	-	-	GO:0009733	response to auxin stimulus	GO:0003677	DNA binding	-	-	-	-	-	-	-	-	-	-	-	-	-	-	-	-	-	-	-	-	-	-	-	-	-	-
93	SC	comp66968_c0_seq5	1	-	-	-	-	-	-	-	-	-	-	-	-	PF00385	Chromo (CHRromatin Organisation MOdifier) domain	-	-	GO:0009736	cytokinin mediated signaling pathway	GO:0004386	helicase activity	-	-	-	-	-	-	-	-	-	-	-	-	-	-	-	-	-	-	-	-	-	-	-	-	-	-
94	SC	comp66968_c0_seq5	1	-	-	-	-	-	-	-	-	-	-	-	-	PF06461	Domain of Unknown Function (DUF1086)	-	-	GO:0009739	response to gibberellin stimulus	GO:0005515	protein binding	-	-	-	-	-	-	-	-	-	-	-	-	-	-	-	-	-	-	-	-	-	-	-	-	-	-
95	SC	comp66968_c0_seq5	1	-	-	-	-	-	-	-	-	-	-	-	-	PF06465	Domain of Unknown Function (DUF1087)	-	-	GO:0009788	negative regulation of abscisic acid mediated signaling pathway	GO:0005524	ATP binding	-	-	-	-	-	-	-	-	-	-	-	-	-	-	-	-	-	-	-	-	-	-	-	-	-	-
96	SC	comp66968_c0_seq5	1	-	-	-	-	-	-	-	-	-	-	-	-	-	-	-	-	GO:0045892	negative regulation of transcription	GO:0008270	zinc ion binding	-	-	-	-	-	-	-	-	-	-	-	-	-	-	-	-	-	-	-	-	-	-	-	-	-	-
97	SC	comp66968_c0_seq5	1	-	-	-	-	-	-	-	-	-	-	-	-	-	-	-	-	GO:0048364	root development	GO:0046872	metal ion binding	-	-	-	-	-	-	-	-	-	-	-	-	-	-	-	-	-	-	-	-	-	-	-	-	-	-
98	SC	comp66968_c0_seq5	1	-	-	-	-	-	-	-	-	-	-	-	-	-	-	-	-	GO:2000023	regulation of lateral root development	-	-	-	-	-	-	-	-	-	-	-	-	-	-	-	-	-	-	-	-	-	-	-	-	-	-	-	-
99	SC	comp701914_c2_seq3	1	-	-	up	-	-	-	transdecoder	-	coding	both	UniRef90_J3MSD9	UniRef90_P55238	PF00483	Nucleotidyl transferase	-	-	GO:0005977	glycogen metabolic process	GO:0008878	glucose-1-phosphate adenylyltransferase activity	GO:0005829	cytosol	AGPase, agps	K00975 glucose-1-phosphate adenylyltransferase [EC:2.7.7.27]	K00975	glucose-1-phosphate adenylyltransferase [EC:2.7.7.27]	osa00500	Starch and sucrose metabolism	G2U-9050-MONOMER	glucose-1-phosphate adenylyltransferase	starch biosynthesis	-	TCONS_00013650	0	0	0	0	0	0	0	0	0	0	0	0	0
100	SC	comp701914_c2_seq3	1	-	-	-	-	-	-	-	-	-	-	-	-	-	-	-	-	GO:0005978	glycogen biosynthetic process	GO:0016779	nucleotidyltransferase activity	GO:0009507	chloroplast	-	-	-	-	osa00520	Amino sugar and nucleotide sugar metabolism	-	-	-	-	-	-	-	-	-	-	-	-	-	-	-	-	-	-
101	SC	comp701914_c2_seq3	1	-	-	-	-	-	-	-	-	-	-	-	-	-	-	-	-	GO:0005982	starch metabolic process	-	-	GO:0009570	chloroplast stroma	-	-	-	-	osa01100	Metabolic pathways	-	-	-	-	-	-	-	-	-	-	-	-	-	-	-	-	-	-
102	SC	comp701914_c2_seq3	1	-	-	-	-	-	-	-	-	-	-	-	-	-	-	-	-	GO:0006112	energy reserve metabolic process	-	-	GO:0030931	heterotetrameric ADPG pyrophosphorylase complex	-	-	-	-	osa01110	Biosynthesis of secondary metabolites	-	-	-	-	-	-	-	-	-	-	-	-	-	-	-	-	-	-
103	SC	comp701914_c2_seq3	1	-	-	-	-	-	-	-	-	-	-	-	-	-	-	-	-	GO:0009058	biosynthetic process	-	-	GO:0048046	apoplast	-	-	-	-	-	-	-	-	-	-	-	-	-	-	-	-	-	-	-	-	-	-	-	-
104	SC	comp701914_c2_seq3	1	-	-	-	-	-	-	-	-	-	-	-	-	-	-	-	-	GO:0019252	starch biosynthetic process	-	-	-	-	-	-	-	-	-	-	-	-	-	-	-	-	-	-	-	-	-	-	-	-	-	-	-	-
105	SC	comp701914_c2_seq3	1	-	-	-	-	-	-	-	-	-	-	-	-	-	-	-	-	GO:0048573	photoperiodism	-	-	-	-	-	-	-	-	-	-	-	-	-	-	-	-	-	-	-	-	-	-	-	-	-	-	-	-
106	SC	comp66403_c0_seq29	4	-	-	up	-	6	54.82	transdecoder	-	coding	rev	-	UniRef90_F2EK47	PF00307	Calponin homology (CH) domain	-	-	-	-	GO:0003779	actin binding	-	-	-	-	-	-	-	-	-	-	-	-	TCONS_00021057	0	0	0	0	0	0	0	0	0	0	0	0	0
107	SC	comp66403_c0_seq29	4	-	-	-	-	-	-	-	-	-	-	-	-	-	-	-	-	-	-	GO:0005515	protein binding	-	-	-	-	-	-	-	-	-	-	-	-	-	-	-	-	-	-	-	-	-	-	-	-	-	-
108	SC	comp66403_c0_seq29	4	-	-	-	-	-	-	-	-	-	-	-	-	-	-	-	-	-	-	GO:0043167	ion binding	-	-	-	-	-	-	-	-	-	-	-	-	-	-	-	-	-	-	-	-	-	-	-	-	-	-
109	SC	comp66406_c1_seq116	4	-	-	up	-	-	-	transdecoder.blastx	gi|548493|sp|P35339.1|PGLR3_MAIZE	coding	both	UniRef90_M0ZCH4	UniRef90_F2DXU2	PF00295	Glycosyl hydrolases family 28	-	-	GO:0005975	carbohydrate metabolic process	GO:0004553	hydrolase activity	-	-	-	-	-	-	-	-	G2T-8241-MONOMER	fumarylacetoacetase	tyrosine degradation I	-	TCONS_00021402	0	0	0	0	0	0	0	0	0	1	0	0	0
110	SC	comp66406_c1_seq116	4	-	-	-	-	-	-	-	-	-	-	-	-	-	-	-	-	GO:0044238	primary metabolic process	GO:0004650	polygalacturonase activity	-	-	-	-	-	-	-	-	-	-	-	-	-	-	-	-	-	-	-	-	-	-	-	-	-	-
111	SC	comp66406_c1_seq116	4	-	-	-	-	-	-	-	-	-	-	-	-	-	-	-	-	-	-	GO:0016787	hydrolase activity	-	-	-	-	-	-	-	-	-	-	-	-	-	-	-	-	-	-	-	-	-	-	-	-	-	-
112	SC	comp66406_c1_seq116	4	-	-	-	-	-	-	-	-	-	-	-	-	-	-	-	-	-	-	GO:0016798	hydrolase activity	-	-	-	-	-	-	-	-	-	-	-	-	-	-	-	-	-	-	-	-	-	-	-	-	-	-
113	SC	comp59327_c1_seq1	4	-	-	up	-	1	47.83	transdecoder	-	coding	both	UniRef90_C4J4C9	UniRef90_M0Z6U0	PF00067	Cytochrome P450	-	-	GO:0008152	metabolic process	GO:0003824	catalytic activity	-	-	cytochrome P450 84A1	K09755 ferulate-5-hydroxylase [EC:1.14.-.-]	K09755	ferulate-5-hydroxylase [EC:1.14.-.-]	osa00940	Phenylpropanoid biosynthesis	G2T-7501-MONOMER	MLOC_77998.1	ferulate and sinapate biosynthesis	-	TCONS_00022276	0	0	0	0	0	0	0	0	0	0	0	0	0
114	SC	comp59327_c1_seq1	4	-	-	-	-	-	-	-	-	-	-	-	-	-	-	-	-	GO:0055114	oxidation-reduction process	GO:0005488	binding	-	-	-	-	-	-	osa01100	Metabolic pathways	G2T-7501-MONOMER	MLOC_77998.1	phenylpropanoid biosynthesis	-	-	-	-	-	-	-	-	-	-	-	-	-	-	-
115	SC	comp59327_c1_seq1	4	-	-	-	-	-	-	-	-	-	-	-	-	-	-	-	-	-	-	GO:0005506	iron ion binding	-	-	-	-	-	-	osa01110	Biosynthesis of secondary metabolites	-	-	-	-	-	-	-	-	-	-	-	-	-	-	-	-	-	-
116	SC	comp59327_c1_seq1	4	-	-	-	-	-	-	-	-	-	-	-	-	-	-	-	-	-	-	GO:0016491	oxidoreductase activity	-	-	-	-	-	-	-	-	-	-	-	-	-	-	-	-	-	-	-	-	-	-	-	-	-	-
117	SC	comp59327_c1_seq1	4	-	-	-	-	-	-	-	-	-	-	-	-	-	-	-	-	-	-	GO:0016705	oxidoreductase activity	-	-	-	-	-	-	-	-	-	-	-	-	-	-	-	-	-	-	-	-	-	-	-	-	-	-
118	SC	comp59327_c1_seq1	4	-	-	-	-	-	-	-	-	-	-	-	-	-	-	-	-	-	-	GO:0020037	heme binding	-	-	-	-	-	-	-	-	-	-	-	-	-	-	-	-	-	-	-	-	-	-	-	-	-	-
119	SC	comp59327_c1_seq1	4	-	-	-	-	-	-	-	-	-	-	-	-	-	-	-	-	-	-	GO:0043167	ion binding	-	-	-	-	-	-	-	-	-	-	-	-	-	-	-	-	-	-	-	-	-	-	-	-	-	-
120	SC	comp59327_c1_seq1	4	-	-	-	-	-	-	-	-	-	-	-	-	-	-	-	-	-	-	GO:0043169	cation binding	-	-	-	-	-	-	-	-	-	-	-	-	-	-	-	-	-	-	-	-	-	-	-	-	-	-
121	SC	comp59327_c1_seq1	4	-	-	-	-	-	-	-	-	-	-	-	-	-	-	-	-	-	-	GO:0046872	metal ion binding	-	-	-	-	-	-	-	-	-	-	-	-	-	-	-	-	-	-	-	-	-	-	-	-	-	-
122	SC	comp59327_c1_seq1	4	-	-	-	-	-	-	-	-	-	-	-	-	-	-	-	-	-	-	GO:0046906	tetrapyrrole binding	-	-	-	-	-	-	-	-	-	-	-	-	-	-	-	-	-	-	-	-	-	-	-	-	-	-
123	SC	comp59327_c1_seq1	4	-	-	-	-	-	-	-	-	-	-	-	-	-	-	-	-	-	-	GO:0046914	transition metal ion binding	-	-	-	-	-	-	-	-	-	-	-	-	-	-	-	-	-	-	-	-	-	-	-	-	-	-
124	SC	comp68145_c0_seq7	1	-	-	up	-	-	-	transdecoder<blastx	gi|90110845|sp|Q42971.2|ENO_ORYSJ	coding	fwd	UniRef90_UPI000350C691	-	PF00113	Enolase, C-terminal TIM barrel domain	-	-	GO:0006096	glycolysis	GO:0000287	magnesium ion binding	GO:0000015	phosphopyruvate hydratase complex	Eno1	K01689 enolase [EC:4.2.1.11]	K01689	enolase [EC:4.2.1.11]	osa00010	Glycolysis / Gluconeogenesis	G3B-12766-MONOMER	phosphopyruvate hydratase	Rubisco shunt	-	TCONS_00035199	0	0	0	0	0	0	0	0	0	0	0	0	0
125	SC	comp68145_c0_seq7	1	-	-	-	-	-	-	-	-	-	-	-	-	PF03952	Enolase, N-terminal domain	-	-	-	-	GO:0004634	phosphopyruvate hydratase activity	-	-	-	-	-	-	osa01100	Metabolic pathways	G3B-12766-MONOMER	phosphopyruvate hydratase	gluconeogenesis I	-	-	-	-	-	-	-	-	-	-	-	-	-	-	-
126	SC	comp68145_c0_seq7	1	-	-	-	-	-	-	-	-	-	-	-	-	-	-	-	-	-	-	-	-	-	-	-	-	-	-	osa01110	Biosynthesis of secondary metabolites	G3B-12766-MONOMER	phosphopyruvate hydratase	gluconeogenesis III	-	-	-	-	-	-	-	-	-	-	-	-	-	-	-
127	SC	comp68145_c0_seq7	1	-	-	-	-	-	-	-	-	-	-	-	-	-	-	-	-	-	-	-	-	-	-	-	-	-	-	osa01200	Carbon metabolism	G3B-12766-MONOMER	phosphopyruvate hydratase	glycerol degradation to butanol	-	-	-	-	-	-	-	-	-	-	-	-	-	-	-
128	SC	comp68145_c0_seq7	1	-	-	-	-	-	-	-	-	-	-	-	-	-	-	-	-	-	-	-	-	-	-	-	-	-	-	osa01230	Biosynthesis of amino acids	G3B-12766-MONOMER	phosphopyruvate hydratase	glycolysis I (from glucose 6-phosphate)	-	-	-	-	-	-	-	-	-	-	-	-	-	-	-
129	SC	comp68145_c0_seq7	1	-	-	-	-	-	-	-	-	-	-	-	-	-	-	-	-	-	-	-	-	-	-	-	-	-	-	osa03018	RNA degradation	G3B-12766-MONOMER	phosphopyruvate hydratase	glycolysis II (from fructose 6-phosphate)	-	-	-	-	-	-	-	-	-	-	-	-	-	-	-
130	SC	comp68145_c0_seq7	1	-	-	-	-	-	-	-	-	-	-	-	-	-	-	-	-	-	-	-	-	-	-	-	-	-	-	-	-	G3B-12766-MONOMER	phosphopyruvate hydratase	glycolysis IV (plant cytosol)	-	-	-	-	-	-	-	-	-	-	-	-	-	-	-
131	SC	comp68145_c0_seq7	1	-	-	-	-	-	-	-	-	-	-	-	-	-	-	-	-	-	-	-	-	-	-	-	-	-	-	-	-	G3B-12766-MONOMER	phosphopyruvate hydratase	glycolysis VI (metazoan)	-	-	-	-	-	-	-	-	-	-	-	-	-	-	-
132	SC	comp61255_c0_seq5	6	-	-	up	-	4	78.68	transdecoder<blastx	gi|109940150|sp|Q9ZTP5.2|RPE_ORYSJ	coding	both	UniRef90_M0YKC0	UniRef90_F7Z3W9	PF00834	Ribulose-phosphate 3 epimerase family	-	-	GO:0005975	carbohydrate metabolic process	GO:0003824	catalytic activity	GO:0009507	chloroplast	PPE, R5P3E, RPE, RPE2	K01783 ribulose-phosphate 3-epimerase [EC:5.1.3.1]	K01783	ribulose-phosphate 3-epimerase [EC:5.1.3.1]	osa00030	Pentose phosphate pathway	G2U-6982-MONOMER	ribulose-phosphate 3-epimerase	Calvin-Benson-Bassham cycle	Calvin cycle	TCONS_00041436	0	0	0	0	0	0	0	0	0	0	0	0	0
133	SC	comp61255_c0_seq5	6	-	-	-	-	-	-	-	-	-	-	-	-	-	-	-	-	GO:0008152	metabolic process	GO:0016857	racemase and epimerase activity	GO:0009570	chloroplast stroma	-	-	-	-	osa00040	Pentose and glucuronate interconversions	G2U-6982-MONOMER	ribulose-phosphate 3-epimerase	Rubisco shunt	-	-	-	-	-	-	-	-	-	-	-	-	-	-	-
134	SC	comp61255_c0_seq5	6	-	-	-	-	-	-	-	-	-	-	-	-	-	-	-	-	GO:0009409	response to cold	-	-	GO:0009579	thylakoid	-	-	-	-	osa00710	Carbon fixation in photosynthetic organisms	G2U-6982-MONOMER	ribulose-phosphate 3-epimerase	pentose phosphate pathway (non-oxidative branch)	-	-	-	-	-	-	-	-	-	-	-	-	-	-	-
135	SC	comp61255_c0_seq5	6	-	-	-	-	-	-	-	-	-	-	-	-	-	-	-	-	GO:0009624	response to nematode	-	-	GO:0009941	chloroplast envelope	-	-	-	-	osa01100	Metabolic pathways	-	-	-	-	-	-	-	-	-	-	-	-	-	-	-	-	-	-
136	SC	comp61255_c0_seq5	6	-	-	-	-	-	-	-	-	-	-	-	-	-	-	-	-	-	-	-	-	GO:0010319	stromule	-	-	-	-	osa01110	Biosynthesis of secondary metabolites	-	-	-	-	-	-	-	-	-	-	-	-	-	-	-	-	-	-
137	SC	comp61255_c0_seq5	6	-	-	-	-	-	-	-	-	-	-	-	-	-	-	-	-	-	-	-	-	GO:0048046	apoplast	-	-	-	-	osa01200	Carbon metabolism	-	-	-	-	-	-	-	-	-	-	-	-	-	-	-	-	-	-
138	SC	comp61255_c0_seq5	6	-	-	-	-	-	-	-	-	-	-	-	-	-	-	-	-	-	-	-	-	-	-	-	-	-	-	osa01230	Biosynthesis of amino acids	-	-	-	-	-	-	-	-	-	-	-	-	-	-	-	-	-	-
139	SC	comp68267_c2_seq6	4	-	-	up	-	-	-	transdecoder	-	coding	fwd	0	-	-	-	-	-	-	-	-	-	-	-	-	-	-	-	-	-	-	-	-	-	TCONS_00035720	0	0	0	0	0	0	0	0	0	0	0	0	0
140	SC	comp702048_c2_seq39	1	-	-	up	-	2	53.75	transdecoder.blastx	gi|401139|sp|P31923.1|SUS2_HORVU	coding	fwd	UniRef90_M0XEG0	-	PF00862	Sucrose synthase	-	-	GO:0005985	sucrose metabolic process	GO:0016157	sucrose synthase activity	-	-	RSs3	K00695 sucrose synthase [EC:2.4.1.13]	K00695	sucrose synthase [EC:2.4.1.13]	osa00500	Starch and sucrose metabolism	G3G-11086-MONOMER	-	UDP-glucose biosynthesis (from sucrose)	sucrose biosynthesis	TCONS_00038269	0	0	0	0	0	1	0	0	0	0	0	0	0
141	SC	comp702048_c2_seq39	1	-	-	-	-	-	-	-	-	-	-	-	-	-	-	-	-	GO:0009058	biosynthetic process	-	-	-	-	-	-	-	-	osa01100	Metabolic pathways	G3G-11086-MONOMER	-	sucrose degradation II (sucrose synthase)	galactose degradation II	-	-	-	-	-	-	-	-	-	-	-	-	-	-
142	SC	comp68415_c0_seq4	1	-	-	up	-	1	47.83	blastx.transdecoder	gi|75313023|sp|Q9S7C0.1|HSP7O_ARATH	coding	fwd	UniRef90_M7ZJZ7	-	PF00012	Hsp70 protein	-	-	-	-	GO:0005524	ATP binding	GO:0005618	cell wall	-	-	-	-	-	-	-	-	-	-	TCONS_00012243	0	0	1	0	0	0	0	0	0	0	0	0	0
143	SC	comp68415_c0_seq4	1	-	-	-	-	-	-	-	-	-	-	-	-	-	-	-	-	-	-	-	-	GO:0005634	nucleus	-	-	-	-	-	-	-	-	-	-	-	-	-	-	-	-	-	-	-	-	-	-	-	-
144	SC	comp68415_c0_seq4	1	-	-	-	-	-	-	-	-	-	-	-	-	-	-	-	-	-	-	-	-	GO:0005829	cytosol	-	-	-	-	-	-	-	-	-	-	-	-	-	-	-	-	-	-	-	-	-	-	-	-
145	SC	comp68415_c0_seq4	1	-	-	-	-	-	-	-	-	-	-	-	-	-	-	-	-	-	-	-	-	GO:0005886	plasma membrane	-	-	-	-	-	-	-	-	-	-	-	-	-	-	-	-	-	-	-	-	-	-	-	-
146	SC	comp68415_c0_seq4	1	-	-	-	-	-	-	-	-	-	-	-	-	-	-	-	-	-	-	-	-	GO:0009506	plasmodesma	-	-	-	-	-	-	-	-	-	-	-	-	-	-	-	-	-	-	-	-	-	-	-	-
147	SC	comp68251_c0_seq19	1	-	-	up	-	5	23.61	blastx.transdecoder	gi|122203088|sp|Q2QLY5.1|METE1_ORYSJ	coding	both	UniRef90_M0Z2T5	UniRef90_C4XWS1	PF01717	Cobalamin-independent synthase, Catalytic domain	-	-	GO:0009086	methionine biosynthetic process	GO:0003871	5-methyltetrahydropteroyltriglutamate-homocysteine S-methyltransferase activity	GO:0005618	cell wall	-	-	-	-	-	-	-	-	-	methionine biosynthesis II	TCONS_00000425	0	1	1	1	0	0	1	0	1	0	1	1	0
148	SC	comp68251_c0_seq19	1	-	-	-	-	-	-	-	-	-	-	-	-	PF08267	Cobalamin-independent synthase, N-terminal domain	-	-	GO:0009651	response to salt stress	GO:0005507	copper ion binding	GO:0005774	vacuolar membrane	-	-	-	-	-	-	-	-	-	S-adenosyl-L-methionine cycle	-	-	-	-	-	-	-	-	-	-	-	-	-	-
149	SC	comp68251_c0_seq19	1	-	-	-	-	-	-	-	-	-	-	-	-	-	-	-	-	GO:0010043	response to zinc ion	GO:0008270	zinc ion binding	GO:0005777	peroxisome	-	-	-	-	-	-	-	-	-	-	-	-	-	-	-	-	-	-	-	-	-	-	-	-
150	SC	comp68251_c0_seq19	1	-	-	-	-	-	-	-	-	-	-	-	-	-	-	-	-	GO:0040007	growth	GO:0008705	methionine synthase activity	GO:0005829	cytosol	-	-	-	-	-	-	-	-	-	-	-	-	-	-	-	-	-	-	-	-	-	-	-	-
151	SC	comp68251_c0_seq19	1	-	-	-	-	-	-	-	-	-	-	-	-	-	-	-	-	GO:0046686	response to cadmium ion	-	-	GO:0005886	plasma membrane	-	-	-	-	-	-	-	-	-	-	-	-	-	-	-	-	-	-	-	-	-	-	-	-
152	SC	comp68251_c0_seq19	1	-	-	-	-	-	-	-	-	-	-	-	-	-	-	-	-	-	-	-	-	GO:0009506	plasmodesma	-	-	-	-	-	-	-	-	-	-	-	-	-	-	-	-	-	-	-	-	-	-	-	-
153	SC	comp68251_c0_seq19	1	-	-	-	-	-	-	-	-	-	-	-	-	-	-	-	-	-	-	-	-	GO:0009570	chloroplast stroma	-	-	-	-	-	-	-	-	-	-	-	-	-	-	-	-	-	-	-	-	-	-	-	-
154	SC	comp68251_c0_seq19	1	-	-	-	-	-	-	-	-	-	-	-	-	-	-	-	-	-	-	-	-	GO:0009941	chloroplast envelope	-	-	-	-	-	-	-	-	-	-	-	-	-	-	-	-	-	-	-	-	-	-	-	-
155	SC	comp68251_c0_seq19	1	-	-	-	-	-	-	-	-	-	-	-	-	-	-	-	-	-	-	-	-	GO:0048046	apoplast	-	-	-	-	-	-	-	-	-	-	-	-	-	-	-	-	-	-	-	-	-	-	-	-
156	SC	comp68251_c0_seq14	4	-	-	up	-	5	23.61	blastx.transdecoder	gi|122203088|sp|Q2QLY5.1|METE1_ORYSJ	coding	both	UniRef90_J3LR97	UniRef90_C4XWS1	PF01717	Cobalamin-independent synthase, Catalytic domain	-	-	GO:0009086	methionine biosynthetic process	GO:0003871	5-methyltetrahydropteroyltriglutamate-homocysteine S-methyltransferase activity	GO:0005618	cell wall	5-methyltetrahydropteroyltriglutamate--homocysteine methyltransferase 1	K00549 5-methyltetrahydropteroyltriglutamate--homocysteine methyltransferase [EC:2.1.1.14]	K00549	5-methyltetrahydropteroyltriglutamate--homocysteine methyltransferase [EC:2.1.1.14]	osa00270	Cysteine and methionine metabolism	G3N-11068-MONOMER	5-methyltetrahydropteroyltriglutamate-homocysteine <i>S-</i>methyltransferase	<i>S</i>-adenosyl-L-methionine cycle II	methionine biosynthesis II	TCONS_00000425	0	1	1	1	0	0	1	0	1	0	1	1	0
157	SC	comp68251_c0_seq14	4	-	-	-	-	-	-	-	-	-	-	-	-	PF08267	Cobalamin-independent synthase, N-terminal domain	-	-	GO:0009651	response to salt stress	GO:0005507	copper ion binding	GO:0005774	vacuolar membrane	-	-	-	-	osa00450	Selenocompound metabolism	G3N-11068-MONOMER	5-methyltetrahydropteroyltriglutamate-homocysteine <i>S-</i>methyltransferase	methionine biosynthesis II	S-adenosyl-L-methionine cycle	-	-	-	-	-	-	-	-	-	-	-	-	-	-
158	SC	comp68251_c0_seq14	4	-	-	-	-	-	-	-	-	-	-	-	-	-	-	-	-	GO:0010043	response to zinc ion	GO:0008270	zinc ion binding	GO:0005777	peroxisome	-	-	-	-	osa01100	Metabolic pathways	-	-	-	-	-	-	-	-	-	-	-	-	-	-	-	-	-	-
159	SC	comp68251_c0_seq14	4	-	-	-	-	-	-	-	-	-	-	-	-	-	-	-	-	GO:0040007	growth	GO:0008705	methionine synthase activity	GO:0005829	cytosol	-	-	-	-	osa01110	Biosynthesis of secondary metabolites	-	-	-	-	-	-	-	-	-	-	-	-	-	-	-	-	-	-
160	SC	comp68251_c0_seq14	4	-	-	-	-	-	-	-	-	-	-	-	-	-	-	-	-	GO:0046686	response to cadmium ion	-	-	GO:0005886	plasma membrane	-	-	-	-	osa01230	Biosynthesis of amino acids	-	-	-	-	-	-	-	-	-	-	-	-	-	-	-	-	-	-
161	SC	comp68251_c0_seq14	4	-	-	-	-	-	-	-	-	-	-	-	-	-	-	-	-	-	-	-	-	GO:0009506	plasmodesma	-	-	-	-	-	-	-	-	-	-	-	-	-	-	-	-	-	-	-	-	-	-	-	-
162	SC	comp68251_c0_seq14	4	-	-	-	-	-	-	-	-	-	-	-	-	-	-	-	-	-	-	-	-	GO:0009570	chloroplast stroma	-	-	-	-	-	-	-	-	-	-	-	-	-	-	-	-	-	-	-	-	-	-	-	-
163	SC	comp68251_c0_seq14	4	-	-	-	-	-	-	-	-	-	-	-	-	-	-	-	-	-	-	-	-	GO:0009941	chloroplast envelope	-	-	-	-	-	-	-	-	-	-	-	-	-	-	-	-	-	-	-	-	-	-	-	-
164	SC	comp68251_c0_seq14	4	-	-	-	-	-	-	-	-	-	-	-	-	-	-	-	-	-	-	-	-	GO:0048046	apoplast	-	-	-	-	-	-	-	-	-	-	-	-	-	-	-	-	-	-	-	-	-	-	-	-
165	SC	comp45885_c0_seq3	4	-	-	up	-	3	122.03	transdecoder	-	coding	rev	-	UniRef90_F2DDP7	PF00923	Transaldolase	-	-	GO:0005975	carbohydrate metabolic process	GO:0003824	catalytic activity	GO:0005737	cytoplasm	transaldolase	K00616 transaldolase [EC:2.2.1.2]	K00616	transaldolase [EC:2.2.1.2]	osa00030	Pentose phosphate pathway	G2U-8168-MONOMER	transaldolase	Rubisco shunt	-	TCONS_00031827	0	0	0	0	0	0	0	0	0	0	0	0	0
166	SC	comp45885_c0_seq3	4	-	-	-	-	-	-	-	-	-	-	-	-	-	-	-	-	GO:0006098	pentose-phosphate shunt	GO:0004801	sedoheptulose-7-phosphate:D-glyceraldehyde-3-phosphate glyceronetransferase activity	GO:0005739	mitochondrion	-	-	-	-	osa01100	Metabolic pathways	G2U-8168-MONOMER	transaldolase	pentose phosphate pathway (non-oxidative branch)	-	-	-	-	-	-	-	-	-	-	-	-	-	-	-
167	SC	comp45885_c0_seq3	4	-	-	-	-	-	-	-	-	-	-	-	-	-	-	-	-	GO:0009809	lignin biosynthetic process	-	-	GO:0009507	chloroplast	-	-	-	-	osa01110	Biosynthesis of secondary metabolites	-	-	-	-	-	-	-	-	-	-	-	-	-	-	-	-	-	-
168	SC	comp45885_c0_seq3	4	-	-	-	-	-	-	-	-	-	-	-	-	-	-	-	-	GO:0033587	shikimate biosynthetic process	-	-	GO:0009536	plastid	-	-	-	-	osa01200	Carbon metabolism	-	-	-	-	-	-	-	-	-	-	-	-	-	-	-	-	-	-
169	SC	comp45885_c0_seq3	4	-	-	-	-	-	-	-	-	-	-	-	-	-	-	-	-	GO:0046686	response to cadmium ion	-	-	GO:0009570	chloroplast stroma	-	-	-	-	osa01230	Biosynthesis of amino acids	-	-	-	-	-	-	-	-	-	-	-	-	-	-	-	-	-	-
170	SC	comp67116_c0_seq2	1	-	-	up	-	-	-	transdecoder	-	coding	rev	-	UniRef90_I1HAF5	PF02364	1,3-beta-glucan synthase component	-	-	GO:0000271	polysaccharide biosynthetic process	GO:0003843	1	GO:0000148	1	callose synthase 9	-	-	-	-	-	-	-	-	-	TCONS_00014810	0	0	0	0	0	1	0	0	0	0	0	0	0
171	SC	comp67116_c0_seq2	1	-	-	-	-	-	-	-	-	-	-	-	-	PF14288	1,3-beta-glucan synthase subunit FKS1, domain-1	-	-	GO:0005976	polysaccharide metabolic process	GO:0008194	UDP-glycosyltransferase activity	GO:0016020	membrane	-	-	-	-	-	-	-	-	-	-	-	-	-	-	-	-	-	-	-	-	-	-	-	-
172	SC	comp67116_c0_seq2	1	-	-	-	-	-	-	-	-	-	-	-	-	-	-	-	-	GO:0006073	cellular glucan metabolic process	GO:0016757	transferase activity	GO:0044459	plasma membrane part	-	-	-	-	-	-	-	-	-	-	-	-	-	-	-	-	-	-	-	-	-	-	-	-
173	SC	comp67116_c0_seq2	1	-	-	-	-	-	-	-	-	-	-	-	-	-	-	-	-	GO:0006074	1	GO:0016758	transferase activity	-	-	-	-	-	-	-	-	-	-	-	-	-	-	-	-	-	-	-	-	-	-	-	-	-	-
174	SC	comp67116_c0_seq2	1	-	-	-	-	-	-	-	-	-	-	-	-	-	-	-	-	GO:0006075	1	GO:0035251	UDP-glucosyltransferase activity	-	-	-	-	-	-	-	-	-	-	-	-	-	-	-	-	-	-	-	-	-	-	-	-	-	-
175	SC	comp67116_c0_seq2	1	-	-	-	-	-	-	-	-	-	-	-	-	-	-	-	-	GO:0009250	glucan biosynthetic process	GO:0046527	glucosyltransferase activity	-	-	-	-	-	-	-	-	-	-	-	-	-	-	-	-	-	-	-	-	-	-	-	-	-	-
176	SC	comp67116_c0_seq2	1	-	-	-	-	-	-	-	-	-	-	-	-	-	-	-	-	GO:0016051	carbohydrate biosynthetic process	-	-	-	-	-	-	-	-	-	-	-	-	-	-	-	-	-	-	-	-	-	-	-	-	-	-	-	-
177	SC	comp67116_c0_seq2	1	-	-	-	-	-	-	-	-	-	-	-	-	-	-	-	-	GO:0033692	cellular polysaccharide biosynthetic process	-	-	-	-	-	-	-	-	-	-	-	-	-	-	-	-	-	-	-	-	-	-	-	-	-	-	-	-
178	SC	comp67116_c0_seq2	1	-	-	-	-	-	-	-	-	-	-	-	-	-	-	-	-	GO:0034637	cellular carbohydrate biosynthetic process	-	-	-	-	-	-	-	-	-	-	-	-	-	-	-	-	-	-	-	-	-	-	-	-	-	-	-	-
179	SC	comp67116_c0_seq2	1	-	-	-	-	-	-	-	-	-	-	-	-	-	-	-	-	GO:0044042	glucan metabolic process	-	-	-	-	-	-	-	-	-	-	-	-	-	-	-	-	-	-	-	-	-	-	-	-	-	-	-	-
180	SC	comp67116_c0_seq2	1	-	-	-	-	-	-	-	-	-	-	-	-	-	-	-	-	GO:0044262	cellular carbohydrate metabolic process	-	-	-	-	-	-	-	-	-	-	-	-	-	-	-	-	-	-	-	-	-	-	-	-	-	-	-	-
181	SC	comp67116_c0_seq2	1	-	-	-	-	-	-	-	-	-	-	-	-	-	-	-	-	GO:0044264	cellular polysaccharide metabolic process	-	-	-	-	-	-	-	-	-	-	-	-	-	-	-	-	-	-	-	-	-	-	-	-	-	-	-	-
182	SC	comp67116_c0_seq2	1	-	-	-	-	-	-	-	-	-	-	-	-	-	-	-	-	GO:0051273	beta-glucan metabolic process	-	-	-	-	-	-	-	-	-	-	-	-	-	-	-	-	-	-	-	-	-	-	-	-	-	-	-	-
183	SC	comp67116_c0_seq2	1	-	-	-	-	-	-	-	-	-	-	-	-	-	-	-	-	GO:0051274	beta-glucan biosynthetic process	-	-	-	-	-	-	-	-	-	-	-	-	-	-	-	-	-	-	-	-	-	-	-	-	-	-	-	-
184	SC	comp64883_c0_seq26	1	-	-	up	-	5	42.85	transdecoder.blastx	gi|110832727|sp|Q2QMX9.1|ACA1_ORYSJ	coding	both	UniRef90_Q2QMX9	UniRef90_C0PAR5	PF00122	E1-E2 ATPase	-	-	GO:0006811	ion transport	GO:0000166	nucleotide binding	GO:0016020	membrane	calcium-transporting ATPase 1, plasma membrane-type	K01537 Ca2+-transporting ATPase [EC:3.6.3.8]	K01537	Ca2+-transporting ATPase [EC:3.6.3.8]	-	-	-	-	-	-	TCONS_00048025	0	0	0	0	0	0	0	0	0	0	0	0	0
185	SC	comp64883_c0_seq26	1	-	-	-	-	-	-	-	-	-	-	-	-	PF00689	Cation transporting ATPase, C-terminus	-	-	GO:0006812	cation transport	GO:0005215	transporter activity	GO:0016021	integral to membrane	-	-	-	-	-	-	-	-	-	-	-	-	-	-	-	-	-	-	-	-	-	-	-	-
186	SC	comp64883_c0_seq26	1	-	-	-	-	-	-	-	-	-	-	-	-	PF00690	Cation transporter/ATPase, N-terminus	-	-	GO:0006816	calcium ion transport	GO:0005388	calcium-transporting ATPase activity	GO:0031224	intrinsic to membrane	-	-	-	-	-	-	-	-	-	-	-	-	-	-	-	-	-	-	-	-	-	-	-	-
187	SC	comp64883_c0_seq26	1	-	-	-	-	-	-	-	-	-	-	-	-	PF08282	haloacid dehalogenase-like hydrolase	-	-	GO:0070588	calcium ion transmembrane transport	GO:0005516	calmodulin binding	-	-	-	-	-	-	-	-	-	-	-	-	-	-	-	-	-	-	-	-	-	-	-	-	-	-
188	SC	comp64883_c0_seq26	1	-	-	-	-	-	-	-	-	-	-	-	-	PF12515	Ca2+-ATPase N terminal autoinhibitory domain	-	-	GO:0070838	divalent metal ion transport	GO:0005524	ATP binding	-	-	-	-	-	-	-	-	-	-	-	-	-	-	-	-	-	-	-	-	-	-	-	-	-	-
189	SC	comp64883_c0_seq26	1	-	-	-	-	-	-	-	-	-	-	-	-	PF12710	haloacid dehalogenase-like hydrolase	-	-	GO:0072511	divalent inorganic cation transport	GO:0008324	cation transmembrane transporter activity	-	-	-	-	-	-	-	-	-	-	-	-	-	-	-	-	-	-	-	-	-	-	-	-	-	-
190	SC	comp64883_c0_seq26	1	-	-	-	-	-	-	-	-	-	-	-	-	-	-	-	-	-	-	GO:0015075	ion transmembrane transporter activity	-	-	-	-	-	-	-	-	-	-	-	-	-	-	-	-	-	-	-	-	-	-	-	-	-	-
191	SC	comp64883_c0_seq26	1	-	-	-	-	-	-	-	-	-	-	-	-	-	-	-	-	-	-	GO:0015085	calcium ion transmembrane transporter activity	-	-	-	-	-	-	-	-	-	-	-	-	-	-	-	-	-	-	-	-	-	-	-	-	-	-
192	SC	comp64883_c0_seq26	1	-	-	-	-	-	-	-	-	-	-	-	-	-	-	-	-	-	-	GO:0015399	primary active transmembrane transporter activity	-	-	-	-	-	-	-	-	-	-	-	-	-	-	-	-	-	-	-	-	-	-	-	-	-	-
193	SC	comp64883_c0_seq26	1	-	-	-	-	-	-	-	-	-	-	-	-	-	-	-	-	-	-	GO:0015405	P-P-bond-hydrolysis-driven transmembrane transporter activity	-	-	-	-	-	-	-	-	-	-	-	-	-	-	-	-	-	-	-	-	-	-	-	-	-	-
194	SC	comp64883_c0_seq26	1	-	-	-	-	-	-	-	-	-	-	-	-	-	-	-	-	-	-	GO:0015662	ATPase activity	-	-	-	-	-	-	-	-	-	-	-	-	-	-	-	-	-	-	-	-	-	-	-	-	-	-
195	SC	comp64883_c0_seq26	1	-	-	-	-	-	-	-	-	-	-	-	-	-	-	-	-	-	-	GO:0016462	pyrophosphatase activity	-	-	-	-	-	-	-	-	-	-	-	-	-	-	-	-	-	-	-	-	-	-	-	-	-	-
196	SC	comp64883_c0_seq26	1	-	-	-	-	-	-	-	-	-	-	-	-	-	-	-	-	-	-	GO:0016817	hydrolase activity	-	-	-	-	-	-	-	-	-	-	-	-	-	-	-	-	-	-	-	-	-	-	-	-	-	-
197	SC	comp64883_c0_seq26	1	-	-	-	-	-	-	-	-	-	-	-	-	-	-	-	-	-	-	GO:0016818	hydrolase activity	-	-	-	-	-	-	-	-	-	-	-	-	-	-	-	-	-	-	-	-	-	-	-	-	-	-
198	SC	comp64883_c0_seq26	1	-	-	-	-	-	-	-	-	-	-	-	-	-	-	-	-	-	-	GO:0016820	hydrolase activity	-	-	-	-	-	-	-	-	-	-	-	-	-	-	-	-	-	-	-	-	-	-	-	-	-	-
199	SC	comp64883_c0_seq26	1	-	-	-	-	-	-	-	-	-	-	-	-	-	-	-	-	-	-	GO:0016887	ATPase activity	-	-	-	-	-	-	-	-	-	-	-	-	-	-	-	-	-	-	-	-	-	-	-	-	-	-
200	SC	comp64883_c0_seq26	1	-	-	-	-	-	-	-	-	-	-	-	-	-	-	-	-	-	-	GO:0017111	nucleoside-triphosphatase activity	-	-	-	-	-	-	-	-	-	-	-	-	-	-	-	-	-	-	-	-	-	-	-	-	-	-
201	SC	comp64883_c0_seq26	1	-	-	-	-	-	-	-	-	-	-	-	-	-	-	-	-	-	-	GO:0019829	cation-transporting ATPase activity	-	-	-	-	-	-	-	-	-	-	-	-	-	-	-	-	-	-	-	-	-	-	-	-	-	-
202	SC	comp64883_c0_seq26	1	-	-	-	-	-	-	-	-	-	-	-	-	-	-	-	-	-	-	GO:0022804	active transmembrane transporter activity	-	-	-	-	-	-	-	-	-	-	-	-	-	-	-	-	-	-	-	-	-	-	-	-	-	-
203	SC	comp64883_c0_seq26	1	-	-	-	-	-	-	-	-	-	-	-	-	-	-	-	-	-	-	GO:0022857	transmembrane transporter activity	-	-	-	-	-	-	-	-	-	-	-	-	-	-	-	-	-	-	-	-	-	-	-	-	-	-
204	SC	comp64883_c0_seq26	1	-	-	-	-	-	-	-	-	-	-	-	-	-	-	-	-	-	-	GO:0022891	substrate-specific transmembrane transporter activity	-	-	-	-	-	-	-	-	-	-	-	-	-	-	-	-	-	-	-	-	-	-	-	-	-	-
205	SC	comp64883_c0_seq26	1	-	-	-	-	-	-	-	-	-	-	-	-	-	-	-	-	-	-	GO:0022892	substrate-specific transporter activity	-	-	-	-	-	-	-	-	-	-	-	-	-	-	-	-	-	-	-	-	-	-	-	-	-	-
206	SC	comp64883_c0_seq26	1	-	-	-	-	-	-	-	-	-	-	-	-	-	-	-	-	-	-	GO:0042623	ATPase activity	-	-	-	-	-	-	-	-	-	-	-	-	-	-	-	-	-	-	-	-	-	-	-	-	-	-
207	SC	comp64883_c0_seq26	1	-	-	-	-	-	-	-	-	-	-	-	-	-	-	-	-	-	-	GO:0042625	ATPase activity	-	-	-	-	-	-	-	-	-	-	-	-	-	-	-	-	-	-	-	-	-	-	-	-	-	-
208	SC	comp64883_c0_seq26	1	-	-	-	-	-	-	-	-	-	-	-	-	-	-	-	-	-	-	GO:0042626	ATPase activity	-	-	-	-	-	-	-	-	-	-	-	-	-	-	-	-	-	-	-	-	-	-	-	-	-	-
209	SC	comp64883_c0_seq26	1	-	-	-	-	-	-	-	-	-	-	-	-	-	-	-	-	-	-	GO:0043492	ATPase activity	-	-	-	-	-	-	-	-	-	-	-	-	-	-	-	-	-	-	-	-	-	-	-	-	-	-
210	SC	comp64883_c0_seq26	1	-	-	-	-	-	-	-	-	-	-	-	-	-	-	-	-	-	-	GO:0046872	metal ion binding	-	-	-	-	-	-	-	-	-	-	-	-	-	-	-	-	-	-	-	-	-	-	-	-	-	-
211	SC	comp64883_c0_seq26	1	-	-	-	-	-	-	-	-	-	-	-	-	-	-	-	-	-	-	GO:0046873	metal ion transmembrane transporter activity	-	-	-	-	-	-	-	-	-	-	-	-	-	-	-	-	-	-	-	-	-	-	-	-	-	-
212	SC	comp64883_c0_seq26	1	-	-	-	-	-	-	-	-	-	-	-	-	-	-	-	-	-	-	GO:0072509	divalent inorganic cation transmembrane transporter activity	-	-	-	-	-	-	-	-	-	-	-	-	-	-	-	-	-	-	-	-	-	-	-	-	-	-
213	SC	comp61536_c0_seq8	1	-	-	up	-	2	81.23	transdecoder	-	coding	rev	-	UniRef90_N1QX89	PF09412	Endoribonuclease XendoU	-	-	-	-	GO:0016788	hydrolase activity	-	-	poly(U)-specific endoribonuclease-B	K14648 poly(U)-specific endoribonuclease [EC:3.1.-.-]	K14648	poly(U)-specific endoribonuclease [EC:3.1.-.-]	-	-	-	-	-	-	TCONS_00007209	0	0	0	0	0	0	0	0	0	0	0	0	0
214	SC	comp66441_c0_seq123	1	-	-	up	-	-	-	transdecoder	-	coding	rev	-	UniRef90_F2DIJ6	PF13414	TPR repeat	-	-	-	-	GO:0005515	protein binding	-	-	-	-	-	-	-	-	-	-	-	-	TCONS_00044962	0	0	0	0	0	0	0	0	0	0	0	0	0
215	SC	comp66441_c0_seq123	1	-	-	-	-	-	-	-	-	-	-	-	-	PF13424	Tetratricopeptide repeat	-	-	-	-	-	-	-	-	-	-	-	-	-	-	-	-	-	-	-	-	-	-	-	-	-	-	-	-	-	-	-	-
216	SC	comp66441_c0_seq123	1	-	-	-	-	-	-	-	-	-	-	-	-	PF13844	Glycosyl transferase family 41	-	-	-	-	-	-	-	-	-	-	-	-	-	-	-	-	-	-	-	-	-	-	-	-	-	-	-	-	-	-	-	-
217	SC	comp81105_c0_seq1	4	-	-	up	-	3	100.28	-	-	coding	rev	-	UniRef90_F2EIM9	-	-	-	-	-	-	-	-	-	-	-	-	-	-	-	-	-	-	-	-	TCONS_00034671	0	0	0	0	0	0	0	0	0	0	0	0	0
218	SC	comp702879_c1_seq96	1	-	-	up	-	-	-	transdecoder<blastx	gi|395406812|sp|F4JGZ1.1|MED16_ARATH	coding	fwd	UniRef90_M7ZWY7	-	-	-	-	-	-	-	-	-	-	-	mediator of RNA polymerase II transcription subunit 16	-	-	-	-	-	-	-	-	-	TCONS_00042311	0	0	0	0	0	0	0	0	0	0	0	0	0
219	SC	comp700847_c0_seq3	1	-	-	up	-	7	69.56	transdecoder	-	coding	rev	-	UniRef90_F2EEN7	PF02309	AUX/IAA family	B3-ARF	TF	GO:0006139	nucleobase	GO:0003676	nucleic acid binding	GO:0005634	nucleus	OJ1003_A09.14	auxin response factor 21	-	-	-	-	-	-	-	-	TCONS_00030653	0	0	0	0	0	0	0	0	0	0	0	0	0
220	SC	comp700847_c0_seq3	1	-	-	-	-	-	-	-	-	-	-	-	-	PF02362	B3 DNA binding domain	-	-	GO:0006351	transcription	GO:0003677	DNA binding	GO:0043226	organelle	OJ1003_A09.14	auxin response factor 21	-	-	-	-	-	-	-	-	-	-	-	-	-	-	-	-	-	-	-	-	-	-
221	SC	comp700847_c0_seq3	1	-	-	-	-	-	-	-	-	-	-	-	-	PF06507	Auxin response factor	-	-	GO:0006355	regulation of transcription	GO:0046983	protein dimerization activity	GO:0043227	membrane-bounded organelle	-	-	-	-	-	-	-	-	-	-	-	-	-	-	-	-	-	-	-	-	-	-	-	-
222	SC	comp700847_c0_seq3	1	-	-	-	-	-	-	-	-	-	-	-	-	-	-	-	-	GO:0006725	cellular aromatic compound metabolic process	-	-	GO:0043229	intracellular organelle	-	-	-	-	-	-	-	-	-	-	-	-	-	-	-	-	-	-	-	-	-	-	-	-
223	SC	comp700847_c0_seq3	1	-	-	-	-	-	-	-	-	-	-	-	-	-	-	-	-	GO:0006807	nitrogen compound metabolic process	-	-	GO:0043231	intracellular membrane-bounded organelle	-	-	-	-	-	-	-	-	-	-	-	-	-	-	-	-	-	-	-	-	-	-	-	-
224	SC	comp700847_c0_seq3	1	-	-	-	-	-	-	-	-	-	-	-	-	-	-	-	-	GO:0009058	biosynthetic process	-	-	-	-	-	-	-	-	-	-	-	-	-	-	-	-	-	-	-	-	-	-	-	-	-	-	-	-
225	SC	comp700847_c0_seq3	1	-	-	-	-	-	-	-	-	-	-	-	-	-	-	-	-	GO:0009059	macromolecule biosynthetic process	-	-	-	-	-	-	-	-	-	-	-	-	-	-	-	-	-	-	-	-	-	-	-	-	-	-	-	-
226	SC	comp700847_c0_seq3	1	-	-	-	-	-	-	-	-	-	-	-	-	-	-	-	-	GO:0009719	response to endogenous stimulus	-	-	-	-	-	-	-	-	-	-	-	-	-	-	-	-	-	-	-	-	-	-	-	-	-	-	-	-
227	SC	comp700847_c0_seq3	1	-	-	-	-	-	-	-	-	-	-	-	-	-	-	-	-	GO:0009725	response to hormone stimulus	-	-	-	-	-	-	-	-	-	-	-	-	-	-	-	-	-	-	-	-	-	-	-	-	-	-	-	-
228	SC	comp700847_c0_seq3	1	-	-	-	-	-	-	-	-	-	-	-	-	-	-	-	-	GO:0009889	regulation of biosynthetic process	-	-	-	-	-	-	-	-	-	-	-	-	-	-	-	-	-	-	-	-	-	-	-	-	-	-	-	-
229	SC	comp700847_c0_seq3	1	-	-	-	-	-	-	-	-	-	-	-	-	-	-	-	-	GO:0010033	response to organic substance	-	-	-	-	-	-	-	-	-	-	-	-	-	-	-	-	-	-	-	-	-	-	-	-	-	-	-	-
230	SC	comp700847_c0_seq3	1	-	-	-	-	-	-	-	-	-	-	-	-	-	-	-	-	GO:0010467	gene expression	-	-	-	-	-	-	-	-	-	-	-	-	-	-	-	-	-	-	-	-	-	-	-	-	-	-	-	-
231	SC	comp700847_c0_seq3	1	-	-	-	-	-	-	-	-	-	-	-	-	-	-	-	-	GO:0010468	regulation of gene expression	-	-	-	-	-	-	-	-	-	-	-	-	-	-	-	-	-	-	-	-	-	-	-	-	-	-	-	-
232	SC	comp700847_c0_seq3	1	-	-	-	-	-	-	-	-	-	-	-	-	-	-	-	-	GO:0010556	regulation of macromolecule biosynthetic process	-	-	-	-	-	-	-	-	-	-	-	-	-	-	-	-	-	-	-	-	-	-	-	-	-	-	-	-
233	SC	comp700847_c0_seq3	1	-	-	-	-	-	-	-	-	-	-	-	-	-	-	-	-	GO:0016070	RNA metabolic process	-	-	-	-	-	-	-	-	-	-	-	-	-	-	-	-	-	-	-	-	-	-	-	-	-	-	-	-
234	SC	comp700847_c0_seq3	1	-	-	-	-	-	-	-	-	-	-	-	-	-	-	-	-	GO:0018130	heterocycle biosynthetic process	-	-	-	-	-	-	-	-	-	-	-	-	-	-	-	-	-	-	-	-	-	-	-	-	-	-	-	-
235	SC	comp700847_c0_seq3	1	-	-	-	-	-	-	-	-	-	-	-	-	-	-	-	-	GO:0019219	regulation of nucleobase	-	-	-	-	-	-	-	-	-	-	-	-	-	-	-	-	-	-	-	-	-	-	-	-	-	-	-	-
236	SC	comp700847_c0_seq3	1	-	-	-	-	-	-	-	-	-	-	-	-	-	-	-	-	GO:0019222	regulation of metabolic process	-	-	-	-	-	-	-	-	-	-	-	-	-	-	-	-	-	-	-	-	-	-	-	-	-	-	-	-
237	SC	comp700847_c0_seq3	1	-	-	-	-	-	-	-	-	-	-	-	-	-	-	-	-	GO:0019438	aromatic compound biosynthetic process	-	-	-	-	-	-	-	-	-	-	-	-	-	-	-	-	-	-	-	-	-	-	-	-	-	-	-	-
238	SC	comp700847_c0_seq3	1	-	-	-	-	-	-	-	-	-	-	-	-	-	-	-	-	GO:0031323	regulation of cellular metabolic process	-	-	-	-	-	-	-	-	-	-	-	-	-	-	-	-	-	-	-	-	-	-	-	-	-	-	-	-
239	SC	comp700847_c0_seq3	1	-	-	-	-	-	-	-	-	-	-	-	-	-	-	-	-	GO:0031326	regulation of cellular biosynthetic process	-	-	-	-	-	-	-	-	-	-	-	-	-	-	-	-	-	-	-	-	-	-	-	-	-	-	-	-
240	SC	comp700847_c0_seq3	1	-	-	-	-	-	-	-	-	-	-	-	-	-	-	-	-	GO:0032774	RNA biosynthetic process	-	-	-	-	-	-	-	-	-	-	-	-	-	-	-	-	-	-	-	-	-	-	-	-	-	-	-	-
241	SC	comp700847_c0_seq3	1	-	-	-	-	-	-	-	-	-	-	-	-	-	-	-	-	GO:0034641	cellular nitrogen compound metabolic process	-	-	-	-	-	-	-	-	-	-	-	-	-	-	-	-	-	-	-	-	-	-	-	-	-	-	-	-
242	SC	comp700847_c0_seq3	1	-	-	-	-	-	-	-	-	-	-	-	-	-	-	-	-	GO:0034645	cellular macromolecule biosynthetic process	-	-	-	-	-	-	-	-	-	-	-	-	-	-	-	-	-	-	-	-	-	-	-	-	-	-	-	-
243	SC	comp700847_c0_seq3	1	-	-	-	-	-	-	-	-	-	-	-	-	-	-	-	-	GO:0034654	nucleobase	-	-	-	-	-	-	-	-	-	-	-	-	-	-	-	-	-	-	-	-	-	-	-	-	-	-	-	-
244	SC	comp700847_c0_seq3	1	-	-	-	-	-	-	-	-	-	-	-	-	-	-	-	-	GO:0042221	response to chemical stimulus	-	-	-	-	-	-	-	-	-	-	-	-	-	-	-	-	-	-	-	-	-	-	-	-	-	-	-	-
245	SC	comp700847_c0_seq3	1	-	-	-	-	-	-	-	-	-	-	-	-	-	-	-	-	GO:0044249	cellular biosynthetic process	-	-	-	-	-	-	-	-	-	-	-	-	-	-	-	-	-	-	-	-	-	-	-	-	-	-	-	-
246	SC	comp700847_c0_seq3	1	-	-	-	-	-	-	-	-	-	-	-	-	-	-	-	-	GO:0044271	cellular nitrogen compound biosynthetic process	-	-	-	-	-	-	-	-	-	-	-	-	-	-	-	-	-	-	-	-	-	-	-	-	-	-	-	-
247	SC	comp700847_c0_seq3	1	-	-	-	-	-	-	-	-	-	-	-	-	-	-	-	-	GO:0046483	heterocycle metabolic process	-	-	-	-	-	-	-	-	-	-	-	-	-	-	-	-	-	-	-	-	-	-	-	-	-	-	-	-
248	SC	comp700847_c0_seq3	1	-	-	-	-	-	-	-	-	-	-	-	-	-	-	-	-	GO:0050789	regulation of biological process	-	-	-	-	-	-	-	-	-	-	-	-	-	-	-	-	-	-	-	-	-	-	-	-	-	-	-	-
249	SC	comp700847_c0_seq3	1	-	-	-	-	-	-	-	-	-	-	-	-	-	-	-	-	GO:0050794	regulation of cellular process	-	-	-	-	-	-	-	-	-	-	-	-	-	-	-	-	-	-	-	-	-	-	-	-	-	-	-	-
250	SC	comp700847_c0_seq3	1	-	-	-	-	-	-	-	-	-	-	-	-	-	-	-	-	GO:0050896	response to stimulus	-	-	-	-	-	-	-	-	-	-	-	-	-	-	-	-	-	-	-	-	-	-	-	-	-	-	-	-
251	SC	comp700847_c0_seq3	1	-	-	-	-	-	-	-	-	-	-	-	-	-	-	-	-	GO:0051171	regulation of nitrogen compound metabolic process	-	-	-	-	-	-	-	-	-	-	-	-	-	-	-	-	-	-	-	-	-	-	-	-	-	-	-	-
252	SC	comp700847_c0_seq3	1	-	-	-	-	-	-	-	-	-	-	-	-	-	-	-	-	GO:0051252	regulation of RNA metabolic process	-	-	-	-	-	-	-	-	-	-	-	-	-	-	-	-	-	-	-	-	-	-	-	-	-	-	-	-
253	SC	comp700847_c0_seq3	1	-	-	-	-	-	-	-	-	-	-	-	-	-	-	-	-	GO:0060255	regulation of macromolecule metabolic process	-	-	-	-	-	-	-	-	-	-	-	-	-	-	-	-	-	-	-	-	-	-	-	-	-	-	-	-
254	SC	comp700847_c0_seq3	1	-	-	-	-	-	-	-	-	-	-	-	-	-	-	-	-	GO:0065007	biological regulation	-	-	-	-	-	-	-	-	-	-	-	-	-	-	-	-	-	-	-	-	-	-	-	-	-	-	-	-
255	SC	comp700847_c0_seq3	1	-	-	-	-	-	-	-	-	-	-	-	-	-	-	-	-	GO:0080090	regulation of primary metabolic process	-	-	-	-	-	-	-	-	-	-	-	-	-	-	-	-	-	-	-	-	-	-	-	-	-	-	-	-
256	SC	comp700847_c0_seq3	1	-	-	-	-	-	-	-	-	-	-	-	-	-	-	-	-	GO:0090304	nucleic acid metabolic process	-	-	-	-	-	-	-	-	-	-	-	-	-	-	-	-	-	-	-	-	-	-	-	-	-	-	-	-
257	SC	comp700847_c0_seq3	1	-	-	-	-	-	-	-	-	-	-	-	-	-	-	-	-	GO:2000112	regulation of cellular macromolecule biosynthetic process	-	-	-	-	-	-	-	-	-	-	-	-	-	-	-	-	-	-	-	-	-	-	-	-	-	-	-	-
258	SC	comp68194_c0_seq22	1	-	-	up	-	-	-	transdecoder.blastx	gi|342161829|sp|P0CZ23.1|ACOX3_ARATH	coding	fwd	UniRef90_I1I3F1	-	PF00441	Acyl-CoA dehydrogenase, C-terminal domain	-	-	GO:0006631	fatty acid metabolic process	GO:0003995	acyl-CoA dehydrogenase activity	GO:0005777	peroxisome	acyl-coenzyme A oxidase 3, peroxisomal	K00232 acyl-CoA oxidase [EC:1.3.3.6]	K00232	acyl-CoA oxidase [EC:1.3.3.6]	osa00071	Fatty acid degradation	G2U-10882-MONOMER	-	6-gingerol analog biosynthesis	-	TCONS_00049853	0	0	0	0	0	0	0	0	0	0	0	0	0
259	SC	comp68194_c0_seq22	1	-	-	-	-	-	-	-	-	-	-	-	-	PF01756	Acyl-CoA oxidase	-	-	GO:0006635	fatty acid beta-oxidation	GO:0003997	acyl-CoA oxidase activity	GO:0042579	microbody	-	-	-	-	osa00592	alpha-Linolenic acid metabolism	G2U-10882-MONOMER	acyl-CoA oxidase	methyl ketone biosynthesis	-	-	-	-	-	-	-	-	-	-	-	-	-	-	-
260	SC	comp68194_c0_seq22	1	-	-	-	-	-	-	-	-	-	-	-	-	PF02770	Acyl-CoA dehydrogenase, middle domain	-	-	GO:0008152	metabolic process	GO:0016627	oxidoreductase activity	-	-	-	-	-	-	osa01040	Biosynthesis of unsaturated fatty acids	-	-	-	-	-	-	-	-	-	-	-	-	-	-	-	-	-	-
261	SC	comp68194_c0_seq22	1	-	-	-	-	-	-	-	-	-	-	-	-	-	-	-	-	GO:0055114	oxidation-reduction process	GO:0050660	flavin adenine dinucleotide binding	-	-	-	-	-	-	osa01100	Metabolic pathways	-	-	-	-	-	-	-	-	-	-	-	-	-	-	-	-	-	-
262	SC	comp68194_c0_seq22	1	-	-	-	-	-	-	-	-	-	-	-	-	-	-	-	-	-	-	-	-	-	-	-	-	-	-	osa01110	Biosynthesis of secondary metabolites	-	-	-	-	-	-	-	-	-	-	-	-	-	-	-	-	-	-
263	SC	comp68194_c0_seq22	1	-	-	-	-	-	-	-	-	-	-	-	-	-	-	-	-	-	-	-	-	-	-	-	-	-	-	osa01212	Fatty acid metabolism	-	-	-	-	-	-	-	-	-	-	-	-	-	-	-	-	-	-
264	SC	comp68194_c0_seq22	1	-	-	-	-	-	-	-	-	-	-	-	-	-	-	-	-	-	-	-	-	-	-	-	-	-	-	osa04146	Peroxisome	-	-	-	-	-	-	-	-	-	-	-	-	-	-	-	-	-	-
265	SC	comp66755_c0_seq34	4	-	-	up	-	-	-	transdecoder.blastx	gi|18274925|sp|Q06572.2|AVP_HORVU	coding	both	UniRef90_Q06572	UniRef90_J3KZH6	PF03030	Inorganic H+ pyrophosphatase	-	-	GO:0015992	proton transport	GO:0004427	inorganic diphosphatase activity	GO:0005774	vacuolar membrane	pyrophosphate-energized vacuolar membrane proton pump	K01507 inorganic pyrophosphatase [EC:3.6.1.1]	K01507	inorganic pyrophosphatase [EC:3.6.1.1]	osa00190	Oxidative phosphorylation	-	-	-	-	TCONS_00016113	0	0	0	0	0	0	0	0	0	0	0	0	0
266	SC	comp66755_c0_seq34	4	-	-	-	-	-	-	-	-	-	-	-	-	-	-	-	-	-	-	GO:0009678	hydrogen-translocating pyrophosphatase activity	GO:0016020	membrane	-	-	-	-	-	-	-	-	-	-	-	-	-	-	-	-	-	-	-	-	-	-	-	-
267	SC	comp66755_c0_seq34	4	-	-	-	-	-	-	-	-	-	-	-	-	-	-	-	-	-	-	-	-	GO:0016021	integral to membrane	-	-	-	-	-	-	-	-	-	-	-	-	-	-	-	-	-	-	-	-	-	-	-	-
268	SC	comp61067_c0_seq3	9	-	-	up	-	-	-	transdecoder	-	coding	fwd	UniRef90_M0UIR3	-	-	-	-	-	-	-	-	-	-	-	-	-	-	-	-	-	-	-	-	-	TCONS_00007764	0	0	0	0	0	0	0	0	0	0	0	0	0
269	SC	comp699030_c0_seq2	4	-	-	up	-	2	91.01	-	-	coding	rev	-	UniRef90_F2ELA4	-	-	-	-	-	-	-	-	-	-	-	-	-	-	-	-	-	-	-	-	TCONS_00016099	0	0	0	0	0	0	0	0	0	0	0	0	0
270	SC	comp64052_c0_seq6	6	-	-	up	-	-	-	transdecoder	-	coding	rev	-	UniRef90_F2D9V8	PF00581	Rhodanese-like domain	-	-	-	-	-	-	GO:0005634	nucleus	P0674H09.9	uncharacterized LOC4325097	-	-	-	-	G3E-28065-MONOMER	thiosulfate sulfurtransferase	thiosulfate disproportionation III (rhodanese)	-	TCONS_00038273	0	0	0	0	0	0	0	0	0	0	0	0	0
271	SC	comp64052_c0_seq6	6	-	-	-	-	-	-	-	-	-	-	-	-	-	-	-	-	-	-	-	-	GO:0009507	chloroplast	-	-	-	-	-	-	-	-	-	-	-	-	-	-	-	-	-	-	-	-	-	-	-	-
272	SC	comp64052_c0_seq6	6	-	-	-	-	-	-	-	-	-	-	-	-	-	-	-	-	-	-	-	-	GO:0009534	chloroplast thylakoid	-	-	-	-	-	-	-	-	-	-	-	-	-	-	-	-	-	-	-	-	-	-	-	-
273	SC	comp700839_c0_seq16	4	-	-	up	-	-	-	transdecoder	-	coding	rev	-	UniRef90_F2EAW7	-	-	-	-	-	-	-	-	-	-	-	-	-	-	-	-	-	-	-	-	TCONS_00016916	0	0	0	0	0	0	0	0	0	0	0	0	0
274	SC	comp67661_c0_seq1	4	-	-	up	-	2	2.2	-	-	coding	rev	-	UniRef90_M8A2B3	-	-	-	-	-	-	-	-	-	-	-	-	-	-	-	-	-	-	-	-	TCONS_00016918	0	0	0	0	0	0	0	0	0	0	0	0	0
275	SC	comp59709_c0_seq4	1	-	-	up	-	-	-	transdecoder	-	coding	rev	-	UniRef90_M8CLK7	PF00226	DnaJ domain	-	-	-	-	GO:0005488	binding	-	-	dnaJ homolog subfamily C GRV2	K09533 DnaJ homolog subfamily C member 13	K09533	DnaJ homolog subfamily C member 13	-	-	-	-	-	-	TCONS_00012826	0	0	0	0	0	0	0	0	0	0	0	0	0
276	SC	comp59709_c0_seq4	1	-	-	-	-	-	-	-	-	-	-	-	-	PF14237	Domain of unknown function (DUF4339)	-	-	-	-	-	-	-	-	-	-	-	-	-	-	-	-	-	-	-	-	-	-	-	-	-	-	-	-	-	-	-	-
277	SC	comp702048_c1_seq18	1	-	-	up	-	7	6.76	blastx	gi|401140|sp|P31924.1|SUS1_ORYSJ	coding	fwd	UniRef90_M0WE64	-	PF00862	Sucrose synthase	-	-	GO:0005985	sucrose metabolic process	GO:0016157	sucrose synthase activity	-	-	OsJ_11182, OsSUS1, RSUS1, RSs2, SUS1	K00695 sucrose synthase [EC:2.4.1.13]	K00695	sucrose synthase [EC:2.4.1.13]	osa00500	Starch and sucrose metabolism	G2T-9621-MONOMER	-	UDP-glucose biosynthesis (from sucrose)	sucrose biosynthesis	TCONS_00029492	0	0	0	0	0	0	0	0	0	1	0	0	0
278	SC	comp702048_c1_seq18	1	-	-	-	-	-	-	-	-	-	-	-	-	-	-	-	-	GO:0009058	biosynthetic process	-	-	-	-	-	-	-	-	osa01100	Metabolic pathways	G2T-9621-MONOMER	-	sucrose degradation II (sucrose synthase)	galactose degradation II	-	-	-	-	-	-	-	-	-	-	-	-	-	-
279	SC	comp702048_c1_seq18	1	-	-	-	-	-	-	-	-	-	-	-	-	-	-	-	-	GO:0010037	response to carbon dioxide	-	-	-	-	-	-	-	-	-	-	-	-	-	-	-	-	-	-	-	-	-	-	-	-	-	-	-	-
280	SC	comp62577_c0_seq7	4	-	-	up	-	3	2.69	transdecoder.blastx	gi|75180898|sp|Q9LXN3.1|FACR4_ARATH	coding	fwd	UniRef90_D8LAK1	-	PF03015	Male sterility protein	-	-	-	-	GO:0016620	oxidoreductase activity	-	-	-	-	-	-	-	-	-	-	-	-	TCONS_00002883	0	0	0	0	0	0	0	0	0	0	0	0	0
281	SC	comp62577_c0_seq7	4	-	-	-	-	-	-	-	-	-	-	-	-	PF07993	Male sterility protein	-	-	-	-	GO:0016903	oxidoreductase activity	-	-	-	-	-	-	-	-	-	-	-	-	-	-	-	-	-	-	-	-	-	-	-	-	-	-
282	SC	comp62577_c0_seq7	4	-	-	-	-	-	-	-	-	-	-	-	-	-	-	-	-	-	-	GO:0080019	fatty-acyl-CoA reductase	-	-	-	-	-	-	-	-	-	-	-	-	-	-	-	-	-	-	-	-	-	-	-	-	-	-
283	SC	comp48128_c0_seq2	4	-	-	up	-	-	-	-	-	coding	rev	-	UniRef90_N1QUE0	PF07714	Protein tyrosine kinase	-	-	-	-	-	-	-	-	-	-	-	-	-	-	-	-	-	-	TCONS_00039843	0	0	0	0	0	0	0	0	0	1	0	0	0
284	SC	comp66192_c0_seq93	4	-	-	up	-	-	-	transdecoder	-	coding	both	UniRef90_A8BSP6	UniRef90_K3YS38	PF00044	Glyceraldehyde 3-phosphate dehydrogenase, NAD binding domain	-	-	GO:0006006	glucose metabolic process	GO:0004365	glyceraldehyde-3-phosphate dehydrogenase	GO:0005737	cytoplasm	GAPC2, GAPDH, H0302E05.3, OJ000223_09.15	K00134 glyceraldehyde 3-phosphate dehydrogenase [EC:1.2.1.12]	K00134	glyceraldehyde 3-phosphate dehydrogenase [EC:1.2.1.12]	osa00010	Glycolysis / Gluconeogenesis	-	-	-	-	TCONS_00006835	0	0	0	0	0	0	0	0	1	0	0	0	0
285	SC	comp66192_c0_seq93	4	-	-	-	-	-	-	-	-	-	-	-	-	PF02800	Glyceraldehyde 3-phosphate dehydrogenase, C-terminal domain	-	-	GO:0006096	glycolysis	GO:0016620	oxidoreductase activity	-	-	-	-	-	-	osa00710	Carbon fixation in photosynthetic organisms	-	-	-	-	-	-	-	-	-	-	-	-	-	-	-	-	-	-
286	SC	comp66192_c0_seq93	4	-	-	-	-	-	-	-	-	-	-	-	-	-	-	-	-	GO:0055114	oxidation-reduction process	GO:0016903	oxidoreductase activity	-	-	-	-	-	-	osa01100	Metabolic pathways	-	-	-	-	-	-	-	-	-	-	-	-	-	-	-	-	-	-
287	SC	comp66192_c0_seq93	4	-	-	-	-	-	-	-	-	-	-	-	-	-	-	-	-	-	-	GO:0050661	NADP binding	-	-	-	-	-	-	osa01110	Biosynthesis of secondary metabolites	-	-	-	-	-	-	-	-	-	-	-	-	-	-	-	-	-	-
288	SC	comp66192_c0_seq93	4	-	-	-	-	-	-	-	-	-	-	-	-	-	-	-	-	-	-	GO:0051287	NAD binding	-	-	-	-	-	-	osa01200	Carbon metabolism	-	-	-	-	-	-	-	-	-	-	-	-	-	-	-	-	-	-
289	SC	comp66192_c0_seq93	4	-	-	-	-	-	-	-	-	-	-	-	-	-	-	-	-	-	-	-	-	-	-	-	-	-	-	osa01230	Biosynthesis of amino acids	-	-	-	-	-	-	-	-	-	-	-	-	-	-	-	-	-	-
290	SC	comp67920_c1_seq45	15	-	-	up	-	-	-	transdecoder.blastx	gi|34922469|sp|P93184.1|LOX21_HORVU	coding	fwd	UniRef90_P93184	-	PF00305	Lipoxygenase	-	-	GO:0031408	oxylipin biosynthetic process	GO:0005506	iron ion binding	GO:0009507	chloroplast	-	-	-	-	-	-	G2T-9624-MONOMER	linoleate 13<i>S-</i>lipoxygenase	divinyl ether biosynthesis II	-	TCONS_00050810	0	0	0	0	0	0	0	0	0	0	0	0	0
291	SC	comp67920_c1_seq45	15	-	-	-	-	-	-	-	-	-	-	-	-	PF01477	PLAT/LH2 domain	-	-	GO:0055114	oxidation-reduction process	GO:0005515	protein binding	-	-	-	-	-	-	-	-	G2T-9624-MONOMER	linoleate 13<i>S-</i>lipoxygenase	jasmonic acid biosynthesis	-	-	-	-	-	-	-	-	-	-	-	-	-	-	-
292	SC	comp67920_c1_seq45	15	-	-	-	-	-	-	-	-	-	-	-	-	-	-	-	-	-	-	GO:0016165	lipoxygenase activity	-	-	-	-	-	-	-	-	G2T-9624-MONOMER	linoleate 13<i>S-</i>lipoxygenase	traumatin and (<i>Z</i>)-3-hexen-1-yl acetate biosynthesis	-	-	-	-	-	-	-	-	-	-	-	-	-	-	-
293	SC	comp67920_c1_seq45	15	-	-	-	-	-	-	-	-	-	-	-	-	-	-	-	-	-	-	GO:0016701	oxidoreductase activity	-	-	-	-	-	-	-	-	-	-	-	-	-	-	-	-	-	-	-	-	-	-	-	-	-	-
294	SC	comp67920_c1_seq45	15	-	-	-	-	-	-	-	-	-	-	-	-	-	-	-	-	-	-	GO:0016702	oxidoreductase activity	-	-	-	-	-	-	-	-	-	-	-	-	-	-	-	-	-	-	-	-	-	-	-	-	-	-
295	SC	comp67920_c1_seq45	15	-	-	-	-	-	-	-	-	-	-	-	-	-	-	-	-	-	-	GO:0046872	metal ion binding	-	-	-	-	-	-	-	-	-	-	-	-	-	-	-	-	-	-	-	-	-	-	-	-	-	-
296	SC	comp67920_c1_seq45	15	-	-	-	-	-	-	-	-	-	-	-	-	-	-	-	-	-	-	GO:0051213	dioxygenase activity	-	-	-	-	-	-	-	-	-	-	-	-	-	-	-	-	-	-	-	-	-	-	-	-	-	-
297	SC	comp68570_c0_seq4	1	-	-	up	-	-	-	transdecoder	-	coding	both	UniRef90_J3MSY4	UniRef90_P54774	PF00004	ATPase family associated with various cellular activities (AAA)	-	-	-	-	GO:0000166	nucleotide binding	-	-	cell division cycle protein 48 homolog	K13525 transitional endoplasmic reticulum ATPase	K13525	transitional endoplasmic reticulum ATPase	osa04141	Protein processing in endoplasmic reticulum	-	-	-	-	TCONS_00026238	0	0	0	0	0	0	0	0	0	0	0	0	0
298	SC	comp68570_c0_seq4	1	-	-	-	-	-	-	-	-	-	-	-	-	PF02359	Cell division protein 48 (CDC48), N-terminal domain	-	-	-	-	GO:0001882	nucleoside binding	-	-	-	-	-	-	-	-	-	-	-	-	-	-	-	-	-	-	-	-	-	-	-	-	-	-
299	SC	comp68570_c0_seq4	1	-	-	-	-	-	-	-	-	-	-	-	-	PF02933	Cell division protein 48 (CDC48), domain 2	-	-	-	-	GO:0001883	purine nucleoside binding	-	-	-	-	-	-	-	-	-	-	-	-	-	-	-	-	-	-	-	-	-	-	-	-	-	-
300	SC	comp68570_c0_seq4	1	-	-	-	-	-	-	-	-	-	-	-	-	-	-	-	-	-	-	GO:0003824	catalytic activity	-	-	-	-	-	-	-	-	-	-	-	-	-	-	-	-	-	-	-	-	-	-	-	-	-	-
301	SC	comp68570_c0_seq4	1	-	-	-	-	-	-	-	-	-	-	-	-	-	-	-	-	-	-	GO:0005524	ATP binding	-	-	-	-	-	-	-	-	-	-	-	-	-	-	-	-	-	-	-	-	-	-	-	-	-	-
302	SC	comp68570_c0_seq4	1	-	-	-	-	-	-	-	-	-	-	-	-	-	-	-	-	-	-	GO:0016462	pyrophosphatase activity	-	-	-	-	-	-	-	-	-	-	-	-	-	-	-	-	-	-	-	-	-	-	-	-	-	-
303	SC	comp68570_c0_seq4	1	-	-	-	-	-	-	-	-	-	-	-	-	-	-	-	-	-	-	GO:0016787	hydrolase activity	-	-	-	-	-	-	-	-	-	-	-	-	-	-	-	-	-	-	-	-	-	-	-	-	-	-
304	SC	comp68570_c0_seq4	1	-	-	-	-	-	-	-	-	-	-	-	-	-	-	-	-	-	-	GO:0016817	hydrolase activity	-	-	-	-	-	-	-	-	-	-	-	-	-	-	-	-	-	-	-	-	-	-	-	-	-	-
305	SC	comp68570_c0_seq4	1	-	-	-	-	-	-	-	-	-	-	-	-	-	-	-	-	-	-	GO:0016818	hydrolase activity	-	-	-	-	-	-	-	-	-	-	-	-	-	-	-	-	-	-	-	-	-	-	-	-	-	-
306	SC	comp68570_c0_seq4	1	-	-	-	-	-	-	-	-	-	-	-	-	-	-	-	-	-	-	GO:0017076	purine nucleotide binding	-	-	-	-	-	-	-	-	-	-	-	-	-	-	-	-	-	-	-	-	-	-	-	-	-	-
307	SC	comp68570_c0_seq4	1	-	-	-	-	-	-	-	-	-	-	-	-	-	-	-	-	-	-	GO:0017111	nucleoside-triphosphatase activity	-	-	-	-	-	-	-	-	-	-	-	-	-	-	-	-	-	-	-	-	-	-	-	-	-	-
308	SC	comp68570_c0_seq4	1	-	-	-	-	-	-	-	-	-	-	-	-	-	-	-	-	-	-	GO:0030554	adenyl nucleotide binding	-	-	-	-	-	-	-	-	-	-	-	-	-	-	-	-	-	-	-	-	-	-	-	-	-	-
309	SC	comp68570_c0_seq4	1	-	-	-	-	-	-	-	-	-	-	-	-	-	-	-	-	-	-	GO:0032549	ribonucleoside binding	-	-	-	-	-	-	-	-	-	-	-	-	-	-	-	-	-	-	-	-	-	-	-	-	-	-
310	SC	comp68570_c0_seq4	1	-	-	-	-	-	-	-	-	-	-	-	-	-	-	-	-	-	-	GO:0032550	purine ribonucleoside binding	-	-	-	-	-	-	-	-	-	-	-	-	-	-	-	-	-	-	-	-	-	-	-	-	-	-
311	SC	comp68570_c0_seq4	1	-	-	-	-	-	-	-	-	-	-	-	-	-	-	-	-	-	-	GO:0032553	ribonucleotide binding	-	-	-	-	-	-	-	-	-	-	-	-	-	-	-	-	-	-	-	-	-	-	-	-	-	-
312	SC	comp68570_c0_seq4	1	-	-	-	-	-	-	-	-	-	-	-	-	-	-	-	-	-	-	GO:0032555	purine ribonucleotide binding	-	-	-	-	-	-	-	-	-	-	-	-	-	-	-	-	-	-	-	-	-	-	-	-	-	-
313	SC	comp68570_c0_seq4	1	-	-	-	-	-	-	-	-	-	-	-	-	-	-	-	-	-	-	GO:0032559	adenyl ribonucleotide binding	-	-	-	-	-	-	-	-	-	-	-	-	-	-	-	-	-	-	-	-	-	-	-	-	-	-
314	SC	comp68570_c0_seq4	1	-	-	-	-	-	-	-	-	-	-	-	-	-	-	-	-	-	-	GO:0035639	purine ribonucleoside triphosphate binding	-	-	-	-	-	-	-	-	-	-	-	-	-	-	-	-	-	-	-	-	-	-	-	-	-	-
315	SC	comp68570_c0_seq4	1	-	-	-	-	-	-	-	-	-	-	-	-	-	-	-	-	-	-	GO:0043167	ion binding	-	-	-	-	-	-	-	-	-	-	-	-	-	-	-	-	-	-	-	-	-	-	-	-	-	-
316	SC	comp68570_c0_seq4	1	-	-	-	-	-	-	-	-	-	-	-	-	-	-	-	-	-	-	GO:0043168	anion binding	-	-	-	-	-	-	-	-	-	-	-	-	-	-	-	-	-	-	-	-	-	-	-	-	-	-
317	SC	comp68570_c0_seq5	1	-	-	up	-	4	78.47	transdecoder	-	coding	both	UniRef90_Q59WG1	UniRef90_M0Z3K1	PF00004	ATPase family associated with various cellular activities (AAA)	-	-	-	-	GO:0000166	nucleotide binding	-	-	cell division cycle protein 48 homolog	K13525 transitional endoplasmic reticulum ATPase	K13525	transitional endoplasmic reticulum ATPase	osa04141	Protein processing in endoplasmic reticulum	-	-	-	-	TCONS_00026238	0	0	0	0	0	0	0	0	0	0	0	0	0
318	SC	comp68570_c0_seq5	1	-	-	-	-	-	-	-	-	-	-	-	-	PF02359	Cell division protein 48 (CDC48), N-terminal domain	-	-	-	-	GO:0001882	nucleoside binding	-	-	-	-	-	-	-	-	-	-	-	-	-	-	-	-	-	-	-	-	-	-	-	-	-	-
319	SC	comp68570_c0_seq5	1	-	-	-	-	-	-	-	-	-	-	-	-	PF02933	Cell division protein 48 (CDC48), domain 2	-	-	-	-	GO:0001883	purine nucleoside binding	-	-	-	-	-	-	-	-	-	-	-	-	-	-	-	-	-	-	-	-	-	-	-	-	-	-
320	SC	comp68570_c0_seq5	1	-	-	-	-	-	-	-	-	-	-	-	-	-	-	-	-	-	-	GO:0003824	catalytic activity	-	-	-	-	-	-	-	-	-	-	-	-	-	-	-	-	-	-	-	-	-	-	-	-	-	-
321	SC	comp68570_c0_seq5	1	-	-	-	-	-	-	-	-	-	-	-	-	-	-	-	-	-	-	GO:0005524	ATP binding	-	-	-	-	-	-	-	-	-	-	-	-	-	-	-	-	-	-	-	-	-	-	-	-	-	-
322	SC	comp68570_c0_seq5	1	-	-	-	-	-	-	-	-	-	-	-	-	-	-	-	-	-	-	GO:0016462	pyrophosphatase activity	-	-	-	-	-	-	-	-	-	-	-	-	-	-	-	-	-	-	-	-	-	-	-	-	-	-
323	SC	comp68570_c0_seq5	1	-	-	-	-	-	-	-	-	-	-	-	-	-	-	-	-	-	-	GO:0016787	hydrolase activity	-	-	-	-	-	-	-	-	-	-	-	-	-	-	-	-	-	-	-	-	-	-	-	-	-	-
324	SC	comp68570_c0_seq5	1	-	-	-	-	-	-	-	-	-	-	-	-	-	-	-	-	-	-	GO:0016817	hydrolase activity	-	-	-	-	-	-	-	-	-	-	-	-	-	-	-	-	-	-	-	-	-	-	-	-	-	-
325	SC	comp68570_c0_seq5	1	-	-	-	-	-	-	-	-	-	-	-	-	-	-	-	-	-	-	GO:0016818	hydrolase activity	-	-	-	-	-	-	-	-	-	-	-	-	-	-	-	-	-	-	-	-	-	-	-	-	-	-
326	SC	comp68570_c0_seq5	1	-	-	-	-	-	-	-	-	-	-	-	-	-	-	-	-	-	-	GO:0017076	purine nucleotide binding	-	-	-	-	-	-	-	-	-	-	-	-	-	-	-	-	-	-	-	-	-	-	-	-	-	-
327	SC	comp68570_c0_seq5	1	-	-	-	-	-	-	-	-	-	-	-	-	-	-	-	-	-	-	GO:0017111	nucleoside-triphosphatase activity	-	-	-	-	-	-	-	-	-	-	-	-	-	-	-	-	-	-	-	-	-	-	-	-	-	-
328	SC	comp68570_c0_seq5	1	-	-	-	-	-	-	-	-	-	-	-	-	-	-	-	-	-	-	GO:0030554	adenyl nucleotide binding	-	-	-	-	-	-	-	-	-	-	-	-	-	-	-	-	-	-	-	-	-	-	-	-	-	-
329	SC	comp68570_c0_seq5	1	-	-	-	-	-	-	-	-	-	-	-	-	-	-	-	-	-	-	GO:0032549	ribonucleoside binding	-	-	-	-	-	-	-	-	-	-	-	-	-	-	-	-	-	-	-	-	-	-	-	-	-	-
330	SC	comp68570_c0_seq5	1	-	-	-	-	-	-	-	-	-	-	-	-	-	-	-	-	-	-	GO:0032550	purine ribonucleoside binding	-	-	-	-	-	-	-	-	-	-	-	-	-	-	-	-	-	-	-	-	-	-	-	-	-	-
331	SC	comp68570_c0_seq5	1	-	-	-	-	-	-	-	-	-	-	-	-	-	-	-	-	-	-	GO:0032553	ribonucleotide binding	-	-	-	-	-	-	-	-	-	-	-	-	-	-	-	-	-	-	-	-	-	-	-	-	-	-
332	SC	comp68570_c0_seq5	1	-	-	-	-	-	-	-	-	-	-	-	-	-	-	-	-	-	-	GO:0032555	purine ribonucleotide binding	-	-	-	-	-	-	-	-	-	-	-	-	-	-	-	-	-	-	-	-	-	-	-	-	-	-
333	SC	comp68570_c0_seq5	1	-	-	-	-	-	-	-	-	-	-	-	-	-	-	-	-	-	-	GO:0032559	adenyl ribonucleotide binding	-	-	-	-	-	-	-	-	-	-	-	-	-	-	-	-	-	-	-	-	-	-	-	-	-	-
334	SC	comp68570_c0_seq5	1	-	-	-	-	-	-	-	-	-	-	-	-	-	-	-	-	-	-	GO:0035639	purine ribonucleoside triphosphate binding	-	-	-	-	-	-	-	-	-	-	-	-	-	-	-	-	-	-	-	-	-	-	-	-	-	-
335	SC	comp68570_c0_seq5	1	-	-	-	-	-	-	-	-	-	-	-	-	-	-	-	-	-	-	GO:0043167	ion binding	-	-	-	-	-	-	-	-	-	-	-	-	-	-	-	-	-	-	-	-	-	-	-	-	-	-
336	SC	comp68570_c0_seq5	1	-	-	-	-	-	-	-	-	-	-	-	-	-	-	-	-	-	-	GO:0043168	anion binding	-	-	-	-	-	-	-	-	-	-	-	-	-	-	-	-	-	-	-	-	-	-	-	-	-	-
337	SC	comp70954_c0_seq1	4	-	-	up	-	2	58.05	-	-	coding	rev	-	UniRef90_F2EHN9	-	-	-	-	-	-	-	-	-	-	-	-	-	-	-	-	-	-	-	-	TCONS_00028158	0	0	0	0	0	0	0	0	0	0	0	0	0
338	SC	comp60571_c0_seq2	4	-	-	up	-	1	47.83	transdecoder	-	coding	rev	-	UniRef90_F2EH73	PF04576	Zein-binding	-	-	-	-	-	-	-	-	-	-	-	-	-	-	-	-	-	-	TCONS_00010541	0	0	0	0	0	0	0	0	0	0	0	0	0
339	SC	comp702294_c0_seq16	1	-	-	up	-	-	-	transdecoder.blastx	gi|334351212|sp|Q0DJS1.3|TOR_ORYSJ	coding	both	UniRef90_B9FND8	UniRef90_Q01FR5	PF00454	Phosphatidylinositol 3- and 4-kinase	-	-	GO:0009303	rRNA transcription	GO:0000975	regulatory region DNA binding	GO:0005634	nucleus	OsTOR	K07203 serine/threonine-protein kinase mTOR [EC:2.7.11.1]	K07203	serine/threonine-protein kinase mTOR [EC:2.7.11.1]	osa04931	Insulin resistance	-	-	-	-	TCONS_00012905	0	0	0	0	0	0	0	0	0	0	0	0	0
340	SC	comp702294_c0_seq16	1	-	-	-	-	-	-	-	-	-	-	-	-	PF02259	FAT domain	-	-	GO:0009790	embryo development	GO:0005488	binding	GO:0005737	cytoplasm	-	-	-	-	-	-	-	-	-	-	-	-	-	-	-	-	-	-	-	-	-	-	-	-
341	SC	comp702294_c0_seq16	1	-	-	-	-	-	-	-	-	-	-	-	-	PF02260	FATC domain	-	-	GO:0009791	post-embryonic development	GO:0005515	protein binding	-	-	-	-	-	-	-	-	-	-	-	-	-	-	-	-	-	-	-	-	-	-	-	-	-	-
342	SC	comp702294_c0_seq16	1	-	-	-	-	-	-	-	-	-	-	-	-	PF08771	Rapamycin binding domain	-	-	GO:0009793	embryo development ending in seed dormancy	GO:0008144	drug binding	-	-	-	-	-	-	-	-	-	-	-	-	-	-	-	-	-	-	-	-	-	-	-	-	-	-
343	SC	comp702294_c0_seq16	1	-	-	-	-	-	-	-	-	-	-	-	-	PF11865	Domain of unknown function (DUF3385)	-	-	GO:0010507	negative regulation of autophagy	GO:0016772	transferase activity	-	-	-	-	-	-	-	-	-	-	-	-	-	-	-	-	-	-	-	-	-	-	-	-	-	-
344	SC	comp702294_c0_seq16	1	-	-	-	-	-	-	-	-	-	-	-	-	-	-	-	-	GO:0030307	positive regulation of cell growth	GO:0016773	phosphotransferase activity	-	-	-	-	-	-	-	-	-	-	-	-	-	-	-	-	-	-	-	-	-	-	-	-	-	-
345	SC	comp702294_c0_seq16	1	-	-	-	-	-	-	-	-	-	-	-	-	-	-	-	-	GO:0040019	positive regulation of embryonic development	GO:0042802	identical protein binding	-	-	-	-	-	-	-	-	-	-	-	-	-	-	-	-	-	-	-	-	-	-	-	-	-	-
346	SC	comp702294_c0_seq16	1	-	-	-	-	-	-	-	-	-	-	-	-	-	-	-	-	GO:0045893	positive regulation of transcription	GO:0043621	protein self-association	-	-	-	-	-	-	-	-	-	-	-	-	-	-	-	-	-	-	-	-	-	-	-	-	-	-
347	SC	comp702294_c0_seq16	1	-	-	-	-	-	-	-	-	-	-	-	-	-	-	-	-	GO:2000234	positive regulation of rRNA processing	-	-	-	-	-	-	-	-	-	-	-	-	-	-	-	-	-	-	-	-	-	-	-	-	-	-	-	-
348	SC	comp66755_c0_seq21	1	-	-	up	-	-	-	blastx<transdecoder	gi|18274925|sp|Q06572.2|AVP_HORVU	coding	both	UniRef90_Q06572	UniRef90_J3KZH6	PF03030	Inorganic H+ pyrophosphatase	-	-	GO:0015992	proton transport	GO:0004427	inorganic diphosphatase activity	GO:0005774	vacuolar membrane	pyrophosphate-energized vacuolar membrane proton pump	K01507 inorganic pyrophosphatase [EC:3.6.1.1]	K01507	inorganic pyrophosphatase [EC:3.6.1.1]	osa00190	Oxidative phosphorylation	-	-	-	-	TCONS_00016113	0	0	0	0	0	0	0	0	0	0	0	0	0
349	SC	comp66755_c0_seq21	1	-	-	-	-	-	-	-	-	-	-	-	-	-	-	-	-	-	-	GO:0009678	hydrogen-translocating pyrophosphatase activity	GO:0016020	membrane	-	-	-	-	-	-	-	-	-	-	-	-	-	-	-	-	-	-	-	-	-	-	-	-
350	SC	comp66755_c0_seq21	1	-	-	-	-	-	-	-	-	-	-	-	-	-	-	-	-	-	-	-	-	GO:0016021	integral to membrane	-	-	-	-	-	-	-	-	-	-	-	-	-	-	-	-	-	-	-	-	-	-	-	-
351	SC	comp66677_c0_seq2	21	-	-	up	-	-	-	transdecoder	-	coding	rev	-	UniRef90_Q43490	-	-	-	-	-	-	-	-	-	-	-	-	-	-	-	-	-	-	-	-	TCONS_00013639	0	0	0	0	0	0	0	0	0	0	0	0	0
352	SC	comp67429_c0_seq10	1	-	-	up	-	1	97.52	transdecoder	-	coding	rev	-	UniRef90_M0Y7A7	PF08241	Methyltransferase domain	-	-	GO:0006656	phosphatidylcholine biosynthetic process	GO:0000234	phosphoethanolamine N-methyltransferase activity	GO:0005829	cytosol	-	-	-	-	-	-	G2T-9343-MONOMER	phosphoethanolamine <i>N-</i>methyltransferase	choline biosynthesis I	choline biosynthesis I	TCONS_00023858	0	0	0	0	0	0	0	0	0	1	0	0	0
353	SC	comp67429_c0_seq10	1	-	-	-	-	-	-	-	-	-	-	-	-	-	-	-	-	GO:0009555	pollen development	GO:0052667	phosphomethylethanolamine N-methyltransferase activity	-	-	-	-	-	-	-	-	G2T-9343-MONOMER	phosphoethanolamine <i>N-</i>methyltransferase	phosphatidylcholine biosynthesis II	-	-	-	-	-	-	-	-	-	-	-	-	-	-	-
354	SC	comp67429_c0_seq10	1	-	-	-	-	-	-	-	-	-	-	-	-	-	-	-	-	GO:0009860	pollen tube growth	-	-	-	-	-	-	-	-	-	-	G2T-9343-MONOMER	phosphoethanolamine <i>N-</i>methyltransferase	phosphatidylcholine biosynthesis III	-	-	-	-	-	-	-	-	-	-	-	-	-	-	-
355	SC	comp67429_c0_seq10	1	-	-	-	-	-	-	-	-	-	-	-	-	-	-	-	-	GO:0010183	pollen tube guidance	-	-	-	-	-	-	-	-	-	-	G2T-9343-MONOMER	phosphoethanolamine <i>N-</i>methyltransferase	phosphatidylcholine biosynthesis IV	-	-	-	-	-	-	-	-	-	-	-	-	-	-	-
356	SC	comp67429_c0_seq10	1	-	-	-	-	-	-	-	-	-	-	-	-	-	-	-	-	GO:0042425	choline biosynthetic process	-	-	-	-	-	-	-	-	-	-	-	-	-	-	-	-	-	-	-	-	-	-	-	-	-	-	-	-
357	SC	comp67429_c0_seq10	1	-	-	-	-	-	-	-	-	-	-	-	-	-	-	-	-	GO:0048528	post-embryonic root development	-	-	-	-	-	-	-	-	-	-	-	-	-	-	-	-	-	-	-	-	-	-	-	-	-	-	-	-
358	SC	comp700374_c2_seq14	1	-	-	up	-	-	-	transdecoder<blastx	gi|31077177|sp|P48729.2|KC1A_HUMAN	coding	fwd	UniRef90_I1GMD2	-	PF00069	Protein kinase domain	CK1_CK1-Pl	PK	GO:0006468	protein phosphorylation	GO:0004672	protein kinase activity	-	-	Hd16	casein kinase I isoform delta-B	-	-	-	-	-	-	-	-	TCONS_00011873	0	0	0	0	0	0	0	0	0	0	0	0	0
359	SC	comp700374_c2_seq14	1	-	-	-	-	-	-	-	-	-	-	-	-	-	-	-	-	-	-	GO:0004674	protein serine/threonine kinase activity	-	-	-	-	-	-	-	-	-	-	-	-	-	-	-	-	-	-	-	-	-	-	-	-	-	-
360	SC	comp700374_c2_seq14	1	-	-	-	-	-	-	-	-	-	-	-	-	-	-	-	-	-	-	GO:0005524	ATP binding	-	-	-	-	-	-	-	-	-	-	-	-	-	-	-	-	-	-	-	-	-	-	-	-	-	-
361	SC	comp700374_c2_seq14	1	-	-	-	-	-	-	-	-	-	-	-	-	-	-	-	-	-	-	GO:0016772	transferase activity	-	-	-	-	-	-	-	-	-	-	-	-	-	-	-	-	-	-	-	-	-	-	-	-	-	-
362	SC	comp50083_c0_seq1	1	-	-	up	-	4	56.59	transdecoder.blastx	gi|75181363|sp|Q9LZX8.1|BIG2_ARATH	coding	fwd	UniRef90_R7WEZ1	-	PF01369	Sec7 domain	-	-	GO:0009561	megagametogenesis	GO:0005086	ARF guanyl-nucleotide exchange factor activity	GO:0005634	nucleus	brefeldin A-inhibited guanine nucleotide-exchange protein 2	K18442 brefeldin A-inhibited guanine nucleotide-exchange protein	K18442	brefeldin A-inhibited guanine nucleotide-exchange protein	osa04144	Endocytosis	-	-	-	-	TCONS_00013280	0	0	0	0	0	0	0	0	0	0	0	0	0
363	SC	comp50083_c0_seq1	1	-	-	-	-	-	-	-	-	-	-	-	-	PF09324	Domain of unknown function (DUF1981)	-	-	GO:0032012	regulation of ARF protein signal transduction	GO:0005488	binding	-	-	-	-	-	-	-	-	-	-	-	-	-	-	-	-	-	-	-	-	-	-	-	-	-	-
364	SC	comp50083_c0_seq1	1	-	-	-	-	-	-	-	-	-	-	-	-	PF12783	Guanine nucleotide exchange factor in Golgi transport N-terminal	-	-	-	-	-	-	-	-	-	-	-	-	-	-	-	-	-	-	-	-	-	-	-	-	-	-	-	-	-	-	-	-
365	SC	comp50083_c0_seq1	1	-	-	-	-	-	-	-	-	-	-	-	-	PF16206	C-terminal region of Mon2 protein	-	-	-	-	-	-	-	-	-	-	-	-	-	-	-	-	-	-	-	-	-	-	-	-	-	-	-	-	-	-	-	-
366	SC	comp50083_c0_seq1	1	-	-	-	-	-	-	-	-	-	-	-	-	PF16213	Dimerisation and cyclophilin-binding domain of Mon2	-	-	-	-	-	-	-	-	-	-	-	-	-	-	-	-	-	-	-	-	-	-	-	-	-	-	-	-	-	-	-	-
367	SC	comp68357_c0_seq39	4	-	-	up	-	1	104.75	-	-	noncoding	-	-	-	-	-	-	-	-	-	-	-	-	-	-	-	-	-	-	-	-	-	-	-	TCONS_00015597	0	0	0	0	0	0	0	0	0	0	0	0	0
368	SC	comp699039_c0_seq23	15	-	-	up	-	5	136.6	-	-	coding	both	UniRef90_M8A510	UniRef90_M0Z065	-	-	-	-	-	-	-	-	-	-	-	-	-	-	-	-	-	-	-	-	TCONS_00000693	0	0	0	0	0	0	0	0	0	0	0	0	0
369	SC	comp34186_c1_seq1	4	-	-	up	-	1	132.72	transdecoder	-	coding	rev	-	UniRef90_F2EA94	-	-	-	-	-	-	-	-	-	-	-	-	-	-	-	-	-	-	-	-	TCONS_00026356	0	0	0	0	0	0	0	0	0	0	0	0	0
370	SC	comp61039_c0_seq3	4	-	-	up	-	6	60.62	transdecoder	-	coding	rev	-	UniRef90_Q6EU39	PF00319	SRF-type transcription factor (DNA-binding and dimerisation domain)	MADS-MIKC	TF	GO:0006139	nucleobase	GO:0001071	nucleic acid binding transcription factor activity	GO:0005622	intracellular	MADS6, MFO1, OJ1123_G04.6, OsJ_07942, OsMAD6, OsMADS6	K09264 MADS-box transcription factor, plant	K09264	MADS-box transcription factor, plant	-	-	-	-	-	-	TCONS_00009951	0	0	0	0	0	0	0	0	0	0	0	0	0
371	SC	comp61039_c0_seq3	4	-	-	-	-	-	-	-	-	-	-	-	-	PF01486	K-box region	-	-	GO:0006351	transcription	GO:0003676	nucleic acid binding	GO:0005623	cell	-	-	-	-	-	-	-	-	-	-	-	-	-	-	-	-	-	-	-	-	-	-	-	-
372	SC	comp61039_c0_seq3	4	-	-	-	-	-	-	-	-	-	-	-	-	-	-	-	-	GO:0006355	regulation of transcription	GO:0003677	DNA binding	GO:0005634	nucleus	-	-	-	-	-	-	-	-	-	-	-	-	-	-	-	-	-	-	-	-	-	-	-	-
373	SC	comp61039_c0_seq3	4	-	-	-	-	-	-	-	-	-	-	-	-	-	-	-	-	GO:0006725	cellular aromatic compound metabolic process	GO:0003700	sequence-specific DNA binding transcription factor activity	GO:0043226	organelle	-	-	-	-	-	-	-	-	-	-	-	-	-	-	-	-	-	-	-	-	-	-	-	-
374	SC	comp61039_c0_seq3	4	-	-	-	-	-	-	-	-	-	-	-	-	-	-	-	-	GO:0006807	nitrogen compound metabolic process	GO:0005515	protein binding	GO:0043227	membrane-bounded organelle	-	-	-	-	-	-	-	-	-	-	-	-	-	-	-	-	-	-	-	-	-	-	-	-
375	SC	comp61039_c0_seq3	4	-	-	-	-	-	-	-	-	-	-	-	-	-	-	-	-	GO:0009058	biosynthetic process	GO:0046983	protein dimerization activity	GO:0043229	intracellular organelle	-	-	-	-	-	-	-	-	-	-	-	-	-	-	-	-	-	-	-	-	-	-	-	-
376	SC	comp61039_c0_seq3	4	-	-	-	-	-	-	-	-	-	-	-	-	-	-	-	-	GO:0009059	macromolecule biosynthetic process	-	-	GO:0043231	intracellular membrane-bounded organelle	-	-	-	-	-	-	-	-	-	-	-	-	-	-	-	-	-	-	-	-	-	-	-	-
377	SC	comp61039_c0_seq3	4	-	-	-	-	-	-	-	-	-	-	-	-	-	-	-	-	GO:0009889	regulation of biosynthetic process	-	-	GO:0044424	intracellular part	-	-	-	-	-	-	-	-	-	-	-	-	-	-	-	-	-	-	-	-	-	-	-	-
378	SC	comp61039_c0_seq3	4	-	-	-	-	-	-	-	-	-	-	-	-	-	-	-	-	GO:0010467	gene expression	-	-	GO:0044464	cell part	-	-	-	-	-	-	-	-	-	-	-	-	-	-	-	-	-	-	-	-	-	-	-	-
379	SC	comp61039_c0_seq3	4	-	-	-	-	-	-	-	-	-	-	-	-	-	-	-	-	GO:0010468	regulation of gene expression	-	-	-	-	-	-	-	-	-	-	-	-	-	-	-	-	-	-	-	-	-	-	-	-	-	-	-	-
380	SC	comp61039_c0_seq3	4	-	-	-	-	-	-	-	-	-	-	-	-	-	-	-	-	GO:0010556	regulation of macromolecule biosynthetic process	-	-	-	-	-	-	-	-	-	-	-	-	-	-	-	-	-	-	-	-	-	-	-	-	-	-	-	-
381	SC	comp61039_c0_seq3	4	-	-	-	-	-	-	-	-	-	-	-	-	-	-	-	-	GO:0016070	RNA metabolic process	-	-	-	-	-	-	-	-	-	-	-	-	-	-	-	-	-	-	-	-	-	-	-	-	-	-	-	-
382	SC	comp61039_c0_seq3	4	-	-	-	-	-	-	-	-	-	-	-	-	-	-	-	-	GO:0018130	heterocycle biosynthetic process	-	-	-	-	-	-	-	-	-	-	-	-	-	-	-	-	-	-	-	-	-	-	-	-	-	-	-	-
383	SC	comp61039_c0_seq3	4	-	-	-	-	-	-	-	-	-	-	-	-	-	-	-	-	GO:0019219	regulation of nucleobase	-	-	-	-	-	-	-	-	-	-	-	-	-	-	-	-	-	-	-	-	-	-	-	-	-	-	-	-
384	SC	comp61039_c0_seq3	4	-	-	-	-	-	-	-	-	-	-	-	-	-	-	-	-	GO:0019222	regulation of metabolic process	-	-	-	-	-	-	-	-	-	-	-	-	-	-	-	-	-	-	-	-	-	-	-	-	-	-	-	-
385	SC	comp61039_c0_seq3	4	-	-	-	-	-	-	-	-	-	-	-	-	-	-	-	-	GO:0019438	aromatic compound biosynthetic process	-	-	-	-	-	-	-	-	-	-	-	-	-	-	-	-	-	-	-	-	-	-	-	-	-	-	-	-
386	SC	comp61039_c0_seq3	4	-	-	-	-	-	-	-	-	-	-	-	-	-	-	-	-	GO:0031323	regulation of cellular metabolic process	-	-	-	-	-	-	-	-	-	-	-	-	-	-	-	-	-	-	-	-	-	-	-	-	-	-	-	-
387	SC	comp61039_c0_seq3	4	-	-	-	-	-	-	-	-	-	-	-	-	-	-	-	-	GO:0031326	regulation of cellular biosynthetic process	-	-	-	-	-	-	-	-	-	-	-	-	-	-	-	-	-	-	-	-	-	-	-	-	-	-	-	-
388	SC	comp61039_c0_seq3	4	-	-	-	-	-	-	-	-	-	-	-	-	-	-	-	-	GO:0032774	RNA biosynthetic process	-	-	-	-	-	-	-	-	-	-	-	-	-	-	-	-	-	-	-	-	-	-	-	-	-	-	-	-
389	SC	comp61039_c0_seq3	4	-	-	-	-	-	-	-	-	-	-	-	-	-	-	-	-	GO:0034641	cellular nitrogen compound metabolic process	-	-	-	-	-	-	-	-	-	-	-	-	-	-	-	-	-	-	-	-	-	-	-	-	-	-	-	-
390	SC	comp61039_c0_seq3	4	-	-	-	-	-	-	-	-	-	-	-	-	-	-	-	-	GO:0034645	cellular macromolecule biosynthetic process	-	-	-	-	-	-	-	-	-	-	-	-	-	-	-	-	-	-	-	-	-	-	-	-	-	-	-	-
391	SC	comp61039_c0_seq3	4	-	-	-	-	-	-	-	-	-	-	-	-	-	-	-	-	GO:0034654	nucleobase	-	-	-	-	-	-	-	-	-	-	-	-	-	-	-	-	-	-	-	-	-	-	-	-	-	-	-	-
392	SC	comp61039_c0_seq3	4	-	-	-	-	-	-	-	-	-	-	-	-	-	-	-	-	GO:0044249	cellular biosynthetic process	-	-	-	-	-	-	-	-	-	-	-	-	-	-	-	-	-	-	-	-	-	-	-	-	-	-	-	-
393	SC	comp61039_c0_seq3	4	-	-	-	-	-	-	-	-	-	-	-	-	-	-	-	-	GO:0044260	cellular macromolecule metabolic process	-	-	-	-	-	-	-	-	-	-	-	-	-	-	-	-	-	-	-	-	-	-	-	-	-	-	-	-
394	SC	comp61039_c0_seq3	4	-	-	-	-	-	-	-	-	-	-	-	-	-	-	-	-	GO:0044271	cellular nitrogen compound biosynthetic process	-	-	-	-	-	-	-	-	-	-	-	-	-	-	-	-	-	-	-	-	-	-	-	-	-	-	-	-
395	SC	comp61039_c0_seq3	4	-	-	-	-	-	-	-	-	-	-	-	-	-	-	-	-	GO:0046483	heterocycle metabolic process	-	-	-	-	-	-	-	-	-	-	-	-	-	-	-	-	-	-	-	-	-	-	-	-	-	-	-	-
396	SC	comp61039_c0_seq3	4	-	-	-	-	-	-	-	-	-	-	-	-	-	-	-	-	GO:0050789	regulation of biological process	-	-	-	-	-	-	-	-	-	-	-	-	-	-	-	-	-	-	-	-	-	-	-	-	-	-	-	-
397	SC	comp61039_c0_seq3	4	-	-	-	-	-	-	-	-	-	-	-	-	-	-	-	-	GO:0050794	regulation of cellular process	-	-	-	-	-	-	-	-	-	-	-	-	-	-	-	-	-	-	-	-	-	-	-	-	-	-	-	-
398	SC	comp61039_c0_seq3	4	-	-	-	-	-	-	-	-	-	-	-	-	-	-	-	-	GO:0051171	regulation of nitrogen compound metabolic process	-	-	-	-	-	-	-	-	-	-	-	-	-	-	-	-	-	-	-	-	-	-	-	-	-	-	-	-
399	SC	comp61039_c0_seq3	4	-	-	-	-	-	-	-	-	-	-	-	-	-	-	-	-	GO:0051252	regulation of RNA metabolic process	-	-	-	-	-	-	-	-	-	-	-	-	-	-	-	-	-	-	-	-	-	-	-	-	-	-	-	-
400	SC	comp61039_c0_seq3	4	-	-	-	-	-	-	-	-	-	-	-	-	-	-	-	-	GO:0060255	regulation of macromolecule metabolic process	-	-	-	-	-	-	-	-	-	-	-	-	-	-	-	-	-	-	-	-	-	-	-	-	-	-	-	-
401	SC	comp61039_c0_seq3	4	-	-	-	-	-	-	-	-	-	-	-	-	-	-	-	-	GO:0065007	biological regulation	-	-	-	-	-	-	-	-	-	-	-	-	-	-	-	-	-	-	-	-	-	-	-	-	-	-	-	-
402	SC	comp61039_c0_seq3	4	-	-	-	-	-	-	-	-	-	-	-	-	-	-	-	-	GO:0080090	regulation of primary metabolic process	-	-	-	-	-	-	-	-	-	-	-	-	-	-	-	-	-	-	-	-	-	-	-	-	-	-	-	-
403	SC	comp61039_c0_seq3	4	-	-	-	-	-	-	-	-	-	-	-	-	-	-	-	-	GO:0090304	nucleic acid metabolic process	-	-	-	-	-	-	-	-	-	-	-	-	-	-	-	-	-	-	-	-	-	-	-	-	-	-	-	-
404	SC	comp61039_c0_seq3	4	-	-	-	-	-	-	-	-	-	-	-	-	-	-	-	-	GO:2000112	regulation of cellular macromolecule biosynthetic process	-	-	-	-	-	-	-	-	-	-	-	-	-	-	-	-	-	-	-	-	-	-	-	-	-	-	-	-
405	SC	comp68000_c1_seq45	1	-	-	up	-	-	-	blastx.transdecoder	gi|122248802|sp|Q2R483.1|MTBC_ORYSJ	coding	fwd	UniRef90_F2CUI9	-	PF00596	Class II Aldolase and Adducin N-terminal domain	-	-	GO:0008152	metabolic process	GO:0000287	magnesium ion binding	GO:0005737	cytoplasm	probable bifunctional methylthioribulose-1-phosphate dehydratase/enolase-phosphatase E1	K16054 methylthioribulose 1-phosphate dehydratase / enolase-phosphatase E1 [EC:4.2.1.109 3.1.3.77]	K16054	methylthioribulose 1-phosphate dehydratase / enolase-phosphatase E1 [EC:4.2.1.109 3.1.3.77]	osa00270	Cysteine and methionine metabolism	G3N-13437-MONOMER	EMT31653	<i>S</i>-methyl-5-thio-&alpha;-D-ribose 1-phosphate degradation	-	TCONS_00014963	0	0	0	0	0	0	0	0	0	0	0	0	0
406	SC	comp68000_c1_seq45	1	-	-	-	-	-	-	-	-	-	-	-	-	PF13419	Haloacid dehalogenase-like hydrolase	-	-	GO:0019509	L-methionine salvage from methylthioadenosine	GO:0016787	hydrolase activity	-	-	-	-	-	-	osa01100	Metabolic pathways	G3N-13437-MONOMER	EMT31653	<i>S</i>-methyl-5-thio-&alpha;-D-ribose 1-phosphate degradation I	-	-	-	-	-	-	-	-	-	-	-	-	-	-	-
407	SC	comp68000_c1_seq45	1	-	-	-	-	-	-	-	-	-	-	-	-	-	-	-	-	GO:0043102	amino acid salvage	GO:0043874	acireductone synthase activity	-	-	-	-	-	-	-	-	G3N-13437-MONOMER	methylthioribulose 1-phosphate dehydratase	<i>S</i>-methyl-5-thio-&alpha;-D-ribose 1-phosphate degradation	-	-	-	-	-	-	-	-	-	-	-	-	-	-	-
408	SC	comp68000_c1_seq45	1	-	-	-	-	-	-	-	-	-	-	-	-	-	-	-	-	-	-	GO:0046872	metal ion binding	-	-	-	-	-	-	-	-	G3N-13437-MONOMER	methylthioribulose 1-phosphate dehydratase	<i>S</i>-methyl-5-thio-&alpha;-D-ribose 1-phosphate degradation I	-	-	-	-	-	-	-	-	-	-	-	-	-	-	-
409	SC	comp61640_c0_seq2	1	-	-	up	-	2	80.03	blastx.transdecoder	gi|576011128|sp|I1K0K6.1|EFGC2_SOYBN	coding	both	UniRef90_K3Y5D4	UniRef90_I0LGS3	PF00009	Elongation factor Tu GTP binding domain	-	-	GO:0006414	translational elongation	GO:0003746	translation elongation factor activity	GO:0005622	intracellular	elongation factor G-1, chloroplastic	K02355 elongation factor G	K02355	elongation factor G	-	-	-	-	-	-	TCONS_00041719	0	0	0	0	0	0	0	0	1	0	0	0	1
410	SC	comp61640_c0_seq2	1	-	-	-	-	-	-	-	-	-	-	-	-	PF00679	Elongation factor G C-terminus	-	-	-	-	GO:0003924	GTPase activity	-	-	-	-	-	-	-	-	-	-	-	-	-	-	-	-	-	-	-	-	-	-	-	-	-	-
411	SC	comp61640_c0_seq2	1	-	-	-	-	-	-	-	-	-	-	-	-	PF03144	Elongation factor Tu domain 2	-	-	-	-	GO:0005525	GTP binding	-	-	-	-	-	-	-	-	-	-	-	-	-	-	-	-	-	-	-	-	-	-	-	-	-	-
412	SC	comp61640_c0_seq2	1	-	-	-	-	-	-	-	-	-	-	-	-	PF03764	Elongation factor G, domain IV	-	-	-	-	-	-	-	-	-	-	-	-	-	-	-	-	-	-	-	-	-	-	-	-	-	-	-	-	-	-	-	-
413	SC	comp61640_c0_seq2	1	-	-	-	-	-	-	-	-	-	-	-	-	PF14492	Elongation Factor G, domain II	-	-	-	-	-	-	-	-	-	-	-	-	-	-	-	-	-	-	-	-	-	-	-	-	-	-	-	-	-	-	-	-
414	SC	comp701359_c0_seq32	1	-	-	up	-	-	-	transdecoder.blastx	gi|75330288|sp|Q8LPJ4.1|AB2E_ARATH	coding	both	UniRef90_F2DEX1	UniRef90_K5WE40	PF00005	ABC transporter	-	-	-	-	GO:0000166	nucleotide binding	-	-	ABC transporter E family member 2	K06174 ATP-binding cassette, sub-family E, member 1	K06174	ATP-binding cassette, sub-family E, member 1	-	-	-	-	-	-	TCONS_00034300	0	0	0	0	0	0	0	0	0	0	0	0	0
415	SC	comp701359_c0_seq32	1	-	-	-	-	-	-	-	-	-	-	-	-	PF00037	4Fe-4S binding domain	-	-	-	-	GO:0005524	ATP binding	-	-	-	-	-	-	-	-	-	-	-	-	-	-	-	-	-	-	-	-	-	-	-	-	-	-
416	SC	comp701359_c0_seq32	1	-	-	-	-	-	-	-	-	-	-	-	-	PF04068	Possible Fer4-like domain in RNase L inhibitor, RLI	-	-	-	-	GO:0016887	ATPase activity	-	-	-	-	-	-	-	-	-	-	-	-	-	-	-	-	-	-	-	-	-	-	-	-	-	-
417	SC	comp701359_c0_seq32	1	-	-	-	-	-	-	-	-	-	-	-	-	-	-	-	-	-	-	GO:0017111	nucleoside-triphosphatase activity	-	-	-	-	-	-	-	-	-	-	-	-	-	-	-	-	-	-	-	-	-	-	-	-	-	-
418	SC	comp701359_c0_seq32	1	-	-	-	-	-	-	-	-	-	-	-	-	-	-	-	-	-	-	GO:0051536	iron-sulfur cluster binding	-	-	-	-	-	-	-	-	-	-	-	-	-	-	-	-	-	-	-	-	-	-	-	-	-	-
419	SC	comp701359_c0_seq32	1	-	-	-	-	-	-	-	-	-	-	-	-	-	-	-	-	-	-	GO:0051540	metal cluster binding	-	-	-	-	-	-	-	-	-	-	-	-	-	-	-	-	-	-	-	-	-	-	-	-	-	-
420	SC	comp701143_c0_seq20	1	-	-	up	-	6	118.56	transdecoder	-	coding	rev	-	UniRef90_F2CS40	PF00330	Aconitase family (aconitate hydratase)	-	-	GO:0008152	metabolic process	GO:0051539	4 iron	-	-	putative aconitate hydratase, cytoplasmic	-	-	-	-	-	G2T-6716-MONOMER	cis-aconitate hydratase	TCA cycle II (plants and fungi)	-	TCONS_00018507	1	1	0	0	0	0	0	0	0	0	0	0	0
421	SC	comp701143_c0_seq20	1	-	-	-	-	-	-	-	-	-	-	-	-	PF00694	Aconitase C-terminal domain	-	-	-	-	-	-	-	-	-	-	-	-	-	-	G2T-6716-MONOMER	cis-aconitate hydratase	TCA cycle variation V (plant)	-	-	-	-	-	-	-	-	-	-	-	-	-	-	-
422	SC	comp701143_c0_seq20	1	-	-	-	-	-	-	-	-	-	-	-	-	-	-	-	-	-	-	-	-	-	-	-	-	-	-	-	-	G2T-6716-MONOMER	cis-aconitate hydratase	glutamine biosynthesis III	-	-	-	-	-	-	-	-	-	-	-	-	-	-	-
423	SC	comp701143_c0_seq20	1	-	-	-	-	-	-	-	-	-	-	-	-	-	-	-	-	-	-	-	-	-	-	-	-	-	-	-	-	G2T-6716-MONOMER	cis-aconitate hydratase	glyoxylate cycle	-	-	-	-	-	-	-	-	-	-	-	-	-	-	-
424	SC	comp701143_c0_seq20	1	-	-	-	-	-	-	-	-	-	-	-	-	-	-	-	-	-	-	-	-	-	-	-	-	-	-	-	-	G2T-6716-MONOMER	cis-aconitate hydratase	reductive TCA cycle I	-	-	-	-	-	-	-	-	-	-	-	-	-	-	-
425	SC	comp701143_c0_seq20	1	-	-	-	-	-	-	-	-	-	-	-	-	-	-	-	-	-	-	-	-	-	-	-	-	-	-	-	-	G2T-6716-MONOMER	citrate dehydratase	TCA cycle II (plants and fungi)	-	-	-	-	-	-	-	-	-	-	-	-	-	-	-
426	SC	comp701143_c0_seq20	1	-	-	-	-	-	-	-	-	-	-	-	-	-	-	-	-	-	-	-	-	-	-	-	-	-	-	-	-	G2T-6716-MONOMER	citrate dehydratase	TCA cycle variation V (plant)	-	-	-	-	-	-	-	-	-	-	-	-	-	-	-
427	SC	comp701143_c0_seq20	1	-	-	-	-	-	-	-	-	-	-	-	-	-	-	-	-	-	-	-	-	-	-	-	-	-	-	-	-	G2T-6716-MONOMER	citrate dehydratase	glutamine biosynthesis III	-	-	-	-	-	-	-	-	-	-	-	-	-	-	-
428	SC	comp701143_c0_seq20	1	-	-	-	-	-	-	-	-	-	-	-	-	-	-	-	-	-	-	-	-	-	-	-	-	-	-	-	-	G2T-6716-MONOMER	citrate dehydratase	glyoxylate cycle	-	-	-	-	-	-	-	-	-	-	-	-	-	-	-
429	SC	comp701143_c0_seq20	1	-	-	-	-	-	-	-	-	-	-	-	-	-	-	-	-	-	-	-	-	-	-	-	-	-	-	-	-	G2T-6716-MONOMER	citrate dehydratase	itaconate biosynthesis	-	-	-	-	-	-	-	-	-	-	-	-	-	-	-
430	SC	comp701143_c0_seq20	1	-	-	-	-	-	-	-	-	-	-	-	-	-	-	-	-	-	-	-	-	-	-	-	-	-	-	-	-	G2T-6716-MONOMER	citrate dehydratase	reductive TCA cycle I	-	-	-	-	-	-	-	-	-	-	-	-	-	-	-
431	SC	comp54938_c0_seq3	15	-	-	up	-	4	99.72	blastx	gi|20455491|sp|P25857.2|G3PB_ARATH	coding	both	UniRef90_P25857	UniRef90_A5BUM4	PF02672	CP12 domain	-	-	GO:0006006	glucose metabolic process	GO:0016620	oxidoreductase activity	-	-	GAPDH	K05298 glyceraldehyde-3-phosphate dehydrogenase (NADP+) (phosphorylating) [EC:1.2.1.13]	K05298	glyceraldehyde-3-phosphate dehydrogenase (NADP+) (phosphorylating) [EC:1.2.1.13]	osa00710	Carbon fixation in photosynthetic organisms	G3G-9018-MONOMER	glyceraldehyde-3-phosphate dehydrogenase (NADP<small><sup>+</sup></small>) (phosphorylating)	Calvin-Benson-Bassham cycle	-	TCONS_00032598	0	0	0	1	0	0	0	0	1	0	0	0	0
432	SC	comp54938_c0_seq3	15	-	-	-	-	-	-	-	-	-	-	-	-	PF02800	Glyceraldehyde 3-phosphate dehydrogenase, C-terminal domain	-	-	GO:0055114	oxidation-reduction process	GO:0016903	oxidoreductase activity	-	-	-	-	-	-	osa01100	Metabolic pathways	-	-	-	-	-	-	-	-	-	-	-	-	-	-	-	-	-	-
433	SC	comp54938_c0_seq3	15	-	-	-	-	-	-	-	-	-	-	-	-	-	-	-	-	-	-	GO:0050661	NADP binding	-	-	-	-	-	-	osa01200	Carbon metabolism	-	-	-	-	-	-	-	-	-	-	-	-	-	-	-	-	-	-
434	SC	comp54938_c0_seq3	15	-	-	-	-	-	-	-	-	-	-	-	-	-	-	-	-	-	-	GO:0051287	NAD binding	-	-	-	-	-	-	-	-	-	-	-	-	-	-	-	-	-	-	-	-	-	-	-	-	-	-
435	SC	comp700043_c0_seq39	1	-	-	up	-	-	-	transdecoder<blastx	gi|334302875|sp|O48686.3|SNL3_ARATH	coding	fwd	UniRef90_M0YEJ9	-	PF02671	Paired amphipathic helix repeat	Others	TR	GO:0006355	regulation of transcription	GO:0005515	protein binding	GO:0005634	nucleus	paired amphipathic helix protein Sin3-like 3	K11644 paired amphipathic helix protein Sin3a	K11644	paired amphipathic helix protein Sin3a	-	-	-	-	-	-	TCONS_00045921	0	0	0	0	0	1	0	0	0	0	0	0	0
436	SC	comp700043_c0_seq39	1	-	-	-	-	-	-	-	-	-	-	-	-	PF08295	Sin3 family co-repressor	-	-	GO:0045892	negative regulation of transcription	-	-	GO:0005829	cytosol	paired amphipathic helix protein Sin3-like 3	K11644 paired amphipathic helix protein Sin3a	K11644	paired amphipathic helix protein Sin3a	-	-	-	-	-	-	-	-	-	-	-	-	-	-	-	-	-	-	-	-
437	SC	comp700043_c0_seq39	1	-	-	-	-	-	-	-	-	-	-	-	-	PF16879	C-terminal domain of Sin3a protein	-	-	-	-	-	-	-	-	paired amphipathic helix protein Sin3-like 3	K11644 paired amphipathic helix protein Sin3a	K11644	paired amphipathic helix protein Sin3a	-	-	-	-	-	-	-	-	-	-	-	-	-	-	-	-	-	-	-	-
438	SC	comp72409_c0_seq1	4	-	-	up	-	-	-	transdecoder	-	coding	rev	-	UniRef90_F2E8F8	-	-	-	-	-	-	-	-	-	-	-	-	-	-	-	-	-	-	-	-	TCONS_00038396	0	0	0	0	0	0	0	0	0	0	0	0	0
439	SC	comp68868_c0_seq13	1	-	-	up	-	-	-	transdecoder	-	coding	rev	-	UniRef90_P20973	PF00899	ThiF family	-	-	GO:0006464	protein modification process	GO:0003824	catalytic activity	-	-	ubiquitin-activating enzyme E1 2	K03178 ubiquitin-activating enzyme E1 [EC:6.2.1.45]	K03178	ubiquitin-activating enzyme E1 [EC:6.2.1.45]	osa04120	Ubiquitin mediated proteolysis	-	-	-	-	TCONS_00013742	0	0	0	0	0	0	0	0	0	0	0	0	0
440	SC	comp68868_c0_seq13	1	-	-	-	-	-	-	-	-	-	-	-	-	PF09358	Ubiquitin fold domain	-	-	-	-	GO:0005524	ATP binding	-	-	-	-	-	-	-	-	-	-	-	-	-	-	-	-	-	-	-	-	-	-	-	-	-	-
441	SC	comp68868_c0_seq13	1	-	-	-	-	-	-	-	-	-	-	-	-	PF10585	Ubiquitin-activating enzyme active site	-	-	-	-	GO:0008641	small protein activating enzyme activity	-	-	-	-	-	-	-	-	-	-	-	-	-	-	-	-	-	-	-	-	-	-	-	-	-	-
442	SC	comp60436_c0_seq3	6	-	-	up	-	-	-	transdecoder<blastx	gi|3025189|sp|P73627.1|Y1770_SYNY3	coding	fwd	UniRef90_I1IAV0	-	PF03109	ABC1 family	-	-	GO:0044238	primary metabolic process	GO:0016772	transferase activity	-	-	uncharacterized protein sll1770	-	-	-	-	-	-	-	-	-	TCONS_00049365	0	0	0	0	0	0	0	0	0	0	0	0	0
443	SC	comp60436_c0_seq3	6	-	-	-	-	-	-	-	-	-	-	-	-	-	-	-	-	GO:0044260	cellular macromolecule metabolic process	-	-	-	-	-	-	-	-	-	-	-	-	-	-	-	-	-	-	-	-	-	-	-	-	-	-	-	-
444	SC	comp64932_c1_seq2	4	-	-	up	-	2	59.42	transdecoder.blastx	gi|75147942|sp|Q84S11.1|CSLF2_ORYSJ	coding	both	UniRef90_F2DP95	UniRef90_Q7EYF0	PF03552	Cellulose synthase	-	-	GO:0009409	response to cold	GO:0016760	cellulose synthase	GO:0005783	endoplasmic reticulum	P0013G11.2	mixed-linked glucan synthase 2	-	-	-	-	G3G-7211-MONOMER	1,4-&beta;-<small>D</small>-xylan synthase	xylan biosynthesis	-	TCONS_00030058	0	0	0	0	0	0	0	0	0	0	0	0	0
445	SC	comp64932_c1_seq2	4	-	-	-	-	-	-	-	-	-	-	-	-	-	-	-	-	GO:0009414	response to water deprivation	-	-	GO:0005886	plasma membrane	-	-	-	-	-	-	-	-	-	-	-	-	-	-	-	-	-	-	-	-	-	-	-	-
446	SC	comp64932_c1_seq2	4	-	-	-	-	-	-	-	-	-	-	-	-	-	-	-	-	GO:0009651	response to salt stress	-	-	GO:0030173	integral to Golgi membrane	-	-	-	-	-	-	-	-	-	-	-	-	-	-	-	-	-	-	-	-	-	-	-	-
447	SC	comp64932_c1_seq2	4	-	-	-	-	-	-	-	-	-	-	-	-	-	-	-	-	GO:0009846	pollen germination	-	-	-	-	-	-	-	-	-	-	-	-	-	-	-	-	-	-	-	-	-	-	-	-	-	-	-	-
448	SC	comp64932_c1_seq2	4	-	-	-	-	-	-	-	-	-	-	-	-	-	-	-	-	GO:0030244	cellulose biosynthetic process	-	-	-	-	-	-	-	-	-	-	-	-	-	-	-	-	-	-	-	-	-	-	-	-	-	-	-	-
449	SC	comp64932_c1_seq2	4	-	-	-	-	-	-	-	-	-	-	-	-	-	-	-	-	GO:0048367	shoot development	-	-	-	-	-	-	-	-	-	-	-	-	-	-	-	-	-	-	-	-	-	-	-	-	-	-	-	-
450	SC	comp64932_c1_seq2	4	-	-	-	-	-	-	-	-	-	-	-	-	-	-	-	-	GO:0048767	root hair elongation	-	-	-	-	-	-	-	-	-	-	-	-	-	-	-	-	-	-	-	-	-	-	-	-	-	-	-	-
451	SC	comp60376_c0_seq3	4	-	-	up	-	1	119.69	transdecoder	-	coding	rev	-	UniRef90_F2DI94	PF00082	Subtilase family	-	-	GO:0006508	proteolysis	GO:0003824	catalytic activity	-	-	-	-	-	-	-	-	-	-	-	-	TCONS_00014468	0	0	0	0	1	0	0	0	0	1	0	0	0
452	SC	comp60376_c0_seq3	4	-	-	-	-	-	-	-	-	-	-	-	-	-	-	-	-	GO:0008152	metabolic process	GO:0004175	endopeptidase activity	-	-	-	-	-	-	-	-	-	-	-	-	-	-	-	-	-	-	-	-	-	-	-	-	-	-
453	SC	comp60376_c0_seq3	4	-	-	-	-	-	-	-	-	-	-	-	-	-	-	-	-	GO:0019222	regulation of metabolic process	GO:0004252	serine-type endopeptidase activity	-	-	-	-	-	-	-	-	-	-	-	-	-	-	-	-	-	-	-	-	-	-	-	-	-	-
454	SC	comp60376_c0_seq3	4	-	-	-	-	-	-	-	-	-	-	-	-	-	-	-	-	GO:0019538	protein metabolic process	GO:0005515	protein binding	-	-	-	-	-	-	-	-	-	-	-	-	-	-	-	-	-	-	-	-	-	-	-	-	-	-
455	SC	comp60376_c0_seq3	4	-	-	-	-	-	-	-	-	-	-	-	-	-	-	-	-	GO:0043086	negative regulation of catalytic activity	GO:0008233	peptidase activity	-	-	-	-	-	-	-	-	-	-	-	-	-	-	-	-	-	-	-	-	-	-	-	-	-	-
456	SC	comp60376_c0_seq3	4	-	-	-	-	-	-	-	-	-	-	-	-	-	-	-	-	GO:0043170	macromolecule metabolic process	GO:0008236	serine-type peptidase activity	-	-	-	-	-	-	-	-	-	-	-	-	-	-	-	-	-	-	-	-	-	-	-	-	-	-
457	SC	comp60376_c0_seq3	4	-	-	-	-	-	-	-	-	-	-	-	-	-	-	-	-	GO:0044092	negative regulation of molecular function	GO:0016787	hydrolase activity	-	-	-	-	-	-	-	-	-	-	-	-	-	-	-	-	-	-	-	-	-	-	-	-	-	-
458	SC	comp60376_c0_seq3	4	-	-	-	-	-	-	-	-	-	-	-	-	-	-	-	-	GO:0044238	primary metabolic process	GO:0017171	serine hydrolase activity	-	-	-	-	-	-	-	-	-	-	-	-	-	-	-	-	-	-	-	-	-	-	-	-	-	-
459	SC	comp60376_c0_seq3	4	-	-	-	-	-	-	-	-	-	-	-	-	-	-	-	-	GO:0050789	regulation of biological process	GO:0042802	identical protein binding	-	-	-	-	-	-	-	-	-	-	-	-	-	-	-	-	-	-	-	-	-	-	-	-	-	-
460	SC	comp60376_c0_seq3	4	-	-	-	-	-	-	-	-	-	-	-	-	-	-	-	-	GO:0050790	regulation of catalytic activity	GO:0070011	peptidase activity	-	-	-	-	-	-	-	-	-	-	-	-	-	-	-	-	-	-	-	-	-	-	-	-	-	-
461	SC	comp60376_c0_seq3	4	-	-	-	-	-	-	-	-	-	-	-	-	-	-	-	-	GO:0065007	biological regulation	-	-	-	-	-	-	-	-	-	-	-	-	-	-	-	-	-	-	-	-	-	-	-	-	-	-	-	-
462	SC	comp60376_c0_seq3	4	-	-	-	-	-	-	-	-	-	-	-	-	-	-	-	-	GO:0065009	regulation of molecular function	-	-	-	-	-	-	-	-	-	-	-	-	-	-	-	-	-	-	-	-	-	-	-	-	-	-	-	-
463	SC	comp60376_c0_seq3	4	-	-	-	-	-	-	-	-	-	-	-	-	-	-	-	-	GO:0071704	organic substance metabolic process	-	-	-	-	-	-	-	-	-	-	-	-	-	-	-	-	-	-	-	-	-	-	-	-	-	-	-	-
464	SC	comp64168_c0_seq24	1	-	-	up	-	-	-	transdecoder<blastx	gi|122247504|sp|Q10RE5.1|MTND2_ORYSJ	coding	fwd	UniRef90_R7W978	-	PF03079	ARD/ARD' family	-	-	GO:0019509	L-methionine salvage from methylthioadenosine	GO:0010309	acireductone dioxygenase [iron	-	-	ARD	K08967 1,2-dihydroxy-3-keto-5-methylthiopentene dioxygenase [EC:1.13.11.53 1.13.11.54]	K08967	1,2-dihydroxy-3-keto-5-methylthiopentene dioxygenase [EC:1.13.11.53 1.13.11.54]	osa00270	Cysteine and methionine metabolism	G3N-11908-MONOMER	acireductone dioxygenase [iron(II)-requiring]	<i>S</i>-methyl-5-thio-&alpha;-D-ribose 1-phosphate degradation	-	TCONS_00007899	0	0	0	0	0	0	0	0	0	0	0	0	0
465	SC	comp64168_c0_seq24	1	-	-	-	-	-	-	-	-	-	-	-	-	-	-	-	-	GO:0043102	amino acid salvage	GO:0016491	oxidoreductase activity	-	-	-	-	-	-	osa01100	Metabolic pathways	G3N-11908-MONOMER	acireductone dioxygenase [iron(II)-requiring]	<i>S</i>-methyl-5-thio-&alpha;-D-ribose 1-phosphate degradation I	-	-	-	-	-	-	-	-	-	-	-	-	-	-	-
466	SC	comp64168_c0_seq24	1	-	-	-	-	-	-	-	-	-	-	-	-	-	-	-	-	GO:0055114	oxidation-reduction process	-	-	-	-	-	-	-	-	-	-	-	-	-	-	-	-	-	-	-	-	-	-	-	-	-	-	-	-
467	SC	comp700888_c0_seq31	21	-	up	up	-	-	-	transdecoder	-	coding	rev	-	UniRef90_P32024	-	-	-	-	-	-	-	-	-	-	-	-	-	-	-	-	-	-	-	-	TCONS_00038560	0	0	0	0	0	0	0	0	0	0	0	0	0
468	SC	comp700888_c0_seq31	21	-	-	-	-	-	-	-	-	-	-	-	-	-	-	-	-	-	-	-	-	-	-	-	-	-	-	-	-	-	-	-	-	-	-	-	-	-	-	-	-	-	-	-	-	-	-
469	SC	comp63361_c0_seq4	1	-	-	up	-	7	6.76	transdecoder	-	coding	rev	-	UniRef90_M0YWE3	PF00686	Starch binding domain	-	-	GO:0005982	starch metabolic process	GO:0003824	catalytic activity	GO:0009507	chloroplast	phosphoglucan, water dikinase, chloroplastic	K15535 phosphoglucan, water dikinase [EC:2.7.9.5]	K15535	phosphoglucan, water dikinase [EC:2.7.9.5]	-	-	G2T-8175-MONOMER	phosphoglucan, water dikinase	starch degradation II	-	TCONS_00050072	0	0	0	0	0	0	0	0	0	0	0	0	0
470	SC	comp63361_c0_seq4	1	-	-	-	-	-	-	-	-	-	-	-	-	PF01326	Pyruvate phosphate dikinase, PEP/pyruvate binding domain	-	-	GO:0005983	starch catabolic process	GO:0005524	ATP binding	GO:0009536	plastid	-	-	-	-	-	-	-	-	-	-	-	-	-	-	-	-	-	-	-	-	-	-	-	-
471	SC	comp63361_c0_seq4	1	-	-	-	-	-	-	-	-	-	-	-	-	-	-	-	-	GO:0016310	phosphorylation	GO:0016301	kinase activity	GO:0009570	chloroplast stroma	-	-	-	-	-	-	-	-	-	-	-	-	-	-	-	-	-	-	-	-	-	-	-	-
472	SC	comp63361_c0_seq4	1	-	-	-	-	-	-	-	-	-	-	-	-	-	-	-	-	GO:0046777	protein autophosphorylation	GO:0019200	carbohydrate kinase activity	-	-	-	-	-	-	-	-	-	-	-	-	-	-	-	-	-	-	-	-	-	-	-	-	-	-
473	SC	comp63361_c0_seq4	1	-	-	-	-	-	-	-	-	-	-	-	-	-	-	-	-	-	-	GO:0030246	carbohydrate binding	-	-	-	-	-	-	-	-	-	-	-	-	-	-	-	-	-	-	-	-	-	-	-	-	-	-
474	SC	comp63361_c0_seq4	1	-	-	-	-	-	-	-	-	-	-	-	-	-	-	-	-	-	-	GO:0051752	phosphoglucan	-	-	-	-	-	-	-	-	-	-	-	-	-	-	-	-	-	-	-	-	-	-	-	-	-	-
475	SC	comp701711_c3_seq12	1	-	-	up	-	-	-	transdecoder.blastx	gi|75319675|sp|Q42479.1|CDPK3_ARATH	coding	both	UniRef90_I1HPI9	UniRef90_Q0DW49	PF00069	Protein kinase domain	CAMK_CDPK	PK	GO:0006464	protein modification process	GO:0000166	nucleotide binding	-	-	calcium-dependent protein kinase 3	K13412 calcium-dependent protein kinase [EC:2.7.11.1]	K13412	calcium-dependent protein kinase [EC:2.7.11.1]	osa04626	Plant-pathogen interaction	-	-	-	-	TCONS_00013591	0	0	0	0	0	0	0	0	0	0	0	0	0
476	SC	comp701711_c3_seq12	1	-	-	-	-	-	-	-	-	-	-	-	-	PF13499	EF-hand domain pair	-	-	GO:0006468	protein phosphorylation	GO:0001882	nucleoside binding	-	-	-	-	-	-	-	-	-	-	-	-	-	-	-	-	-	-	-	-	-	-	-	-	-	-
477	SC	comp701711_c3_seq12	1	-	-	-	-	-	-	-	-	-	-	-	-	-	-	-	-	GO:0006793	phosphorus metabolic process	GO:0001883	purine nucleoside binding	-	-	-	-	-	-	-	-	-	-	-	-	-	-	-	-	-	-	-	-	-	-	-	-	-	-
478	SC	comp701711_c3_seq12	1	-	-	-	-	-	-	-	-	-	-	-	-	-	-	-	-	GO:0006796	phosphate metabolic process	GO:0003824	catalytic activity	-	-	-	-	-	-	-	-	-	-	-	-	-	-	-	-	-	-	-	-	-	-	-	-	-	-
479	SC	comp701711_c3_seq12	1	-	-	-	-	-	-	-	-	-	-	-	-	-	-	-	-	GO:0008152	metabolic process	GO:0004672	protein kinase activity	-	-	-	-	-	-	-	-	-	-	-	-	-	-	-	-	-	-	-	-	-	-	-	-	-	-
480	SC	comp701711_c3_seq12	1	-	-	-	-	-	-	-	-	-	-	-	-	-	-	-	-	GO:0009987	cellular process	GO:0004674	protein serine/threonine kinase activity	-	-	-	-	-	-	-	-	-	-	-	-	-	-	-	-	-	-	-	-	-	-	-	-	-	-
481	SC	comp701711_c3_seq12	1	-	-	-	-	-	-	-	-	-	-	-	-	-	-	-	-	GO:0016310	phosphorylation	GO:0005488	binding	-	-	-	-	-	-	-	-	-	-	-	-	-	-	-	-	-	-	-	-	-	-	-	-	-	-
482	SC	comp701711_c3_seq12	1	-	-	-	-	-	-	-	-	-	-	-	-	-	-	-	-	GO:0019538	protein metabolic process	GO:0005509	calcium ion binding	-	-	-	-	-	-	-	-	-	-	-	-	-	-	-	-	-	-	-	-	-	-	-	-	-	-
483	SC	comp701711_c3_seq12	1	-	-	-	-	-	-	-	-	-	-	-	-	-	-	-	-	GO:0043170	macromolecule metabolic process	GO:0005524	ATP binding	-	-	-	-	-	-	-	-	-	-	-	-	-	-	-	-	-	-	-	-	-	-	-	-	-	-
484	SC	comp701711_c3_seq12	1	-	-	-	-	-	-	-	-	-	-	-	-	-	-	-	-	GO:0043412	macromolecule modification	GO:0016301	kinase activity	-	-	-	-	-	-	-	-	-	-	-	-	-	-	-	-	-	-	-	-	-	-	-	-	-	-
485	SC	comp701711_c3_seq12	1	-	-	-	-	-	-	-	-	-	-	-	-	-	-	-	-	GO:0044237	cellular metabolic process	GO:0016740	transferase activity	-	-	-	-	-	-	-	-	-	-	-	-	-	-	-	-	-	-	-	-	-	-	-	-	-	-
486	SC	comp701711_c3_seq12	1	-	-	-	-	-	-	-	-	-	-	-	-	-	-	-	-	GO:0044238	primary metabolic process	GO:0016772	transferase activity	-	-	-	-	-	-	-	-	-	-	-	-	-	-	-	-	-	-	-	-	-	-	-	-	-	-
487	SC	comp701711_c3_seq12	1	-	-	-	-	-	-	-	-	-	-	-	-	-	-	-	-	GO:0044260	cellular macromolecule metabolic process	GO:0016773	phosphotransferase activity	-	-	-	-	-	-	-	-	-	-	-	-	-	-	-	-	-	-	-	-	-	-	-	-	-	-
488	SC	comp701711_c3_seq12	1	-	-	-	-	-	-	-	-	-	-	-	-	-	-	-	-	GO:0044267	cellular protein metabolic process	GO:0017076	purine nucleotide binding	-	-	-	-	-	-	-	-	-	-	-	-	-	-	-	-	-	-	-	-	-	-	-	-	-	-
489	SC	comp701711_c3_seq12	1	-	-	-	-	-	-	-	-	-	-	-	-	-	-	-	-	GO:0071704	organic substance metabolic process	GO:0030554	adenyl nucleotide binding	-	-	-	-	-	-	-	-	-	-	-	-	-	-	-	-	-	-	-	-	-	-	-	-	-	-
490	SC	comp701711_c3_seq12	1	-	-	-	-	-	-	-	-	-	-	-	-	-	-	-	-	-	-	GO:0032549	ribonucleoside binding	-	-	-	-	-	-	-	-	-	-	-	-	-	-	-	-	-	-	-	-	-	-	-	-	-	-
491	SC	comp701711_c3_seq12	1	-	-	-	-	-	-	-	-	-	-	-	-	-	-	-	-	-	-	GO:0032550	purine ribonucleoside binding	-	-	-	-	-	-	-	-	-	-	-	-	-	-	-	-	-	-	-	-	-	-	-	-	-	-
492	SC	comp701711_c3_seq12	1	-	-	-	-	-	-	-	-	-	-	-	-	-	-	-	-	-	-	GO:0032553	ribonucleotide binding	-	-	-	-	-	-	-	-	-	-	-	-	-	-	-	-	-	-	-	-	-	-	-	-	-	-
493	SC	comp701711_c3_seq12	1	-	-	-	-	-	-	-	-	-	-	-	-	-	-	-	-	-	-	GO:0032555	purine ribonucleotide binding	-	-	-	-	-	-	-	-	-	-	-	-	-	-	-	-	-	-	-	-	-	-	-	-	-	-
494	SC	comp701711_c3_seq12	1	-	-	-	-	-	-	-	-	-	-	-	-	-	-	-	-	-	-	GO:0032559	adenyl ribonucleotide binding	-	-	-	-	-	-	-	-	-	-	-	-	-	-	-	-	-	-	-	-	-	-	-	-	-	-
495	SC	comp701711_c3_seq12	1	-	-	-	-	-	-	-	-	-	-	-	-	-	-	-	-	-	-	GO:0035639	purine ribonucleoside triphosphate binding	-	-	-	-	-	-	-	-	-	-	-	-	-	-	-	-	-	-	-	-	-	-	-	-	-	-
496	SC	comp701711_c3_seq12	1	-	-	-	-	-	-	-	-	-	-	-	-	-	-	-	-	-	-	GO:0043167	ion binding	-	-	-	-	-	-	-	-	-	-	-	-	-	-	-	-	-	-	-	-	-	-	-	-	-	-
497	SC	comp701711_c3_seq12	1	-	-	-	-	-	-	-	-	-	-	-	-	-	-	-	-	-	-	GO:0043168	anion binding	-	-	-	-	-	-	-	-	-	-	-	-	-	-	-	-	-	-	-	-	-	-	-	-	-	-
498	SC	comp67914_c0_seq11	1	-	-	up	-	-	-	transdecoder	-	coding	rev	-	UniRef90_F2EBN3	PF02854	MIF4G domain	-	-	GO:0016070	RNA metabolic process	GO:0000339	RNA cap binding	GO:0005846	nuclear cap binding complex	nuclear cap-binding protein subunit 1-like	K12882 nuclear cap-binding protein subunit 1	K12882	nuclear cap-binding protein subunit 1	osa03013	RNA transport	-	-	-	-	TCONS_00001159	0	0	0	0	0	0	0	0	0	0	0	0	0
499	SC	comp67914_c0_seq11	1	-	-	-	-	-	-	-	-	-	-	-	-	PF09088	MIF4G like	-	-	GO:0045292	nuclear mRNA cis splicing	GO:0003723	RNA binding	-	-	-	-	-	-	osa03015	mRNA surveillance pathway	-	-	-	-	-	-	-	-	-	-	-	-	-	-	-	-	-	-
500	SC	comp67914_c0_seq11	1	-	-	-	-	-	-	-	-	-	-	-	-	PF09090	MIF4G like	-	-	GO:0051028	mRNA transport	GO:0005488	binding	-	-	-	-	-	-	osa03040	Spliceosome	-	-	-	-	-	-	-	-	-	-	-	-	-	-	-	-	-	-
501	SC	comp67914_c0_seq11	1	-	-	-	-	-	-	-	-	-	-	-	-	-	-	-	-	-	-	GO:0005515	protein binding	-	-	-	-	-	-	-	-	-	-	-	-	-	-	-	-	-	-	-	-	-	-	-	-	-	-
502	SC	comp80887_c0_seq1	4	-	-	up	-	5	48.26	-	-	coding	rev	-	UniRef90_F2EEA1	-	-	-	-	-	-	-	-	-	-	-	-	-	-	-	-	-	-	-	-	TCONS_00027063	0	0	0	0	0	0	0	0	0	0	0	0	0
503	SC	comp57139_c1_seq2	5	-	-	up	-	5	48.38	-	-	coding	fwd	0	-	-	-	-	-	-	-	-	-	-	-	-	-	-	-	-	-	-	-	-	-	TCONS_00001258	0	0	0	0	0	0	0	0	0	0	0	0	0
504	SC	comp64422_c2_seq11	1	-	-	up	-	-	-	blastx	gi|2507469|sp|P34937.3|TPIS_HORVU	coding	fwd	UniRef90_P34937	-	PF00121	Triosephosphate isomerase	-	-	GO:0006094	gluconeogenesis	GO:0003824	catalytic activity	GO:0005737	cytoplasm	P0434B04.9, Rictpi2	K01803 triosephosphate isomerase (TIM) [EC:5.3.1.1]	K01803	triosephosphate isomerase (TIM) [EC:5.3.1.1]	osa00010	Glycolysis / Gluconeogenesis	G2T-6881-MONOMER	triose-phosphate isomerase	Calvin-Benson-Bassham cycle	-	TCONS_00041036	0	0	0	0	0	0	0	0	0	0	0	1	0
505	SC	comp64422_c2_seq11	1	-	-	-	-	-	-	-	-	-	-	-	-	-	-	-	-	GO:0006096	glycolysis	GO:0004807	triose-phosphate isomerase activity	-	-	-	-	-	-	osa00051	Fructose and mannose metabolism	G2T-6881-MONOMER	triose-phosphate isomerase	gluconeogenesis I	-	-	-	-	-	-	-	-	-	-	-	-	-	-	-
506	SC	comp64422_c2_seq11	1	-	-	-	-	-	-	-	-	-	-	-	-	-	-	-	-	GO:0006098	pentose-phosphate shunt	-	-	-	-	-	-	-	-	osa00562	Inositol phosphate metabolism	G2T-6881-MONOMER	triose-phosphate isomerase	gluconeogenesis III	-	-	-	-	-	-	-	-	-	-	-	-	-	-	-
507	SC	comp64422_c2_seq11	1	-	-	-	-	-	-	-	-	-	-	-	-	-	-	-	-	GO:0008152	metabolic process	-	-	-	-	-	-	-	-	osa00710	Carbon fixation in photosynthetic organisms	G2T-6881-MONOMER	triose-phosphate isomerase	glycerol degradation to butanol	-	-	-	-	-	-	-	-	-	-	-	-	-	-	-
508	SC	comp64422_c2_seq11	1	-	-	-	-	-	-	-	-	-	-	-	-	-	-	-	-	-	-	-	-	-	-	-	-	-	-	osa01100	Metabolic pathways	G2T-6881-MONOMER	triose-phosphate isomerase	glycolysis I (from glucose 6-phosphate)	-	-	-	-	-	-	-	-	-	-	-	-	-	-	-
509	SC	comp64422_c2_seq11	1	-	-	-	-	-	-	-	-	-	-	-	-	-	-	-	-	-	-	-	-	-	-	-	-	-	-	osa01110	Biosynthesis of secondary metabolites	G2T-6881-MONOMER	triose-phosphate isomerase	glycolysis II (from fructose 6-phosphate)	-	-	-	-	-	-	-	-	-	-	-	-	-	-	-
510	SC	comp64422_c2_seq11	1	-	-	-	-	-	-	-	-	-	-	-	-	-	-	-	-	-	-	-	-	-	-	-	-	-	-	osa01200	Carbon metabolism	G2T-6881-MONOMER	triose-phosphate isomerase	glycolysis IV (plant cytosol)	-	-	-	-	-	-	-	-	-	-	-	-	-	-	-
511	SC	comp64422_c2_seq11	1	-	-	-	-	-	-	-	-	-	-	-	-	-	-	-	-	-	-	-	-	-	-	-	-	-	-	osa01230	Biosynthesis of amino acids	G2T-6881-MONOMER	triose-phosphate isomerase	glycolysis VI (metazoan)	-	-	-	-	-	-	-	-	-	-	-	-	-	-	-
512	SC	comp72593_c0_seq1	4	-	-	up	-	2	91.01	transdecoder.blastx	gi|75099392|sp|O65351.1|SBT17_ARATH	coding	both	UniRef90_F2ELA4	UniRef90_J3N497	PF00082	Subtilase family	-	-	GO:0006508	proteolysis	GO:0004252	serine-type endopeptidase activity	GO:0005576	extracellular region	subtilisin-like protease SBT1.8	-	-	-	-	-	-	-	-	-	TCONS_00016099	0	0	0	0	0	0	0	0	0	0	0	0	0
513	SC	comp72593_c0_seq1	4	-	-	-	-	-	-	-	-	-	-	-	-	-	-	-	-	GO:0009987	cellular process	GO:0042802	identical protein binding	GO:0005618	cell wall	-	-	-	-	-	-	-	-	-	-	-	-	-	-	-	-	-	-	-	-	-	-	-	-
514	SC	comp72593_c0_seq1	4	-	-	-	-	-	-	-	-	-	-	-	-	-	-	-	-	GO:0010214	seed coat development	-	-	GO:0005773	vacuole	-	-	-	-	-	-	-	-	-	-	-	-	-	-	-	-	-	-	-	-	-	-	-	-
515	SC	comp72593_c0_seq1	4	-	-	-	-	-	-	-	-	-	-	-	-	-	-	-	-	GO:0043086	negative regulation of catalytic activity	-	-	GO:0016020	membrane	-	-	-	-	-	-	-	-	-	-	-	-	-	-	-	-	-	-	-	-	-	-	-	-
516	SC	comp48412_c0_seq1	4	-	-	up	-	-	-	transdecoder	-	coding	both	UniRef90_C4J294	UniRef90_F2EFV8	PF00069	Protein kinase domain	CAMK_CAMKL-CHK1	PK	GO:0006464	protein modification process	GO:0000166	nucleotide binding	-	-	P0460E08.7	CBL-interacting protein kinase 30	-	-	-	-	-	-	-	-	TCONS_00035415	0	0	0	0	0	0	0	0	0	0	0	0	0
517	SC	comp48412_c0_seq1	4	-	-	-	-	-	-	-	-	-	-	-	-	PF03822	NAF domain	-	-	GO:0006468	protein phosphorylation	GO:0001882	nucleoside binding	-	-	-	-	-	-	-	-	-	-	-	-	-	-	-	-	-	-	-	-	-	-	-	-	-	-
518	SC	comp48412_c0_seq1	4	-	-	-	-	-	-	-	-	-	-	-	-	PF07899	Frigida-like protein	-	-	GO:0006793	phosphorus metabolic process	GO:0001883	purine nucleoside binding	-	-	-	-	-	-	-	-	-	-	-	-	-	-	-	-	-	-	-	-	-	-	-	-	-	-
519	SC	comp48412_c0_seq1	4	-	-	-	-	-	-	-	-	-	-	-	-	-	-	-	-	GO:0006796	phosphate metabolic process	GO:0003824	catalytic activity	-	-	-	-	-	-	-	-	-	-	-	-	-	-	-	-	-	-	-	-	-	-	-	-	-	-
520	SC	comp48412_c0_seq1	4	-	-	-	-	-	-	-	-	-	-	-	-	-	-	-	-	GO:0007165	signal transduction	GO:0004672	protein kinase activity	-	-	-	-	-	-	-	-	-	-	-	-	-	-	-	-	-	-	-	-	-	-	-	-	-	-
521	SC	comp48412_c0_seq1	4	-	-	-	-	-	-	-	-	-	-	-	-	-	-	-	-	GO:0008152	metabolic process	GO:0004674	protein serine/threonine kinase activity	-	-	-	-	-	-	-	-	-	-	-	-	-	-	-	-	-	-	-	-	-	-	-	-	-	-
522	SC	comp48412_c0_seq1	4	-	-	-	-	-	-	-	-	-	-	-	-	-	-	-	-	GO:0009987	cellular process	GO:0005488	binding	-	-	-	-	-	-	-	-	-	-	-	-	-	-	-	-	-	-	-	-	-	-	-	-	-	-
523	SC	comp48412_c0_seq1	4	-	-	-	-	-	-	-	-	-	-	-	-	-	-	-	-	GO:0016310	phosphorylation	GO:0005524	ATP binding	-	-	-	-	-	-	-	-	-	-	-	-	-	-	-	-	-	-	-	-	-	-	-	-	-	-
524	SC	comp48412_c0_seq1	4	-	-	-	-	-	-	-	-	-	-	-	-	-	-	-	-	GO:0019538	protein metabolic process	GO:0016301	kinase activity	-	-	-	-	-	-	-	-	-	-	-	-	-	-	-	-	-	-	-	-	-	-	-	-	-	-
525	SC	comp48412_c0_seq1	4	-	-	-	-	-	-	-	-	-	-	-	-	-	-	-	-	GO:0043170	macromolecule metabolic process	GO:0016740	transferase activity	-	-	-	-	-	-	-	-	-	-	-	-	-	-	-	-	-	-	-	-	-	-	-	-	-	-
526	SC	comp48412_c0_seq1	4	-	-	-	-	-	-	-	-	-	-	-	-	-	-	-	-	GO:0043412	macromolecule modification	GO:0016772	transferase activity	-	-	-	-	-	-	-	-	-	-	-	-	-	-	-	-	-	-	-	-	-	-	-	-	-	-
527	SC	comp48412_c0_seq1	4	-	-	-	-	-	-	-	-	-	-	-	-	-	-	-	-	GO:0044237	cellular metabolic process	GO:0016773	phosphotransferase activity	-	-	-	-	-	-	-	-	-	-	-	-	-	-	-	-	-	-	-	-	-	-	-	-	-	-
528	SC	comp48412_c0_seq1	4	-	-	-	-	-	-	-	-	-	-	-	-	-	-	-	-	GO:0044238	primary metabolic process	GO:0017076	purine nucleotide binding	-	-	-	-	-	-	-	-	-	-	-	-	-	-	-	-	-	-	-	-	-	-	-	-	-	-
529	SC	comp48412_c0_seq1	4	-	-	-	-	-	-	-	-	-	-	-	-	-	-	-	-	GO:0044260	cellular macromolecule metabolic process	GO:0030554	adenyl nucleotide binding	-	-	-	-	-	-	-	-	-	-	-	-	-	-	-	-	-	-	-	-	-	-	-	-	-	-
530	SC	comp48412_c0_seq1	4	-	-	-	-	-	-	-	-	-	-	-	-	-	-	-	-	GO:0044267	cellular protein metabolic process	GO:0032549	ribonucleoside binding	-	-	-	-	-	-	-	-	-	-	-	-	-	-	-	-	-	-	-	-	-	-	-	-	-	-
531	SC	comp48412_c0_seq1	4	-	-	-	-	-	-	-	-	-	-	-	-	-	-	-	-	GO:0071704	organic substance metabolic process	GO:0032550	purine ribonucleoside binding	-	-	-	-	-	-	-	-	-	-	-	-	-	-	-	-	-	-	-	-	-	-	-	-	-	-
532	SC	comp48412_c0_seq1	4	-	-	-	-	-	-	-	-	-	-	-	-	-	-	-	-	-	-	GO:0032553	ribonucleotide binding	-	-	-	-	-	-	-	-	-	-	-	-	-	-	-	-	-	-	-	-	-	-	-	-	-	-
533	SC	comp48412_c0_seq1	4	-	-	-	-	-	-	-	-	-	-	-	-	-	-	-	-	-	-	GO:0032555	purine ribonucleotide binding	-	-	-	-	-	-	-	-	-	-	-	-	-	-	-	-	-	-	-	-	-	-	-	-	-	-
534	SC	comp48412_c0_seq1	4	-	-	-	-	-	-	-	-	-	-	-	-	-	-	-	-	-	-	GO:0032559	adenyl ribonucleotide binding	-	-	-	-	-	-	-	-	-	-	-	-	-	-	-	-	-	-	-	-	-	-	-	-	-	-
535	SC	comp48412_c0_seq1	4	-	-	-	-	-	-	-	-	-	-	-	-	-	-	-	-	-	-	GO:0035639	purine ribonucleoside triphosphate binding	-	-	-	-	-	-	-	-	-	-	-	-	-	-	-	-	-	-	-	-	-	-	-	-	-	-
536	SC	comp48412_c0_seq1	4	-	-	-	-	-	-	-	-	-	-	-	-	-	-	-	-	-	-	GO:0043167	ion binding	-	-	-	-	-	-	-	-	-	-	-	-	-	-	-	-	-	-	-	-	-	-	-	-	-	-
537	SC	comp48412_c0_seq1	4	-	-	-	-	-	-	-	-	-	-	-	-	-	-	-	-	-	-	GO:0043168	anion binding	-	-	-	-	-	-	-	-	-	-	-	-	-	-	-	-	-	-	-	-	-	-	-	-	-	-
538	SC	comp77554_c0_seq1	4	-	-	up	-	-	-	blastx	gi|1171009|sp|P43214.1|MPAP2_PHLPR	coding	fwd	UniRef90_F2ECR3	-	PF01357	Pollen allergen	-	-	-	-	-	-	-	-	-	-	-	-	-	-	-	-	-	-	TCONS_00019389	0	0	0	0	0	0	0	0	0	0	0	0	0
539	SC	comp66939_c1_seq4	1	-	-	up	-	3	9.56	transdecoder<blastx	gi|6685541|sp|Q9XHR2.1|EIF3A_MAIZE	coding	fwd	UniRef90_M0XQ49	-	PF01399	PCI domain	-	-	-	-	GO:0005515	protein binding	GO:0005852	eukaryotic translation initiation factor 3 complex	eIF3a	K03254 translation initiation factor 3 subunit A	K03254	translation initiation factor 3 subunit A	osa03013	RNA transport	-	-	-	-	TCONS_00011305	0	0	0	0	0	0	0	0	0	0	0	0	0
540	SC	comp66384_c0_seq10	6	-	-	up	-	7	109.73	blastx.transdecoder	gi|75114857|sp|Q655S1.1|FTSH2_ORYSJ	coding	both	UniRef90_M0Y1W3	UniRef90_C4J347	PF00004	ATPase family associated with various cellular activities (AAA)	-	-	GO:0006508	proteolysis	GO:0000166	nucleotide binding	GO:0016020	membrane	ATP-dependent zinc metalloprotease FTSH 2, chloroplastic	K03798 cell division protease FtsH [EC:3.4.24.-]	K03798	cell division protease FtsH [EC:3.4.24.-]	-	-	-	-	-	-	TCONS_00021953	0	0	0	0	0	0	0	0	1	0	0	0	1
541	SC	comp66384_c0_seq10	6	-	-	-	-	-	-	-	-	-	-	-	-	PF01434	Peptidase family M41	-	-	-	-	GO:0001882	nucleoside binding	-	-	-	-	-	-	-	-	-	-	-	-	-	-	-	-	-	-	-	-	-	-	-	-	-	-
542	SC	comp66384_c0_seq10	6	-	-	-	-	-	-	-	-	-	-	-	-	-	-	-	-	-	-	GO:0001883	purine nucleoside binding	-	-	-	-	-	-	-	-	-	-	-	-	-	-	-	-	-	-	-	-	-	-	-	-	-	-
543	SC	comp66384_c0_seq10	6	-	-	-	-	-	-	-	-	-	-	-	-	-	-	-	-	-	-	GO:0003824	catalytic activity	-	-	-	-	-	-	-	-	-	-	-	-	-	-	-	-	-	-	-	-	-	-	-	-	-	-
544	SC	comp66384_c0_seq10	6	-	-	-	-	-	-	-	-	-	-	-	-	-	-	-	-	-	-	GO:0004222	metalloendopeptidase activity	-	-	-	-	-	-	-	-	-	-	-	-	-	-	-	-	-	-	-	-	-	-	-	-	-	-
545	SC	comp66384_c0_seq10	6	-	-	-	-	-	-	-	-	-	-	-	-	-	-	-	-	-	-	GO:0005524	ATP binding	-	-	-	-	-	-	-	-	-	-	-	-	-	-	-	-	-	-	-	-	-	-	-	-	-	-
546	SC	comp66384_c0_seq10	6	-	-	-	-	-	-	-	-	-	-	-	-	-	-	-	-	-	-	GO:0016462	pyrophosphatase activity	-	-	-	-	-	-	-	-	-	-	-	-	-	-	-	-	-	-	-	-	-	-	-	-	-	-
547	SC	comp66384_c0_seq10	6	-	-	-	-	-	-	-	-	-	-	-	-	-	-	-	-	-	-	GO:0016787	hydrolase activity	-	-	-	-	-	-	-	-	-	-	-	-	-	-	-	-	-	-	-	-	-	-	-	-	-	-
548	SC	comp66384_c0_seq10	6	-	-	-	-	-	-	-	-	-	-	-	-	-	-	-	-	-	-	GO:0016817	hydrolase activity	-	-	-	-	-	-	-	-	-	-	-	-	-	-	-	-	-	-	-	-	-	-	-	-	-	-
549	SC	comp66384_c0_seq10	6	-	-	-	-	-	-	-	-	-	-	-	-	-	-	-	-	-	-	GO:0016818	hydrolase activity	-	-	-	-	-	-	-	-	-	-	-	-	-	-	-	-	-	-	-	-	-	-	-	-	-	-
550	SC	comp66384_c0_seq10	6	-	-	-	-	-	-	-	-	-	-	-	-	-	-	-	-	-	-	GO:0017076	purine nucleotide binding	-	-	-	-	-	-	-	-	-	-	-	-	-	-	-	-	-	-	-	-	-	-	-	-	-	-
551	SC	comp66384_c0_seq10	6	-	-	-	-	-	-	-	-	-	-	-	-	-	-	-	-	-	-	GO:0017111	nucleoside-triphosphatase activity	-	-	-	-	-	-	-	-	-	-	-	-	-	-	-	-	-	-	-	-	-	-	-	-	-	-
552	SC	comp66384_c0_seq10	6	-	-	-	-	-	-	-	-	-	-	-	-	-	-	-	-	-	-	GO:0030554	adenyl nucleotide binding	-	-	-	-	-	-	-	-	-	-	-	-	-	-	-	-	-	-	-	-	-	-	-	-	-	-
553	SC	comp66384_c0_seq10	6	-	-	-	-	-	-	-	-	-	-	-	-	-	-	-	-	-	-	GO:0032549	ribonucleoside binding	-	-	-	-	-	-	-	-	-	-	-	-	-	-	-	-	-	-	-	-	-	-	-	-	-	-
554	SC	comp66384_c0_seq10	6	-	-	-	-	-	-	-	-	-	-	-	-	-	-	-	-	-	-	GO:0032550	purine ribonucleoside binding	-	-	-	-	-	-	-	-	-	-	-	-	-	-	-	-	-	-	-	-	-	-	-	-	-	-
555	SC	comp66384_c0_seq10	6	-	-	-	-	-	-	-	-	-	-	-	-	-	-	-	-	-	-	GO:0032553	ribonucleotide binding	-	-	-	-	-	-	-	-	-	-	-	-	-	-	-	-	-	-	-	-	-	-	-	-	-	-
556	SC	comp66384_c0_seq10	6	-	-	-	-	-	-	-	-	-	-	-	-	-	-	-	-	-	-	GO:0032555	purine ribonucleotide binding	-	-	-	-	-	-	-	-	-	-	-	-	-	-	-	-	-	-	-	-	-	-	-	-	-	-
557	SC	comp66384_c0_seq10	6	-	-	-	-	-	-	-	-	-	-	-	-	-	-	-	-	-	-	GO:0032559	adenyl ribonucleotide binding	-	-	-	-	-	-	-	-	-	-	-	-	-	-	-	-	-	-	-	-	-	-	-	-	-	-
558	SC	comp66384_c0_seq10	6	-	-	-	-	-	-	-	-	-	-	-	-	-	-	-	-	-	-	GO:0035639	purine ribonucleoside triphosphate binding	-	-	-	-	-	-	-	-	-	-	-	-	-	-	-	-	-	-	-	-	-	-	-	-	-	-
559	SC	comp66384_c0_seq10	6	-	-	-	-	-	-	-	-	-	-	-	-	-	-	-	-	-	-	GO:0043167	ion binding	-	-	-	-	-	-	-	-	-	-	-	-	-	-	-	-	-	-	-	-	-	-	-	-	-	-
560	SC	comp66384_c0_seq10	6	-	-	-	-	-	-	-	-	-	-	-	-	-	-	-	-	-	-	GO:0043168	anion binding	-	-	-	-	-	-	-	-	-	-	-	-	-	-	-	-	-	-	-	-	-	-	-	-	-	-
561	SC	comp55574_c0_seq4	1	-	-	up	-	5	118.96	transdecoder<blastx	gi|75215632|sp|Q9XI36.1|MBD10_ARATH	coding	fwd	UniRef90_F2D7X4	-	PF01429	Methyl-CpG binding domain	-	-	-	-	GO:0003677	DNA binding	GO:0005634	nucleus	-	-	-	-	-	-	-	-	-	-	TCONS_00034026	0	0	0	0	0	0	0	0	0	0	0	0	0
562	SC	comp701334_c0_seq12	1	-	-	up	-	-	-	transdecoder	-	coding	rev	-	UniRef90_I1ICS4	PF01546	Peptidase family M20/M25/M40	-	-	GO:0008152	metabolic process	GO:0016787	hydrolase activity	-	-	OJ1148_D05.1	K01438 acetylornithine deacetylase [EC:3.5.1.16]	K01438	acetylornithine deacetylase [EC:3.5.1.16]	osa00220	Arginine biosynthesis	G3N-9833-MONOMER	acetylornithine deacetylase	ornithine biosynthesis	-	TCONS_00005454	0	0	0	0	0	0	0	0	0	0	0	0	0
563	SC	comp701334_c0_seq12	1	-	-	-	-	-	-	-	-	-	-	-	-	-	-	-	-	-	-	-	-	-	-	-	-	-	-	osa01100	Metabolic pathways	-	-	-	-	-	-	-	-	-	-	-	-	-	-	-	-	-	-
564	SC	comp701334_c0_seq12	1	-	-	-	-	-	-	-	-	-	-	-	-	-	-	-	-	-	-	-	-	-	-	-	-	-	-	osa01110	Biosynthesis of secondary metabolites	-	-	-	-	-	-	-	-	-	-	-	-	-	-	-	-	-	-
565	SC	comp701334_c0_seq12	1	-	-	-	-	-	-	-	-	-	-	-	-	-	-	-	-	-	-	-	-	-	-	-	-	-	-	osa01210	2-Oxocarboxylic acid metabolism	-	-	-	-	-	-	-	-	-	-	-	-	-	-	-	-	-	-
566	SC	comp701334_c0_seq12	1	-	-	-	-	-	-	-	-	-	-	-	-	-	-	-	-	-	-	-	-	-	-	-	-	-	-	osa01230	Biosynthesis of amino acids	-	-	-	-	-	-	-	-	-	-	-	-	-	-	-	-	-	-
567	SC	comp65232_c0_seq40	1	-	-	up	-	-	-	transdecoder	-	coding	rev	-	UniRef90_I1I4M5	PF01501	Glycosyl transferase family 8	-	-	GO:0006486	protein glycosylation	GO:0003980	UDP-glucose:glycoprotein glucosyltransferase activity	-	-	P0461B08.3	UDP-glucose:glycoprotein glucosyltransferase	-	-	-	-	-	-	-	-	TCONS_00037773	0	0	0	0	0	0	0	0	0	0	0	0	0
568	SC	comp65232_c0_seq40	1	-	-	-	-	-	-	-	-	-	-	-	-	PF06427	UDP-glucose:Glycoprotein Glucosyltransferase	-	-	GO:0009101	glycoprotein biosynthetic process	-	-	-	-	-	-	-	-	-	-	-	-	-	-	-	-	-	-	-	-	-	-	-	-	-	-	-	-
569	SC	comp65232_c0_seq40	1	-	-	-	-	-	-	-	-	-	-	-	-	-	-	-	-	GO:0043413	macromolecule glycosylation	-	-	-	-	-	-	-	-	-	-	-	-	-	-	-	-	-	-	-	-	-	-	-	-	-	-	-	-
570	SC	comp701711_c0_seq54	4	-	-	up	-	3	49.72	blastx.transdecoder	gi|75335591|sp|Q9LWM4.1|CIPK5_ORYSJ	coding	fwd	UniRef90_M0ZFA2	-	PF00069	Protein kinase domain	CAMK_CAMKL-CHK1	PK	GO:0006464	protein modification process	GO:0000166	nucleotide binding	-	-	-	-	-	-	-	-	-	-	-	-	TCONS_00047588	0	0	0	0	0	0	0	0	0	1	0	0	0
571	SC	comp701711_c0_seq54	4	-	-	-	-	-	-	-	-	-	-	-	-	PF03822	NAF domain	-	-	GO:0006468	protein phosphorylation	GO:0001882	nucleoside binding	-	-	-	-	-	-	-	-	-	-	-	-	-	-	-	-	-	-	-	-	-	-	-	-	-	-
572	SC	comp701711_c0_seq54	4	-	-	-	-	-	-	-	-	-	-	-	-	-	-	-	-	GO:0006793	phosphorus metabolic process	GO:0001883	purine nucleoside binding	-	-	-	-	-	-	-	-	-	-	-	-	-	-	-	-	-	-	-	-	-	-	-	-	-	-
573	SC	comp701711_c0_seq54	4	-	-	-	-	-	-	-	-	-	-	-	-	-	-	-	-	GO:0006796	phosphate metabolic process	GO:0003824	catalytic activity	-	-	-	-	-	-	-	-	-	-	-	-	-	-	-	-	-	-	-	-	-	-	-	-	-	-
574	SC	comp701711_c0_seq54	4	-	-	-	-	-	-	-	-	-	-	-	-	-	-	-	-	GO:0007165	signal transduction	GO:0004672	protein kinase activity	-	-	-	-	-	-	-	-	-	-	-	-	-	-	-	-	-	-	-	-	-	-	-	-	-	-
575	SC	comp701711_c0_seq54	4	-	-	-	-	-	-	-	-	-	-	-	-	-	-	-	-	GO:0008152	metabolic process	GO:0004674	protein serine/threonine kinase activity	-	-	-	-	-	-	-	-	-	-	-	-	-	-	-	-	-	-	-	-	-	-	-	-	-	-
576	SC	comp701711_c0_seq54	4	-	-	-	-	-	-	-	-	-	-	-	-	-	-	-	-	GO:0009987	cellular process	GO:0005488	binding	-	-	-	-	-	-	-	-	-	-	-	-	-	-	-	-	-	-	-	-	-	-	-	-	-	-
577	SC	comp701711_c0_seq54	4	-	-	-	-	-	-	-	-	-	-	-	-	-	-	-	-	GO:0016310	phosphorylation	GO:0005524	ATP binding	-	-	-	-	-	-	-	-	-	-	-	-	-	-	-	-	-	-	-	-	-	-	-	-	-	-
578	SC	comp701711_c0_seq54	4	-	-	-	-	-	-	-	-	-	-	-	-	-	-	-	-	GO:0019538	protein metabolic process	GO:0016301	kinase activity	-	-	-	-	-	-	-	-	-	-	-	-	-	-	-	-	-	-	-	-	-	-	-	-	-	-
579	SC	comp701711_c0_seq54	4	-	-	-	-	-	-	-	-	-	-	-	-	-	-	-	-	GO:0043170	macromolecule metabolic process	GO:0016740	transferase activity	-	-	-	-	-	-	-	-	-	-	-	-	-	-	-	-	-	-	-	-	-	-	-	-	-	-
580	SC	comp701711_c0_seq54	4	-	-	-	-	-	-	-	-	-	-	-	-	-	-	-	-	GO:0043412	macromolecule modification	GO:0016772	transferase activity	-	-	-	-	-	-	-	-	-	-	-	-	-	-	-	-	-	-	-	-	-	-	-	-	-	-
581	SC	comp701711_c0_seq54	4	-	-	-	-	-	-	-	-	-	-	-	-	-	-	-	-	GO:0044237	cellular metabolic process	GO:0016773	phosphotransferase activity	-	-	-	-	-	-	-	-	-	-	-	-	-	-	-	-	-	-	-	-	-	-	-	-	-	-
582	SC	comp701711_c0_seq54	4	-	-	-	-	-	-	-	-	-	-	-	-	-	-	-	-	GO:0044238	primary metabolic process	GO:0017076	purine nucleotide binding	-	-	-	-	-	-	-	-	-	-	-	-	-	-	-	-	-	-	-	-	-	-	-	-	-	-
583	SC	comp701711_c0_seq54	4	-	-	-	-	-	-	-	-	-	-	-	-	-	-	-	-	GO:0044260	cellular macromolecule metabolic process	GO:0030554	adenyl nucleotide binding	-	-	-	-	-	-	-	-	-	-	-	-	-	-	-	-	-	-	-	-	-	-	-	-	-	-
584	SC	comp701711_c0_seq54	4	-	-	-	-	-	-	-	-	-	-	-	-	-	-	-	-	GO:0044267	cellular protein metabolic process	GO:0032549	ribonucleoside binding	-	-	-	-	-	-	-	-	-	-	-	-	-	-	-	-	-	-	-	-	-	-	-	-	-	-
585	SC	comp701711_c0_seq54	4	-	-	-	-	-	-	-	-	-	-	-	-	-	-	-	-	GO:0071704	organic substance metabolic process	GO:0032550	purine ribonucleoside binding	-	-	-	-	-	-	-	-	-	-	-	-	-	-	-	-	-	-	-	-	-	-	-	-	-	-
586	SC	comp701711_c0_seq54	4	-	-	-	-	-	-	-	-	-	-	-	-	-	-	-	-	-	-	GO:0032553	ribonucleotide binding	-	-	-	-	-	-	-	-	-	-	-	-	-	-	-	-	-	-	-	-	-	-	-	-	-	-
587	SC	comp701711_c0_seq54	4	-	-	-	-	-	-	-	-	-	-	-	-	-	-	-	-	-	-	GO:0032555	purine ribonucleotide binding	-	-	-	-	-	-	-	-	-	-	-	-	-	-	-	-	-	-	-	-	-	-	-	-	-	-
588	SC	comp701711_c0_seq54	4	-	-	-	-	-	-	-	-	-	-	-	-	-	-	-	-	-	-	GO:0032559	adenyl ribonucleotide binding	-	-	-	-	-	-	-	-	-	-	-	-	-	-	-	-	-	-	-	-	-	-	-	-	-	-
589	SC	comp701711_c0_seq54	4	-	-	-	-	-	-	-	-	-	-	-	-	-	-	-	-	-	-	GO:0035639	purine ribonucleoside triphosphate binding	-	-	-	-	-	-	-	-	-	-	-	-	-	-	-	-	-	-	-	-	-	-	-	-	-	-
590	SC	comp701711_c0_seq54	4	-	-	-	-	-	-	-	-	-	-	-	-	-	-	-	-	-	-	GO:0043167	ion binding	-	-	-	-	-	-	-	-	-	-	-	-	-	-	-	-	-	-	-	-	-	-	-	-	-	-
591	SC	comp701711_c0_seq54	4	-	-	-	-	-	-	-	-	-	-	-	-	-	-	-	-	-	-	GO:0043168	anion binding	-	-	-	-	-	-	-	-	-	-	-	-	-	-	-	-	-	-	-	-	-	-	-	-	-	-
592	SC	comp66913_c0_seq12	14	-	-	up	-	-	-	transdecoder	-	coding	both	UniRef90_B8A1A5	UniRef90_P55308	PF00199	Catalase	-	-	GO:0006979	response to oxidative stress	GO:0004096	catalase activity	GO:0009514	glyoxysome	OJ1442_E05.8-1, OJ1442_E05.8-2, catA, catalase	K03781 catalase [EC:1.11.1.6]	K03781	catalase [EC:1.11.1.6]	osa00380	Tryptophan metabolism	G3G-13338-MONOMER	catalase-peroxidase	reactive oxygen species degradation (mammalian)	-	TCONS_00050950	0	0	0	0	0	0	0	0	0	0	0	0	0
593	SC	comp66913_c0_seq12	14	-	-	-	-	-	-	-	-	-	-	-	-	PF06628	Catalase-related immune-responsive	-	-	GO:0042744	hydrogen peroxide catabolic process	GO:0020037	heme binding	-	-	-	-	-	-	osa00630	Glyoxylate and dicarboxylate metabolism	G3G-13338-MONOMER	catalase-peroxidase	superoxide radicals degradation	-	-	-	-	-	-	-	-	-	-	-	-	-	-	-
594	SC	comp66913_c0_seq12	14	-	-	-	-	-	-	-	-	-	-	-	-	-	-	-	-	GO:0055114	oxidation-reduction process	GO:0046872	metal ion binding	-	-	-	-	-	-	osa01110	Biosynthesis of secondary metabolites	-	-	-	-	-	-	-	-	-	-	-	-	-	-	-	-	-	-
595	SC	comp66913_c0_seq12	14	-	-	-	-	-	-	-	-	-	-	-	-	-	-	-	-	-	-	-	-	-	-	-	-	-	-	osa01200	Carbon metabolism	-	-	-	-	-	-	-	-	-	-	-	-	-	-	-	-	-	-
596	SC	comp66913_c0_seq12	14	-	-	-	-	-	-	-	-	-	-	-	-	-	-	-	-	-	-	-	-	-	-	-	-	-	-	osa04146	Peroxisome	-	-	-	-	-	-	-	-	-	-	-	-	-	-	-	-	-	-
597	SC	comp35185_c0_seq1	4	-	-	up	-	2	58.78	-	-	coding	both	UniRef90_B7ZZI1	UniRef90_M8C5B4	PF07899	Frigida-like protein	-	-	-	-	-	-	-	-	-	-	-	-	-	-	-	-	-	alanine biosynthesis II	TCONS_00037610	0	0	0	0	0	0	0	0	0	0	0	0	0
598	SC	comp67559_c0_seq8	6	-	-	up	-	2	50.05	transdecoder.blastx	gi|300680980|sp|Q69RJ0.2|GLTB_ORYSJ	coding	both	UniRef90_Q69RJ0	UniRef90_R5KV47	PF00310	Glutamine amidotransferases class-II	-	-	GO:0006537	glutamate biosynthetic process	GO:0003824	catalytic activity	-	-	OJ1477_F01.112, osGog	K00284 glutamate synthase (ferredoxin) [EC:1.4.7.1]	K00284	glutamate synthase (ferredoxin) [EC:1.4.7.1]	osa00630	Glyoxylate and dicarboxylate metabolism	G2U-11522-MONOMER	Bradi1g19080.1.p	citrulline biosynthesis	-	TCONS_00045159	0	0	0	0	0	0	0	0	0	0	0	0	0
599	SC	comp67559_c0_seq8	6	-	-	-	-	-	-	-	-	-	-	-	-	PF01493	GXGXG motif	-	-	GO:0006807	nitrogen compound metabolic process	GO:0015930	glutamate synthase activity	-	-	-	-	-	-	osa00910	Nitrogen metabolism	G2U-11522-MONOMER	Bradi1g19080.1.p	glutamine degradation I	-	-	-	-	-	-	-	-	-	-	-	-	-	-	-
600	SC	comp67559_c0_seq8	6	-	-	-	-	-	-	-	-	-	-	-	-	PF01645	Conserved region in glutamate synthase	-	-	GO:0008152	metabolic process	GO:0016491	oxidoreductase activity	-	-	-	-	-	-	-	-	G2U-11522-MONOMER	glutamate synthase (ferredoxin)<p	Inorganic Nitrogen Assimilation	-	-	-	-	-	-	-	-	-	-	-	-	-	-	-
601	SC	comp67559_c0_seq8	6	-	-	-	-	-	-	-	-	-	-	-	-	PF04898	Glutamate synthase central domain	-	-	GO:0055114	oxidation-reduction process	GO:0016638	oxidoreductase activity	-	-	-	-	-	-	-	-	G2U-11522-MONOMER	glutamate synthase (ferredoxin)<p	Organic Nitrogen Assimilation	-	-	-	-	-	-	-	-	-	-	-	-	-	-	-
602	SC	comp67559_c0_seq8	6	-	-	-	-	-	-	-	-	-	-	-	-	-	-	-	-	-	-	GO:0051536	iron-sulfur cluster binding	-	-	-	-	-	-	-	-	G2U-11522-MONOMER	glutamate synthase (ferredoxin)<p	ammonia assimilation cycle II	-	-	-	-	-	-	-	-	-	-	-	-	-	-	-
603	SC	comp67559_c0_seq8	6	-	-	-	-	-	-	-	-	-	-	-	-	-	-	-	-	-	-	GO:0051540	metal cluster binding	-	-	-	-	-	-	-	-	G2U-11522-MONOMER	glutamate synthase (ferredoxin)<p	glutamate biosynthesis V	-	-	-	-	-	-	-	-	-	-	-	-	-	-	-
604	SC	comp67559_c0_seq8	6	-	-	-	-	-	-	-	-	-	-	-	-	-	-	-	-	-	-	-	-	-	-	-	-	-	-	-	-	G2U-11522-MONOMER	glutamate synthase (ferredoxin)<p	glutamate-glutamine shuttle	-	-	-	-	-	-	-	-	-	-	-	-	-	-	-
605	SC	comp67559_c0_seq8	6	-	-	-	-	-	-	-	-	-	-	-	-	-	-	-	-	-	-	-	-	-	-	-	-	-	-	-	-	G2U-11522-MONOMER	glutamate synthase (ferredoxin)<p	glutamine biosynthesis III	-	-	-	-	-	-	-	-	-	-	-	-	-	-	-
606	SC	comp699776_c3_seq24	4	-	-	up	-	-	-	transdecoder<blastx	gi|939319581|sp|F4IG73.1|BCHC2_ARATH	coding	fwd	UniRef90_M0XHZ4	-	PF00400	WD domain, G-beta repeat	-	-	-	-	GO:0005515	protein binding	-	-	OJ1001_D02.16	BEACH domain-containing protein C2	-	-	-	-	-	-	-	-	TCONS_00029403	0	0	0	0	0	0	0	0	0	0	0	0	0
607	SC	comp699776_c3_seq24	4	-	-	-	-	-	-	-	-	-	-	-	-	PF02138	Beige/BEACH domain	-	-	-	-	-	-	-	-	OJ1001_D02.16	BEACH domain-containing protein C2	-	-	-	-	-	-	-	-	-	-	-	-	-	-	-	-	-	-	-	-	-	-
608	SC	comp699776_c3_seq24	4	-	-	-	-	-	-	-	-	-	-	-	-	PF14844	PH domain associated with Beige/BEACH	-	-	-	-	-	-	-	-	-	-	-	-	-	-	-	-	-	-	-	-	-	-	-	-	-	-	-	-	-	-	-	-
609	SC	comp699776_c3_seq24	4	-	-	-	-	-	-	-	-	-	-	-	-	PF15787	Domain of unknown function (DUF4704)	-	-	-	-	-	-	-	-	-	-	-	-	-	-	-	-	-	-	-	-	-	-	-	-	-	-	-	-	-	-	-	-
610	SC	comp68251_c0_seq2	4	-	-	up	-	-	-	transdecoder.blastx	gi|122203088|sp|Q2QLY5.1|METE1_ORYSJ	coding	both	UniRef90_J3LR97	UniRef90_C4XWS1	PF01717	Cobalamin-independent synthase, Catalytic domain	-	-	GO:0009086	methionine biosynthetic process	GO:0003871	5-methyltetrahydropteroyltriglutamate-homocysteine S-methyltransferase activity	GO:0005618	cell wall	5-methyltetrahydropteroyltriglutamate--homocysteine methyltransferase 1	K00549 5-methyltetrahydropteroyltriglutamate--homocysteine methyltransferase [EC:2.1.1.14]	K00549	5-methyltetrahydropteroyltriglutamate--homocysteine methyltransferase [EC:2.1.1.14]	osa00270	Cysteine and methionine metabolism	-	-	-	-	TCONS_00000425	0	1	1	1	0	0	1	0	1	0	1	1	0
611	SC	comp68251_c0_seq2	4	-	-	-	-	-	-	-	-	-	-	-	-	PF08267	Cobalamin-independent synthase, N-terminal domain	-	-	GO:0009651	response to salt stress	GO:0005507	copper ion binding	GO:0005774	vacuolar membrane	-	-	-	-	osa00450	Selenocompound metabolism	-	-	-	-	-	-	-	-	-	-	-	-	-	-	-	-	-	-
612	SC	comp68251_c0_seq2	4	-	-	-	-	-	-	-	-	-	-	-	-	-	-	-	-	GO:0010043	response to zinc ion	GO:0008270	zinc ion binding	GO:0005777	peroxisome	-	-	-	-	osa01100	Metabolic pathways	-	-	-	-	-	-	-	-	-	-	-	-	-	-	-	-	-	-
613	SC	comp68251_c0_seq2	4	-	-	-	-	-	-	-	-	-	-	-	-	-	-	-	-	GO:0040007	growth	GO:0008705	methionine synthase activity	GO:0005829	cytosol	-	-	-	-	osa01110	Biosynthesis of secondary metabolites	-	-	-	-	-	-	-	-	-	-	-	-	-	-	-	-	-	-
614	SC	comp68251_c0_seq2	4	-	-	-	-	-	-	-	-	-	-	-	-	-	-	-	-	GO:0046686	response to cadmium ion	-	-	GO:0005886	plasma membrane	-	-	-	-	osa01230	Biosynthesis of amino acids	-	-	-	-	-	-	-	-	-	-	-	-	-	-	-	-	-	-
615	SC	comp68251_c0_seq2	4	-	-	-	-	-	-	-	-	-	-	-	-	-	-	-	-	-	-	-	-	GO:0009506	plasmodesma	-	-	-	-	-	-	-	-	-	-	-	-	-	-	-	-	-	-	-	-	-	-	-	-
616	SC	comp68251_c0_seq2	4	-	-	-	-	-	-	-	-	-	-	-	-	-	-	-	-	-	-	-	-	GO:0009570	chloroplast stroma	-	-	-	-	-	-	-	-	-	-	-	-	-	-	-	-	-	-	-	-	-	-	-	-
617	SC	comp68251_c0_seq2	4	-	-	-	-	-	-	-	-	-	-	-	-	-	-	-	-	-	-	-	-	GO:0009941	chloroplast envelope	-	-	-	-	-	-	-	-	-	-	-	-	-	-	-	-	-	-	-	-	-	-	-	-
618	SC	comp68251_c0_seq2	4	-	-	-	-	-	-	-	-	-	-	-	-	-	-	-	-	-	-	-	-	GO:0048046	apoplast	-	-	-	-	-	-	-	-	-	-	-	-	-	-	-	-	-	-	-	-	-	-	-	-
619	SC	comp67928_c1_seq5	6	-	-	up	-	-	-	transdecoder	-	coding	rev	-	UniRef90_F2D3R6	PF00762	Ferrochelatase	-	-	GO:0006783	heme biosynthetic process	GO:0004325	ferrochelatase activity	GO:0009507	chloroplast	-	-	-	-	-	-	G2U-6687-MONOMER	ferrochelatase	heme biosynthesis I (aerobic)	-	TCONS_00014428	0	0	0	0	0	0	0	0	0	0	0	0	0
620	SC	comp70396_c0_seq1	1	-	-	up	-	4	34.45	transdecoder	-	coding	rev	-	UniRef90_M0V6X0	PF12074	Domain of unknown function (DUF3554)	-	-	-	-	GO:0005488	binding	-	-	translational activator GCN1	-	-	-	-	-	-	-	-	-	TCONS_00031802	0	0	0	0	0	0	0	0	0	0	0	0	0
621	SC	comp65693_c0_seq5	1	-	-	up	-	-	-	transdecoder	-	coding	rev	-	UniRef90_M0YSF5	PF07539	Down-regulated in metastasis	-	-	GO:0006355	regulation of transcription	GO:0003700	sequence-specific DNA binding transcription factor activity	-	-	P0712E02.7	small subunit processome component 20 homolog	-	-	-	-	-	-	-	-	TCONS_00047715	0	0	0	0	0	0	0	0	0	0	0	0	0
622	SC	comp65693_c0_seq5	1	-	-	-	-	-	-	-	-	-	-	-	-	-	-	-	-	-	-	GO:0005488	binding	-	-	-	-	-	-	-	-	-	-	-	-	-	-	-	-	-	-	-	-	-	-	-	-	-	-
623	SC	comp69080_c1_seq10	4	-	up	up	-	-	-	transdecoder	-	coding	both	UniRef90_J3LEZ0	UniRef90_F2CY41	PF00221	Aromatic amino acid lyase	-	-	GO:0006559	L-phenylalanine catabolic process	GO:0003824	catalytic activity	GO:0005737	cytoplasm	OsJ_007359, PAL06, ZB8	K10775 phenylalanine ammonia-lyase [EC:4.3.1.24]	K10775	phenylalanine ammonia-lyase [EC:4.3.1.24]	osa00360	Phenylalanine metabolism	G3G-8586-MONOMER	phenylalanine/tyrosine ammonia-lyase	<i>trans</i>-cinnamoyl-CoA biosynthesis	-	TCONS_00019828	0	0	0	1	0	0	0	0	0	0	0	0	0
624	SC	comp69080_c1_seq10	4	-	-	-	-	-	-	-	-	-	-	-	-	-	-	-	-	GO:0009058	biosynthetic process	GO:0016840	carbon-nitrogen lyase activity	-	-	OsJ_007359, PAL06, ZB8	K10775 phenylalanine ammonia-lyase [EC:4.3.1.24]	K10775	phenylalanine ammonia-lyase [EC:4.3.1.24]	osa00940	Phenylpropanoid biosynthesis	G3G-8586-MONOMER	phenylalanine/tyrosine ammonia-lyase	<i>trans</i>-cinnamoyl-CoA biosynthesis	-	-	-	-	-	-	-	-	-	-	-	-	-	-	-
625	SC	comp69080_c1_seq10	4	-	-	-	-	-	-	-	-	-	-	-	-	-	-	-	-	-	-	GO:0016841	ammonia-lyase activity	-	-	-	-	-	-	osa01100	Metabolic pathways	G3G-8586-MONOMER	phenylalanine/tyrosine ammonia-lyase	benzoate biosynthesis II (CoA-independent, non-&beta;-oxidative)	-	-	-	-	-	-	-	-	-	-	-	-	-	-	-
626	SC	comp69080_c1_seq10	4	-	-	-	-	-	-	-	-	-	-	-	-	-	-	-	-	-	-	-	-	-	-	-	-	-	-	osa01110	Biosynthesis of secondary metabolites	G3G-8586-MONOMER	phenylalanine/tyrosine ammonia-lyase	benzoate biosynthesis II (CoA-independent, non-&beta;-oxidative)	-	-	-	-	-	-	-	-	-	-	-	-	-	-	-
627	SC	comp69080_c1_seq10	4	-	-	-	-	-	-	-	-	-	-	-	-	-	-	-	-	-	-	-	-	-	-	-	-	-	-	osa00360	Phenylalanine metabolism	G3G-8586-MONOMER	phenylalanine/tyrosine ammonia-lyase	ephedrine biosynthesis	-	-	-	-	-	-	-	-	-	-	-	-	-	-	-
628	SC	comp69080_c1_seq10	4	-	-	-	-	-	-	-	-	-	-	-	-	-	-	-	-	-	-	-	-	-	-	-	-	-	-	osa00940	Phenylpropanoid biosynthesis	G3G-8586-MONOMER	phenylalanine/tyrosine ammonia-lyase	ephedrine biosynthesis	-	-	-	-	-	-	-	-	-	-	-	-	-	-	-
629	SC	comp69080_c1_seq10	4	-	-	-	-	-	-	-	-	-	-	-	-	-	-	-	-	-	-	-	-	-	-	-	-	-	-	osa01100	Metabolic pathways	G3G-8586-MONOMER	phenylalanine/tyrosine ammonia-lyase	phenylpropanoid biosynthesis, initial reactions	-	-	-	-	-	-	-	-	-	-	-	-	-	-	-
630	SC	comp69080_c1_seq10	4	-	-	-	-	-	-	-	-	-	-	-	-	-	-	-	-	-	-	-	-	-	-	-	-	-	-	osa01110	Biosynthesis of secondary metabolites	G3G-8586-MONOMER	phenylalanine/tyrosine ammonia-lyase	phenylpropanoid biosynthesis, initial reactions	-	-	-	-	-	-	-	-	-	-	-	-	-	-	-
631	SC	comp69080_c1_seq10	4	-	-	-	-	-	-	-	-	-	-	-	-	-	-	-	-	-	-	-	-	-	-	-	-	-	-	-	-	G3G-8586-MONOMER	phenylalanine/tyrosine ammonia-lyase	suberin monomers biosynthesis	-	-	-	-	-	-	-	-	-	-	-	-	-	-	-
632	SC	comp69080_c1_seq10	4	-	-	-	-	-	-	-	-	-	-	-	-	-	-	-	-	-	-	-	-	-	-	-	-	-	-	-	-	G3G-8586-MONOMER	phenylalanine/tyrosine ammonia-lyase	suberin monomers biosynthesis	-	-	-	-	-	-	-	-	-	-	-	-	-	-	-
633	SC	comp69080_c1_seq13	1	-	-	up	-	-	-	transdecoder	-	coding	both	UniRef90_UPI000234F72F	UniRef90_Q8VXG7	PF00221	Aromatic amino acid lyase	-	-	GO:0006559	L-phenylalanine catabolic process	GO:0003824	catalytic activity	GO:0005737	cytoplasm	P0042D01.4	K10775 phenylalanine ammonia-lyase [EC:4.3.1.24]	K10775	phenylalanine ammonia-lyase [EC:4.3.1.24]	osa00360	Phenylalanine metabolism	G2T-9063-MONOMER	phenylalanine/tyrosine ammonia-lyase	<i>trans</i>-cinnamoyl-CoA biosynthesis	-	TCONS_00039096	0	0	0	1	0	0	0	0	0	1	0	1	0
634	SC	comp69080_c1_seq13	1	-	-	-	-	-	-	-	-	-	-	-	-	-	-	-	-	GO:0009058	biosynthetic process	GO:0016829	lyase activity	-	-	-	-	-	-	osa00940	Phenylpropanoid biosynthesis	G2T-9063-MONOMER	phenylalanine/tyrosine ammonia-lyase	benzoate biosynthesis II (CoA-independent, non-&beta;-oxidative)	-	-	-	-	-	-	-	-	-	-	-	-	-	-	-
635	SC	comp69080_c1_seq13	1	-	-	-	-	-	-	-	-	-	-	-	-	-	-	-	-	GO:0009698	phenylpropanoid metabolic process	GO:0016841	ammonia-lyase activity	-	-	-	-	-	-	osa01100	Metabolic pathways	G2T-9063-MONOMER	phenylalanine/tyrosine ammonia-lyase	ephedrine biosynthesis	-	-	-	-	-	-	-	-	-	-	-	-	-	-	-
636	SC	comp69080_c1_seq13	1	-	-	-	-	-	-	-	-	-	-	-	-	-	-	-	-	GO:0009800	cinnamic acid biosynthetic process	GO:0045548	phenylalanine ammonia-lyase activity	-	-	-	-	-	-	osa01110	Biosynthesis of secondary metabolites	G2T-9063-MONOMER	phenylalanine/tyrosine ammonia-lyase	phenylpropanoid biosynthesis, initial reactions	-	-	-	-	-	-	-	-	-	-	-	-	-	-	-
637	SC	comp69080_c1_seq13	1	-	-	-	-	-	-	-	-	-	-	-	-	-	-	-	-	-	-	-	-	-	-	-	-	-	-	-	-	G2T-9063-MONOMER	phenylalanine/tyrosine ammonia-lyase	suberin monomers biosynthesis	-	-	-	-	-	-	-	-	-	-	-	-	-	-	-
638	SC	comp702048_c1_seq91	1	-	-	up	-	-	-	transdecoder.blastx	gi|401140|sp|P31924.1|SUS1_ORYSJ	coding	fwd	UniRef90_M0WE61	-	PF00862	Sucrose synthase	-	-	GO:0005985	sucrose metabolic process	GO:0016157	sucrose synthase activity	-	-	OsJ_11182, OsSUS1, RSUS1, RSs2, SUS1	K00695 sucrose synthase [EC:2.4.1.13]	K00695	sucrose synthase [EC:2.4.1.13]	osa00500	Starch and sucrose metabolism	-	-	-	-	TCONS_00029492	0	0	0	0	0	0	0	0	0	1	0	0	0
639	SC	comp702048_c1_seq91	1	-	-	-	-	-	-	-	-	-	-	-	-	-	-	-	-	GO:0009058	biosynthetic process	-	-	-	-	-	-	-	-	osa01100	Metabolic pathways	-	-	-	-	-	-	-	-	-	-	-	-	-	-	-	-	-	-
640	SC	comp702048_c1_seq91	1	-	-	-	-	-	-	-	-	-	-	-	-	-	-	-	-	GO:0010037	response to carbon dioxide	-	-	-	-	-	-	-	-	-	-	-	-	-	-	-	-	-	-	-	-	-	-	-	-	-	-	-	-
641	SC	comp66587_c2_seq21	1	-	-	up	-	7	70.57	transdecoder	-	coding	rev	-	UniRef90_M0UM49	PF00806	Pumilio-family RNA binding repeat	-	-	-	-	GO:0003723	RNA binding	-	-	OJ1003_A09.6	K17943 pumilio RNA-binding family	K17943	pumilio RNA-binding family	-	-	-	-	-	-	TCONS_00042007	0	0	0	0	0	0	0	0	0	0	0	0	0
642	SC	comp66587_c2_seq21	1	-	-	-	-	-	-	-	-	-	-	-	-	-	-	-	-	-	-	GO:0003729	mRNA binding	-	-	-	-	-	-	-	-	-	-	-	-	-	-	-	-	-	-	-	-	-	-	-	-	-	-
643	SC	comp66587_c2_seq21	1	-	-	-	-	-	-	-	-	-	-	-	-	-	-	-	-	-	-	GO:0005488	binding	-	-	-	-	-	-	-	-	-	-	-	-	-	-	-	-	-	-	-	-	-	-	-	-	-	-
644	SC	comp66146_c0_seq1	4	-	-	up	-	2	58.05	transdecoder.blastx	gi|75335013|sp|Q9LHL3.1|LRP6C_ARATH	coding	fwd	UniRef90_M8B1B6	-	-	-	-	-	GO:0006396	RNA processing	GO:0000166	nucleotide binding	GO:0005634	nucleus	-	-	-	-	-	-	-	-	-	-	TCONS_00035635	0	0	0	0	0	0	0	0	0	0	0	0	0
645	SC	comp66146_c0_seq1	4	-	-	-	-	-	-	-	-	-	-	-	-	-	-	-	-	-	-	GO:0003676	nucleic acid binding	GO:0030529	ribonucleoprotein complex	-	-	-	-	-	-	-	-	-	-	-	-	-	-	-	-	-	-	-	-	-	-	-	-
646	SC	comp66146_c0_seq1	4	-	-	-	-	-	-	-	-	-	-	-	-	-	-	-	-	-	-	GO:0003723	RNA binding	-	-	-	-	-	-	-	-	-	-	-	-	-	-	-	-	-	-	-	-	-	-	-	-	-	-
647	SC	comp66885_c1_seq39	1	-	-	up	-	-	-	transdecoder<blastx	gi|902951507|sp|F4JW79.1|RDM3_ARATH	coding	fwd	UniRef90_M0WGD7	-	PF03439	Early transcription elongation factor of RNA pol II, NGN section	-	-	GO:0006306	DNA methylation	-	-	-	-	-	-	-	-	-	-	-	-	-	-	TCONS_00033063	0	0	0	0	0	0	0	0	0	0	0	0	0
648	SC	comp66885_c1_seq39	1	-	-	-	-	-	-	-	-	-	-	-	-	-	-	-	-	GO:0030422	production of siRNA involved in RNA interference	-	-	-	-	-	-	-	-	-	-	-	-	-	-	-	-	-	-	-	-	-	-	-	-	-	-	-	-
649	SC	comp68357_c0_seq108	4	-	-	up	-	-	-	transdecoder	-	coding	rev	-	UniRef90_UPI000234F657	PF01326	Pyruvate phosphate dikinase, PEP/pyruvate binding domain	-	-	GO:0016310	phosphorylation	GO:0003824	catalytic activity	-	-	alpha-glucan water dikinase, chloroplastic	K08244 alpha-glucan, water dikinase [EC:2.7.9.4]	K08244	alpha-glucan, water dikinase [EC:2.7.9.4]	-	-	-	-	-	-	TCONS_00033432	0	0	0	0	0	0	0	0	0	0	0	0	0
650	SC	comp68357_c0_seq108	4	-	-	-	-	-	-	-	-	-	-	-	-	-	-	-	-	-	-	GO:0005524	ATP binding	-	-	-	-	-	-	-	-	-	-	-	-	-	-	-	-	-	-	-	-	-	-	-	-	-	-
651	SC	comp68357_c0_seq108	4	-	-	-	-	-	-	-	-	-	-	-	-	-	-	-	-	-	-	GO:0016301	kinase activity	-	-	-	-	-	-	-	-	-	-	-	-	-	-	-	-	-	-	-	-	-	-	-	-	-	-
652	SC	comp66994_c0_seq5	1	-	-	up	-	-	-	blastx.transdecoder	gi|25091521|sp|O81644.2|VILI2_ARATH	coding	fwd	UniRef90_M0WUP2	-	PF00626	Gelsolin repeat	-	-	GO:0007010	cytoskeleton organization	GO:0003779	actin binding	-	-	villin-3	-	-	-	-	-	-	-	-	-	TCONS_00016596	0	0	0	0	0	0	0	0	0	0	0	0	0
653	SC	comp59765_c0_seq4	10	-	-	up	-	2	58.64	-	-	coding	both	UniRef90_C4J9V5	UniRef90_M8C6L4	-	-	-	-	-	-	-	-	-	-	OJ1351_C05.112, OS0EE2	K02717 photosystem II oxygen-evolving enhancer protein 2	K02717	photosystem II oxygen-evolving enhancer protein 2	osa00195	Photosynthesis	G30-16436-MONOMER	photosystem II	hydrogen production VIII	-	TCONS_00030291	1	0	0	1	0	0	1	0	1	0	0	1	0
654	SC	comp59765_c0_seq4	10	-	-	-	-	-	-	-	-	-	-	-	-	-	-	-	-	-	-	-	-	-	-	-	-	-	-	osa01100	Metabolic pathways	G30-16436-MONOMER	photosystem II	photosynthesis light reactions	-	-	-	-	-	-	-	-	-	-	-	-	-	-	-
655	SC	comp68024_c0_seq88	1	-	-	up	-	7	54.39	blastx.transdecoder	gi|401138|sp|P31922.1|SUS1_HORVU	coding	fwd	UniRef90_Q2HWR2	-	PF00534	Glycosyl transferases group 1	-	-	GO:0001666	response to hypoxia	GO:0016157	sucrose synthase activity	GO:0005773	vacuole	Sus2	K00695 sucrose synthase [EC:2.4.1.13]	K00695	sucrose synthase [EC:2.4.1.13]	osa00500	Starch and sucrose metabolism	G2T-6024-MONOMER	-	UDP-glucose biosynthesis (from sucrose)	sucrose biosynthesis	TCONS_00046536	0	1	0	0	0	0	0	0	0	0	0	1	0
656	SC	comp68024_c0_seq88	1	-	-	-	-	-	-	-	-	-	-	-	-	-	-	-	-	GO:0005982	starch metabolic process	-	-	GO:0005829	cytosol	-	-	-	-	osa01100	Metabolic pathways	G2T-6024-MONOMER	-	sucrose degradation II (sucrose synthase)	galactose degradation II	-	-	-	-	-	-	-	-	-	-	-	-	-	-
657	SC	comp68024_c0_seq88	1	-	-	-	-	-	-	-	-	-	-	-	-	-	-	-	-	GO:0005986	sucrose biosynthetic process	-	-	GO:0005886	plasma membrane	-	-	-	-	-	-	-	-	-	-	-	-	-	-	-	-	-	-	-	-	-	-	-	-
658	SC	comp68024_c0_seq88	1	-	-	-	-	-	-	-	-	-	-	-	-	-	-	-	-	GO:0006970	response to osmotic stress	-	-	GO:0009505	plant-type cell wall	-	-	-	-	-	-	-	-	-	-	-	-	-	-	-	-	-	-	-	-	-	-	-	-
659	SC	comp68024_c0_seq88	1	-	-	-	-	-	-	-	-	-	-	-	-	-	-	-	-	GO:0009409	response to cold	-	-	GO:0009506	plasmodesma	-	-	-	-	-	-	-	-	-	-	-	-	-	-	-	-	-	-	-	-	-	-	-	-
660	SC	comp68024_c0_seq88	1	-	-	-	-	-	-	-	-	-	-	-	-	-	-	-	-	GO:0009413	response to flooding	-	-	-	-	-	-	-	-	-	-	-	-	-	-	-	-	-	-	-	-	-	-	-	-	-	-	-	-
661	SC	comp68024_c0_seq88	1	-	-	-	-	-	-	-	-	-	-	-	-	-	-	-	-	GO:0010431	seed maturation	-	-	-	-	-	-	-	-	-	-	-	-	-	-	-	-	-	-	-	-	-	-	-	-	-	-	-	-
662	SC	comp68024_c0_seq88	1	-	-	-	-	-	-	-	-	-	-	-	-	-	-	-	-	GO:0046686	response to cadmium ion	-	-	-	-	-	-	-	-	-	-	-	-	-	-	-	-	-	-	-	-	-	-	-	-	-	-	-	-
663	SC	comp68024_c0_seq88	1	-	-	-	-	-	-	-	-	-	-	-	-	-	-	-	-	GO:0080165	callose deposition in phloem sieve plate	-	-	-	-	-	-	-	-	-	-	-	-	-	-	-	-	-	-	-	-	-	-	-	-	-	-	-	-
664	SC	comp65893_c1_seq7	4	-	-	up	-	2	58	transdecoder	-	coding	rev	-	UniRef90_B6SVR6	PF00566	Rab-GTPase-TBC domain	-	-	GO:0032313	regulation of Rab GTPase activity	GO:0005097	Rab GTPase activator activity	-	-	TBC1 domain family member 15	-	-	-	-	-	-	-	-	-	TCONS_00050400	0	0	0	0	0	0	0	0	0	0	0	0	0
665	SC	comp65893_c1_seq7	4	-	-	-	-	-	-	-	-	-	-	-	-	-	-	-	-	GO:0032482	Rab protein signal transduction	-	-	-	-	-	-	-	-	-	-	-	-	-	-	-	-	-	-	-	-	-	-	-	-	-	-	-	-
666	SC	comp65893_c1_seq7	4	-	-	-	-	-	-	-	-	-	-	-	-	-	-	-	-	GO:0032483	regulation of Rab protein signal transduction	-	-	-	-	-	-	-	-	-	-	-	-	-	-	-	-	-	-	-	-	-	-	-	-	-	-	-	-
667	SC	comp702828_c0_seq10	1	-	-	up	-	1	90.44	transdecoder	-	coding	rev	-	UniRef90_F2E1S8	PF00225	Kinesin motor domain	-	-	GO:0006928	cellular component movement	GO:0000166	nucleotide binding	GO:0005622	intracellular	-	-	-	-	-	-	-	-	-	-	TCONS_00011732	0	0	0	0	0	0	0	0	0	0	0	0	0
668	SC	comp702828_c0_seq10	1	-	-	-	-	-	-	-	-	-	-	-	-	PF00307	Calponin homology (CH) domain	-	-	GO:0007017	microtubule-based process	GO:0001882	nucleoside binding	GO:0005623	cell	-	-	-	-	-	-	-	-	-	-	-	-	-	-	-	-	-	-	-	-	-	-	-	-
669	SC	comp702828_c0_seq10	1	-	-	-	-	-	-	-	-	-	-	-	-	-	-	-	-	GO:0007018	microtubule-based movement	GO:0001883	purine nucleoside binding	GO:0005856	cytoskeleton	-	-	-	-	-	-	-	-	-	-	-	-	-	-	-	-	-	-	-	-	-	-	-	-
670	SC	comp702828_c0_seq10	1	-	-	-	-	-	-	-	-	-	-	-	-	-	-	-	-	GO:0009987	cellular process	GO:0003774	motor activity	GO:0005871	kinesin complex	-	-	-	-	-	-	-	-	-	-	-	-	-	-	-	-	-	-	-	-	-	-	-	-
671	SC	comp702828_c0_seq10	1	-	-	-	-	-	-	-	-	-	-	-	-	-	-	-	-	-	-	GO:0003777	microtubule motor activity	GO:0005875	microtubule associated complex	-	-	-	-	-	-	-	-	-	-	-	-	-	-	-	-	-	-	-	-	-	-	-	-
672	SC	comp702828_c0_seq10	1	-	-	-	-	-	-	-	-	-	-	-	-	-	-	-	-	-	-	GO:0003824	catalytic activity	GO:0015630	microtubule cytoskeleton	-	-	-	-	-	-	-	-	-	-	-	-	-	-	-	-	-	-	-	-	-	-	-	-
673	SC	comp702828_c0_seq10	1	-	-	-	-	-	-	-	-	-	-	-	-	-	-	-	-	-	-	GO:0005515	protein binding	GO:0032991	macromolecular complex	-	-	-	-	-	-	-	-	-	-	-	-	-	-	-	-	-	-	-	-	-	-	-	-
674	SC	comp702828_c0_seq10	1	-	-	-	-	-	-	-	-	-	-	-	-	-	-	-	-	-	-	GO:0005524	ATP binding	GO:0043226	organelle	-	-	-	-	-	-	-	-	-	-	-	-	-	-	-	-	-	-	-	-	-	-	-	-
675	SC	comp702828_c0_seq10	1	-	-	-	-	-	-	-	-	-	-	-	-	-	-	-	-	-	-	GO:0008017	microtubule binding	GO:0043228	non-membrane-bounded organelle	-	-	-	-	-	-	-	-	-	-	-	-	-	-	-	-	-	-	-	-	-	-	-	-
676	SC	comp702828_c0_seq10	1	-	-	-	-	-	-	-	-	-	-	-	-	-	-	-	-	-	-	GO:0008092	cytoskeletal protein binding	GO:0043229	intracellular organelle	-	-	-	-	-	-	-	-	-	-	-	-	-	-	-	-	-	-	-	-	-	-	-	-
677	SC	comp702828_c0_seq10	1	-	-	-	-	-	-	-	-	-	-	-	-	-	-	-	-	-	-	GO:0015631	tubulin binding	GO:0043232	intracellular non-membrane-bounded organelle	-	-	-	-	-	-	-	-	-	-	-	-	-	-	-	-	-	-	-	-	-	-	-	-
678	SC	comp702828_c0_seq10	1	-	-	-	-	-	-	-	-	-	-	-	-	-	-	-	-	-	-	GO:0016462	pyrophosphatase activity	GO:0043234	protein complex	-	-	-	-	-	-	-	-	-	-	-	-	-	-	-	-	-	-	-	-	-	-	-	-
679	SC	comp702828_c0_seq10	1	-	-	-	-	-	-	-	-	-	-	-	-	-	-	-	-	-	-	GO:0016787	hydrolase activity	GO:0044422	organelle part	-	-	-	-	-	-	-	-	-	-	-	-	-	-	-	-	-	-	-	-	-	-	-	-
680	SC	comp702828_c0_seq10	1	-	-	-	-	-	-	-	-	-	-	-	-	-	-	-	-	-	-	GO:0016817	hydrolase activity	GO:0044424	intracellular part	-	-	-	-	-	-	-	-	-	-	-	-	-	-	-	-	-	-	-	-	-	-	-	-
681	SC	comp702828_c0_seq10	1	-	-	-	-	-	-	-	-	-	-	-	-	-	-	-	-	-	-	GO:0016818	hydrolase activity	GO:0044430	cytoskeletal part	-	-	-	-	-	-	-	-	-	-	-	-	-	-	-	-	-	-	-	-	-	-	-	-
682	SC	comp702828_c0_seq10	1	-	-	-	-	-	-	-	-	-	-	-	-	-	-	-	-	-	-	GO:0017076	purine nucleotide binding	GO:0044446	intracellular organelle part	-	-	-	-	-	-	-	-	-	-	-	-	-	-	-	-	-	-	-	-	-	-	-	-
683	SC	comp702828_c0_seq10	1	-	-	-	-	-	-	-	-	-	-	-	-	-	-	-	-	-	-	GO:0017111	nucleoside-triphosphatase activity	GO:0044464	cell part	-	-	-	-	-	-	-	-	-	-	-	-	-	-	-	-	-	-	-	-	-	-	-	-
684	SC	comp702828_c0_seq10	1	-	-	-	-	-	-	-	-	-	-	-	-	-	-	-	-	-	-	GO:0030554	adenyl nucleotide binding	-	-	-	-	-	-	-	-	-	-	-	-	-	-	-	-	-	-	-	-	-	-	-	-	-	-
685	SC	comp702828_c0_seq10	1	-	-	-	-	-	-	-	-	-	-	-	-	-	-	-	-	-	-	GO:0032403	protein complex binding	-	-	-	-	-	-	-	-	-	-	-	-	-	-	-	-	-	-	-	-	-	-	-	-	-	-
686	SC	comp702828_c0_seq10	1	-	-	-	-	-	-	-	-	-	-	-	-	-	-	-	-	-	-	GO:0032549	ribonucleoside binding	-	-	-	-	-	-	-	-	-	-	-	-	-	-	-	-	-	-	-	-	-	-	-	-	-	-
687	SC	comp702828_c0_seq10	1	-	-	-	-	-	-	-	-	-	-	-	-	-	-	-	-	-	-	GO:0032550	purine ribonucleoside binding	-	-	-	-	-	-	-	-	-	-	-	-	-	-	-	-	-	-	-	-	-	-	-	-	-	-
688	SC	comp702828_c0_seq10	1	-	-	-	-	-	-	-	-	-	-	-	-	-	-	-	-	-	-	GO:0032553	ribonucleotide binding	-	-	-	-	-	-	-	-	-	-	-	-	-	-	-	-	-	-	-	-	-	-	-	-	-	-
689	SC	comp702828_c0_seq10	1	-	-	-	-	-	-	-	-	-	-	-	-	-	-	-	-	-	-	GO:0032555	purine ribonucleotide binding	-	-	-	-	-	-	-	-	-	-	-	-	-	-	-	-	-	-	-	-	-	-	-	-	-	-
690	SC	comp702828_c0_seq10	1	-	-	-	-	-	-	-	-	-	-	-	-	-	-	-	-	-	-	GO:0032559	adenyl ribonucleotide binding	-	-	-	-	-	-	-	-	-	-	-	-	-	-	-	-	-	-	-	-	-	-	-	-	-	-
691	SC	comp702828_c0_seq10	1	-	-	-	-	-	-	-	-	-	-	-	-	-	-	-	-	-	-	GO:0035639	purine ribonucleoside triphosphate binding	-	-	-	-	-	-	-	-	-	-	-	-	-	-	-	-	-	-	-	-	-	-	-	-	-	-
692	SC	comp702828_c0_seq10	1	-	-	-	-	-	-	-	-	-	-	-	-	-	-	-	-	-	-	GO:0043167	ion binding	-	-	-	-	-	-	-	-	-	-	-	-	-	-	-	-	-	-	-	-	-	-	-	-	-	-
693	SC	comp702828_c0_seq10	1	-	-	-	-	-	-	-	-	-	-	-	-	-	-	-	-	-	-	GO:0043168	anion binding	-	-	-	-	-	-	-	-	-	-	-	-	-	-	-	-	-	-	-	-	-	-	-	-	-	-
694	SC	comp700386_c0_seq1	1	-	-	up	-	-	-	transdecoder	-	coding	rev	-	UniRef90_F2CSP9	PF03571	Peptidase family M49	-	-	-	-	GO:0005515	protein binding	GO:0005773	vacuole	OJ1249_F12.31	nudix hydrolase 3	-	-	-	-	G3N-9090-MONOMER	isopentenyl-diphosphate &Delta;-isomerase	<i>all-trans</i>-farnesol biosynthesis	-	TCONS_00009322	0	0	0	0	0	0	0	0	0	0	0	1	0
695	SC	comp700386_c0_seq1	1	-	-	-	-	-	-	-	-	-	-	-	-	-	-	-	-	-	-	GO:0016787	hydrolase activity	GO:0005829	cytosol	-	-	-	-	-	-	G3N-9090-MONOMER	isopentenyl-diphosphate &Delta;-isomerase	<i>trans, trans</i>-farnesyl diphosphate biosynthesis	-	-	-	-	-	-	-	-	-	-	-	-	-	-	-
696	SC	comp700386_c0_seq1	1	-	-	-	-	-	-	-	-	-	-	-	-	-	-	-	-	-	-	-	-	-	-	-	-	-	-	-	-	G3N-9090-MONOMER	isopentenyl-diphosphate &Delta;-isomerase	bisabolene biosynthesis	-	-	-	-	-	-	-	-	-	-	-	-	-	-	-
697	SC	comp700386_c0_seq1	1	-	-	-	-	-	-	-	-	-	-	-	-	-	-	-	-	-	-	-	-	-	-	-	-	-	-	-	-	G3N-9090-MONOMER	isopentenyl-diphosphate &Delta;-isomerase	methylerythritol phosphate pathway I	-	-	-	-	-	-	-	-	-	-	-	-	-	-	-
698	SC	comp700386_c0_seq1	1	-	-	-	-	-	-	-	-	-	-	-	-	-	-	-	-	-	-	-	-	-	-	-	-	-	-	-	-	G3N-9090-MONOMER	isopentenyl-diphosphate &Delta;-isomerase	methylerythritol phosphate pathway II	-	-	-	-	-	-	-	-	-	-	-	-	-	-	-
699	SC	comp700386_c0_seq1	1	-	-	-	-	-	-	-	-	-	-	-	-	-	-	-	-	-	-	-	-	-	-	-	-	-	-	-	-	G3N-9090-MONOMER	isopentenyl-diphosphate &Delta;-isomerase	mevalonate pathway I	-	-	-	-	-	-	-	-	-	-	-	-	-	-	-
700	SC	comp65697_c1_seq32	1	-	-	up	-	2	53.47	transdecoder	-	coding	both	UniRef90_I3ST86	UniRef90_Q8LK61	PF00171	Aldehyde dehydrogenase family	-	-	GO:0008152	metabolic process	GO:0016491	oxidoreductase activity	-	-	NADP-dependent glyceraldehyde-3-phosphate dehydrogenase	K00131 glyceraldehyde-3-phosphate dehydrogenase (NADP+) [EC:1.2.1.9]	K00131	glyceraldehyde-3-phosphate dehydrogenase (NADP+) [EC:1.2.1.9]	osa00010	Glycolysis / Gluconeogenesis	G2T-7331-MONOMER	glyceraldehyde-3-phosphate dehydrogenase (NADP<small><sup>+</sup></small>)	glycolysis IV (plant cytosol)	-	TCONS_00027679	1	0	0	0	0	0	0	0	0	0	0	0	0
701	SC	comp65697_c1_seq32	1	-	-	-	-	-	-	-	-	-	-	-	-	-	-	-	-	GO:0055114	oxidation-reduction process	GO:0016620	oxidoreductase activity	-	-	-	-	-	-	osa00030	Pentose phosphate pathway	-	-	-	-	-	-	-	-	-	-	-	-	-	-	-	-	-	-
702	SC	comp65697_c1_seq32	1	-	-	-	-	-	-	-	-	-	-	-	-	-	-	-	-	-	-	GO:0016903	oxidoreductase activity	-	-	-	-	-	-	osa01100	Metabolic pathways	-	-	-	-	-	-	-	-	-	-	-	-	-	-	-	-	-	-
703	SC	comp65697_c1_seq32	1	-	-	-	-	-	-	-	-	-	-	-	-	-	-	-	-	-	-	-	-	-	-	-	-	-	-	osa01200	Carbon metabolism	-	-	-	-	-	-	-	-	-	-	-	-	-	-	-	-	-	-
704	SC	comp63622_c0_seq13	1	-	-	up	-	6	54.82	transdecoder.blastx	gi|41019483|sp|P20115.3|CISY4_ARATH	coding	fwd	UniRef90_M8ANK2	-	PF00285	Citrate synthase	-	-	GO:0006099	tricarboxylic acid cycle	GO:0004108	citrate	GO:0005618	cell wall	citrate synthase 4, mitochondrial	K01647 citrate synthase [EC:2.3.3.1]	K01647	citrate synthase [EC:2.3.3.1]	osa00020	Citrate cycle (TCA cycle)	G2T-8028-MONOMER	MLOC_66594.1	TCA cycle II (plants and fungi)	TCA cycle (plant)	TCONS_00022102	0	0	0	0	0	0	0	0	0	0	0	0	0
705	SC	comp63622_c0_seq13	1	-	-	-	-	-	-	-	-	-	-	-	-	-	-	-	-	GO:0019752	carboxylic acid metabolic process	GO:0005524	ATP binding	GO:0005739	mitochondrion	-	-	-	-	osa00630	Glyoxylate and dicarboxylate metabolism	G2T-8028-MONOMER	MLOC_66594.1	TCA cycle variation V (plant)	-	-	-	-	-	-	-	-	-	-	-	-	-	-	-
706	SC	comp63622_c0_seq13	1	-	-	-	-	-	-	-	-	-	-	-	-	-	-	-	-	GO:0044262	cellular carbohydrate metabolic process	GO:0008270	zinc ion binding	GO:0009507	chloroplast	-	-	-	-	osa01100	Metabolic pathways	G2T-8028-MONOMER	MLOC_66594.1	glutamine biosynthesis III	-	-	-	-	-	-	-	-	-	-	-	-	-	-	-
707	SC	comp63622_c0_seq13	1	-	-	-	-	-	-	-	-	-	-	-	-	-	-	-	-	GO:0046686	response to cadmium ion	-	-	-	-	-	-	-	-	osa01110	Biosynthesis of secondary metabolites	G2T-8028-MONOMER	MLOC_66594.1	glyoxylate cycle	-	-	-	-	-	-	-	-	-	-	-	-	-	-	-
708	SC	comp63622_c0_seq13	1	-	-	-	-	-	-	-	-	-	-	-	-	-	-	-	-	-	-	-	-	-	-	-	-	-	-	osa01200	Carbon metabolism	G2T-8028-MONOMER	MLOC_66594.1	itaconate biosynthesis	-	-	-	-	-	-	-	-	-	-	-	-	-	-	-
709	SC	comp63622_c0_seq13	1	-	-	-	-	-	-	-	-	-	-	-	-	-	-	-	-	-	-	-	-	-	-	-	-	-	-	osa01210	2-Oxocarboxylic acid metabolism	-	-	-	-	-	-	-	-	-	-	-	-	-	-	-	-	-	-
710	SC	comp63622_c0_seq13	1	-	-	-	-	-	-	-	-	-	-	-	-	-	-	-	-	-	-	-	-	-	-	-	-	-	-	osa01230	Biosynthesis of amino acids	-	-	-	-	-	-	-	-	-	-	-	-	-	-	-	-	-	-
711	SC	comp65590_c0_seq1	1	-	-	up	-	6	1.84	transdecoder.blastx	gi|75130026|sp|Q6WWW4.1|UPL3_ARATH	coding	fwd	UniRef90_R7WCG4	-	PF00632	HECT-domain (ubiquitin-transferase)	-	-	-	-	GO:0004842	ubiquitin-protein ligase activity	-	-	OJ1435_F07.10	K10590 E3 ubiquitin-protein ligase TRIP12 [EC:2.3.2.26]	K10590	E3 ubiquitin-protein ligase TRIP12 [EC:2.3.2.26]	osa04120	Ubiquitin mediated proteolysis	-	-	-	-	TCONS_00024203	0	0	0	0	0	0	0	0	0	0	0	0	0
712	SC	comp65590_c0_seq1	1	-	-	-	-	-	-	-	-	-	-	-	-	-	-	-	-	-	-	GO:0005488	binding	-	-	-	-	-	-	-	-	-	-	-	-	-	-	-	-	-	-	-	-	-	-	-	-	-	-
713	SC	comp65590_c0_seq1	1	-	-	-	-	-	-	-	-	-	-	-	-	-	-	-	-	-	-	GO:0005515	protein binding	-	-	-	-	-	-	-	-	-	-	-	-	-	-	-	-	-	-	-	-	-	-	-	-	-	-
714	SC	comp67438_c0_seq1	1	-	-	up	-	7	70.54	transdecoder	-	coding	rev	-	UniRef90_F2DFX6	PF03151	Triose-phosphate Transporter family	-	-	GO:0006810	transport	GO:0005215	transporter activity	GO:0016020	membrane	B1099H05.2	K15283 solute carrier family 35, member E1	K15283	solute carrier family 35, member E1	-	-	-	-	-	-	TCONS_00030899	0	0	0	0	0	0	0	0	0	0	0	0	0
715	SC	comp67438_c0_seq1	1	-	-	-	-	-	-	-	-	-	-	-	-	-	-	-	-	-	-	-	-	GO:0016021	integral to membrane	-	-	-	-	-	-	-	-	-	-	-	-	-	-	-	-	-	-	-	-	-	-	-	-
716	SC	comp56007_c0_seq2	1	-	-	up	-	-	-	transdecoder<blastx	gi|81862925|sp|Q61107.1|GBP4_MOUSE	coding	fwd	UniRef90_I1HGG1	-	PF02263	Guanylate-binding protein, N-terminal domain	-	-	GO:0006184	GTP catabolic process	GO:0003924	GTPase activity	GO:0005730	nucleolus	guanylate-binding protein 2	-	-	-	-	-	-	-	-	-	TCONS_00035848	0	0	0	0	0	0	0	0	0	0	0	0	0
717	SC	comp56007_c0_seq2	1	-	-	-	-	-	-	-	-	-	-	-	-	PF02841	Guanylate-binding protein, C-terminal domain	-	-	-	-	GO:0005525	GTP binding	GO:0009507	chloroplast	-	-	-	-	-	-	-	-	-	-	-	-	-	-	-	-	-	-	-	-	-	-	-	-
718	SC	comp67504_c0_seq2	4	-	-	up	-	-	-	transdecoder<blastx	gi|114420|sp|P19023.1|ATPBM_MAIZE	coding	both	UniRef90_M7Y940	UniRef90_Q7PZT8	PF00006	ATP synthase alpha/beta family, nucleotide-binding domain	-	-	GO:0006200	ATP catabolic process	GO:0000166	nucleotide binding	GO:0000275	mitochondrial proton-transporting ATP synthase complex	ATP synthase subunit beta, mitochondrial-like	K02133 F-type H+-transporting ATPase subunit beta [EC:3.6.3.14]	K02133	F-type H+-transporting ATPase subunit beta [EC:3.6.3.14]	osa00190	Oxidative phosphorylation	G3N-12419-MONOMER	H<small><sup>+</sup></small>-transporting two-sector ATPase	adenosine ribonucleotides <i>de novo</i> biosynthesis	-	TCONS_00012606	0	0	0	0	0	0	0	0	0	0	0	0	0
719	SC	comp67504_c0_seq2	4	-	-	-	-	-	-	-	-	-	-	-	-	PF00306	ATP synthase alpha/beta chain, C terminal domain	-	-	GO:0006754	ATP biosynthetic process	GO:0005524	ATP binding	GO:0033178	proton-transporting two-sector ATPase complex	-	-	-	-	osa01100	Metabolic pathways	-	-	-	-	-	-	-	-	-	-	-	-	-	-	-	-	-	-
720	SC	comp67504_c0_seq2	4	-	-	-	-	-	-	-	-	-	-	-	-	PF02874	ATP synthase alpha/beta family, beta-barrel domain	-	-	GO:0015985	energy coupled proton transport	GO:0016820	hydrolase activity	GO:0045261	proton-transporting ATP synthase complex	-	-	-	-	-	-	-	-	-	-	-	-	-	-	-	-	-	-	-	-	-	-	-	-
721	SC	comp67504_c0_seq2	4	-	-	-	-	-	-	-	-	-	-	-	-	-	-	-	-	GO:0015986	ATP synthesis coupled proton transport	GO:0016887	ATPase activity	-	-	-	-	-	-	-	-	-	-	-	-	-	-	-	-	-	-	-	-	-	-	-	-	-	-
722	SC	comp67504_c0_seq2	4	-	-	-	-	-	-	-	-	-	-	-	-	-	-	-	-	GO:0015988	energy coupled proton transport	GO:0017111	nucleoside-triphosphatase activity	-	-	-	-	-	-	-	-	-	-	-	-	-	-	-	-	-	-	-	-	-	-	-	-	-	-
723	SC	comp67504_c0_seq2	4	-	-	-	-	-	-	-	-	-	-	-	-	-	-	-	-	GO:0015991	ATP hydrolysis coupled proton transport	GO:0046933	hydrogen ion transporting ATP synthase activity	-	-	-	-	-	-	-	-	-	-	-	-	-	-	-	-	-	-	-	-	-	-	-	-	-	-
724	SC	comp67504_c0_seq2	4	-	-	-	-	-	-	-	-	-	-	-	-	-	-	-	-	GO:0015992	proton transport	-	-	-	-	-	-	-	-	-	-	-	-	-	-	-	-	-	-	-	-	-	-	-	-	-	-	-	-
725	SC	comp67504_c0_seq2	4	-	-	-	-	-	-	-	-	-	-	-	-	-	-	-	-	GO:0046034	ATP metabolic process	-	-	-	-	-	-	-	-	-	-	-	-	-	-	-	-	-	-	-	-	-	-	-	-	-	-	-	-
726	SC	comp68617_c1_seq2	1	-	-	up	-	6	116.15	transdecoder<blastx	gi|73919871|sp|Q56WD9.2|THIK2_ARATH	coding	both	UniRef90_I1IDX9	UniRef90_I3T1U5	PF00108	Thiolase, N-terminal domain	-	-	GO:0008152	metabolic process	GO:0003824	catalytic activity	GO:0005773	vacuole	OJ1136_C12.17	K07513 acetyl-CoA acyltransferase 1 [EC:2.3.1.16]	K07513	acetyl-CoA acyltransferase 1 [EC:2.3.1.16]	osa00071	Fatty acid degradation	G3N-7584-MONOMER	acetyl-CoA <i>C-</i>acyltransferase	fatty acid &beta;-oxidation II (peroxisome)	-	TCONS_00022490	0	0	0	0	0	0	0	0	0	0	0	0	0
727	SC	comp68617_c1_seq2	1	-	-	-	-	-	-	-	-	-	-	-	-	PF02803	Thiolase, C-terminal domain	-	-	-	-	GO:0016747	transferase activity	GO:0005777	peroxisome	-	-	-	-	osa00280	Valine, leucine and isoleucine degradation	G3N-7584-MONOMER	acetyl-CoA <i>C-</i>acyltransferase	jasmonic acid biosynthesis	-	-	-	-	-	-	-	-	-	-	-	-	-	-	-
728	SC	comp68617_c1_seq2	1	-	-	-	-	-	-	-	-	-	-	-	-	-	-	-	-	-	-	-	-	-	-	-	-	-	-	osa00592	alpha-Linolenic acid metabolism	-	-	-	-	-	-	-	-	-	-	-	-	-	-	-	-	-	-
729	SC	comp68617_c1_seq2	1	-	-	-	-	-	-	-	-	-	-	-	-	-	-	-	-	-	-	-	-	-	-	-	-	-	-	osa01040	Biosynthesis of unsaturated fatty acids	-	-	-	-	-	-	-	-	-	-	-	-	-	-	-	-	-	-
730	SC	comp68617_c1_seq2	1	-	-	-	-	-	-	-	-	-	-	-	-	-	-	-	-	-	-	-	-	-	-	-	-	-	-	osa01100	Metabolic pathways	-	-	-	-	-	-	-	-	-	-	-	-	-	-	-	-	-	-
731	SC	comp68617_c1_seq2	1	-	-	-	-	-	-	-	-	-	-	-	-	-	-	-	-	-	-	-	-	-	-	-	-	-	-	osa01110	Biosynthesis of secondary metabolites	-	-	-	-	-	-	-	-	-	-	-	-	-	-	-	-	-	-
732	SC	comp68617_c1_seq2	1	-	-	-	-	-	-	-	-	-	-	-	-	-	-	-	-	-	-	-	-	-	-	-	-	-	-	osa01212	Fatty acid metabolism	-	-	-	-	-	-	-	-	-	-	-	-	-	-	-	-	-	-
733	SC	comp68617_c1_seq2	1	-	-	-	-	-	-	-	-	-	-	-	-	-	-	-	-	-	-	-	-	-	-	-	-	-	-	osa04146	Peroxisome	-	-	-	-	-	-	-	-	-	-	-	-	-	-	-	-	-	-
734	SC	comp65832_c0_seq4	1	-	-	up	-	-	-	transdecoder	-	coding	rev	-	UniRef90_M0UIS2	PF00176	SNF2 family N-terminal domain	SNF2	TR	-	-	GO:0003676	nucleic acid binding	-	-	chromatin structure-remodeling complex protein SYD	-	-	-	-	-	-	-	-	-	TCONS_00050418	0	0	0	0	0	0	0	0	0	0	0	0	0
735	SC	comp65832_c0_seq4	1	-	-	-	-	-	-	-	-	-	-	-	-	PF00271	Helicase conserved C-terminal domain	-	-	-	-	GO:0003677	DNA binding	-	-	chromatin structure-remodeling complex protein SYD	-	-	-	-	-	-	-	-	-	-	-	-	-	-	-	-	-	-	-	-	-	-	-
736	SC	comp65832_c0_seq4	1	-	-	-	-	-	-	-	-	-	-	-	-	PF14619	Snf2-ATP coupling, chromatin remodelling complex	-	-	-	-	GO:0004386	helicase activity	-	-	-	-	-	-	-	-	-	-	-	-	-	-	-	-	-	-	-	-	-	-	-	-	-	-
737	SC	comp65832_c0_seq4	1	-	-	-	-	-	-	-	-	-	-	-	-	-	-	-	-	-	-	GO:0005524	ATP binding	-	-	-	-	-	-	-	-	-	-	-	-	-	-	-	-	-	-	-	-	-	-	-	-	-	-
738	SC	comp698933_c0_seq8	1	-	-	up	-	-	-	transdecoder	-	coding	rev	-	UniRef90_Q43772	PF01704	UTP--glucose-1-phosphate uridylyltransferase	-	-	GO:0005985	sucrose metabolic process	GO:0003983	UTP:glucose-1-phosphate uridylyltransferase activity	GO:0005737	cytoplasm	UGP	K00963 UTP--glucose-1-phosphate uridylyltransferase [EC:2.7.7.9]	K00963	UTP--glucose-1-phosphate uridylyltransferase [EC:2.7.7.9]	osa00040	Pentose and glucuronate interconversions	GN7F-29823-MONOMER	-	UDP-galactose biosynthesis (salvage pathway from galactose using UDP-glucose)	-	TCONS_00030871	0	0	0	1	0	1	0	0	0	0	0	0	0
739	SC	comp698933_c0_seq8	1	-	-	-	-	-	-	-	-	-	-	-	-	-	-	-	-	GO:0008152	metabolic process	GO:0016779	nucleotidyltransferase activity	GO:0005829	cytosol	-	-	-	-	osa00052	Galactose metabolism	GN7F-29823-MONOMER	-	UDP-glucose biosynthesis	-	-	-	-	-	-	-	-	-	-	-	-	-	-	-
740	SC	comp698933_c0_seq8	1	-	-	-	-	-	-	-	-	-	-	-	-	-	-	-	-	GO:0009555	pollen development	-	-	GO:0005886	plasma membrane	-	-	-	-	osa00500	Starch and sucrose metabolism	GN7F-29823-MONOMER	-	stachyose degradation	-	-	-	-	-	-	-	-	-	-	-	-	-	-	-
741	SC	comp698933_c0_seq8	1	-	-	-	-	-	-	-	-	-	-	-	-	-	-	-	-	GO:0009651	response to salt stress	-	-	GO:0090406	pollen tube	-	-	-	-	osa00520	Amino sugar and nucleotide sugar metabolism	GN7F-29823-MONOMER	-	sucrose biosynthesis II	-	-	-	-	-	-	-	-	-	-	-	-	-	-	-
742	SC	comp698933_c0_seq8	1	-	-	-	-	-	-	-	-	-	-	-	-	-	-	-	-	GO:0016036	cellular response to phosphate starvation	-	-	-	-	-	-	-	-	osa01100	Metabolic pathways	GN7F-29823-MONOMER	-	sucrose degradation II (sucrose synthase)	-	-	-	-	-	-	-	-	-	-	-	-	-	-	-
743	SC	comp698933_c0_seq8	1	-	-	-	-	-	-	-	-	-	-	-	-	-	-	-	-	GO:0052543	callose deposition in cell wall	-	-	-	-	-	-	-	-	-	-	GN7F-29823-MONOMER	-	superpathway of sucrose and starch metabolism I (non-photosynthetic tissue)	-	-	-	-	-	-	-	-	-	-	-	-	-	-	-
744	SC	comp66564_c0_seq24	1	-	-	up	-	-	-	blastx.transdecoder	gi|75326432|sp|Q75HJ0.1|RH37_ORYSJ	coding	fwd	UniRef90_N1QTF4	-	PF00270	DEAD/DEAH box helicase	-	-	-	-	GO:0000166	nucleotide binding	-	-	OsPL10a, PL10A	K11594 ATP-dependent RNA helicase DDX3X [EC:3.6.4.13]	K11594	ATP-dependent RNA helicase DDX3X [EC:3.6.4.13]	-	-	-	-	-	-	TCONS_00001550	0	0	0	0	0	0	0	0	0	0	0	1	0
745	SC	comp66564_c0_seq24	1	-	-	-	-	-	-	-	-	-	-	-	-	PF00271	Helicase conserved C-terminal domain	-	-	-	-	GO:0001882	nucleoside binding	-	-	-	-	-	-	-	-	-	-	-	-	-	-	-	-	-	-	-	-	-	-	-	-	-	-
746	SC	comp66564_c0_seq24	1	-	-	-	-	-	-	-	-	-	-	-	-	-	-	-	-	-	-	GO:0001883	purine nucleoside binding	-	-	-	-	-	-	-	-	-	-	-	-	-	-	-	-	-	-	-	-	-	-	-	-	-	-
747	SC	comp66564_c0_seq24	1	-	-	-	-	-	-	-	-	-	-	-	-	-	-	-	-	-	-	GO:0003676	nucleic acid binding	-	-	-	-	-	-	-	-	-	-	-	-	-	-	-	-	-	-	-	-	-	-	-	-	-	-
748	SC	comp66564_c0_seq24	1	-	-	-	-	-	-	-	-	-	-	-	-	-	-	-	-	-	-	GO:0003824	catalytic activity	-	-	-	-	-	-	-	-	-	-	-	-	-	-	-	-	-	-	-	-	-	-	-	-	-	-
749	SC	comp66564_c0_seq24	1	-	-	-	-	-	-	-	-	-	-	-	-	-	-	-	-	-	-	GO:0004386	helicase activity	-	-	-	-	-	-	-	-	-	-	-	-	-	-	-	-	-	-	-	-	-	-	-	-	-	-
750	SC	comp66564_c0_seq24	1	-	-	-	-	-	-	-	-	-	-	-	-	-	-	-	-	-	-	GO:0005488	binding	-	-	-	-	-	-	-	-	-	-	-	-	-	-	-	-	-	-	-	-	-	-	-	-	-	-
751	SC	comp66564_c0_seq24	1	-	-	-	-	-	-	-	-	-	-	-	-	-	-	-	-	-	-	GO:0005524	ATP binding	-	-	-	-	-	-	-	-	-	-	-	-	-	-	-	-	-	-	-	-	-	-	-	-	-	-
752	SC	comp66564_c0_seq24	1	-	-	-	-	-	-	-	-	-	-	-	-	-	-	-	-	-	-	GO:0008026	ATP-dependent helicase activity	-	-	-	-	-	-	-	-	-	-	-	-	-	-	-	-	-	-	-	-	-	-	-	-	-	-
753	SC	comp66564_c0_seq24	1	-	-	-	-	-	-	-	-	-	-	-	-	-	-	-	-	-	-	GO:0016462	pyrophosphatase activity	-	-	-	-	-	-	-	-	-	-	-	-	-	-	-	-	-	-	-	-	-	-	-	-	-	-
754	SC	comp66564_c0_seq24	1	-	-	-	-	-	-	-	-	-	-	-	-	-	-	-	-	-	-	GO:0016787	hydrolase activity	-	-	-	-	-	-	-	-	-	-	-	-	-	-	-	-	-	-	-	-	-	-	-	-	-	-
755	SC	comp66564_c0_seq24	1	-	-	-	-	-	-	-	-	-	-	-	-	-	-	-	-	-	-	GO:0016817	hydrolase activity	-	-	-	-	-	-	-	-	-	-	-	-	-	-	-	-	-	-	-	-	-	-	-	-	-	-
756	SC	comp66564_c0_seq24	1	-	-	-	-	-	-	-	-	-	-	-	-	-	-	-	-	-	-	GO:0016818	hydrolase activity	-	-	-	-	-	-	-	-	-	-	-	-	-	-	-	-	-	-	-	-	-	-	-	-	-	-
757	SC	comp66564_c0_seq24	1	-	-	-	-	-	-	-	-	-	-	-	-	-	-	-	-	-	-	GO:0016887	ATPase activity	-	-	-	-	-	-	-	-	-	-	-	-	-	-	-	-	-	-	-	-	-	-	-	-	-	-
758	SC	comp66564_c0_seq24	1	-	-	-	-	-	-	-	-	-	-	-	-	-	-	-	-	-	-	GO:0017076	purine nucleotide binding	-	-	-	-	-	-	-	-	-	-	-	-	-	-	-	-	-	-	-	-	-	-	-	-	-	-
759	SC	comp66564_c0_seq24	1	-	-	-	-	-	-	-	-	-	-	-	-	-	-	-	-	-	-	GO:0017111	nucleoside-triphosphatase activity	-	-	-	-	-	-	-	-	-	-	-	-	-	-	-	-	-	-	-	-	-	-	-	-	-	-
760	SC	comp66564_c0_seq24	1	-	-	-	-	-	-	-	-	-	-	-	-	-	-	-	-	-	-	GO:0030554	adenyl nucleotide binding	-	-	-	-	-	-	-	-	-	-	-	-	-	-	-	-	-	-	-	-	-	-	-	-	-	-
761	SC	comp66564_c0_seq24	1	-	-	-	-	-	-	-	-	-	-	-	-	-	-	-	-	-	-	GO:0032549	ribonucleoside binding	-	-	-	-	-	-	-	-	-	-	-	-	-	-	-	-	-	-	-	-	-	-	-	-	-	-
762	SC	comp66564_c0_seq24	1	-	-	-	-	-	-	-	-	-	-	-	-	-	-	-	-	-	-	GO:0032550	purine ribonucleoside binding	-	-	-	-	-	-	-	-	-	-	-	-	-	-	-	-	-	-	-	-	-	-	-	-	-	-
763	SC	comp66564_c0_seq24	1	-	-	-	-	-	-	-	-	-	-	-	-	-	-	-	-	-	-	GO:0032553	ribonucleotide binding	-	-	-	-	-	-	-	-	-	-	-	-	-	-	-	-	-	-	-	-	-	-	-	-	-	-
764	SC	comp66564_c0_seq24	1	-	-	-	-	-	-	-	-	-	-	-	-	-	-	-	-	-	-	GO:0032555	purine ribonucleotide binding	-	-	-	-	-	-	-	-	-	-	-	-	-	-	-	-	-	-	-	-	-	-	-	-	-	-
765	SC	comp66564_c0_seq24	1	-	-	-	-	-	-	-	-	-	-	-	-	-	-	-	-	-	-	GO:0032559	adenyl ribonucleotide binding	-	-	-	-	-	-	-	-	-	-	-	-	-	-	-	-	-	-	-	-	-	-	-	-	-	-
766	SC	comp66564_c0_seq24	1	-	-	-	-	-	-	-	-	-	-	-	-	-	-	-	-	-	-	GO:0035639	purine ribonucleoside triphosphate binding	-	-	-	-	-	-	-	-	-	-	-	-	-	-	-	-	-	-	-	-	-	-	-	-	-	-
767	SC	comp66564_c0_seq24	1	-	-	-	-	-	-	-	-	-	-	-	-	-	-	-	-	-	-	GO:0042623	ATPase activity	-	-	-	-	-	-	-	-	-	-	-	-	-	-	-	-	-	-	-	-	-	-	-	-	-	-
768	SC	comp66564_c0_seq24	1	-	-	-	-	-	-	-	-	-	-	-	-	-	-	-	-	-	-	GO:0043167	ion binding	-	-	-	-	-	-	-	-	-	-	-	-	-	-	-	-	-	-	-	-	-	-	-	-	-	-
769	SC	comp66564_c0_seq24	1	-	-	-	-	-	-	-	-	-	-	-	-	-	-	-	-	-	-	GO:0043168	anion binding	-	-	-	-	-	-	-	-	-	-	-	-	-	-	-	-	-	-	-	-	-	-	-	-	-	-
770	SC	comp66564_c0_seq24	1	-	-	-	-	-	-	-	-	-	-	-	-	-	-	-	-	-	-	GO:0070035	purine NTP-dependent helicase activity	-	-	-	-	-	-	-	-	-	-	-	-	-	-	-	-	-	-	-	-	-	-	-	-	-	-
771	SC	comp65327_c1_seq6	14	-	-	up	-	5	80.26	blastx.transdecoder	gi|75337263|sp|Q9SIF2.1|HS905_ARATH	coding	both	UniRef90_M0VKI6	UniRef90_F2EJC5	PF00183	Hsp90 protein	-	-	GO:0006457	protein folding	GO:0005524	ATP binding	GO:0005739	mitochondrion	heat shock protein 90-5, chloroplastic	K09487 heat shock protein 90kDa beta	K09487	heat shock protein 90kDa beta	osa04141	Protein processing in endoplasmic reticulum	-	-	-	-	TCONS_00022980	0	0	0	0	0	0	0	0	1	1	0	0	1
772	SC	comp65327_c1_seq6	14	-	-	-	-	-	-	-	-	-	-	-	-	PF02518	Histidine kinase-, DNA gyrase B-, and HSP90-like ATPase	-	-	GO:0006950	response to stress	GO:0051082	unfolded protein binding	GO:0005774	vacuolar membrane	-	-	-	-	osa04626	Plant-pathogen interaction	-	-	-	-	-	-	-	-	-	-	-	-	-	-	-	-	-	-
773	SC	comp65327_c1_seq6	14	-	-	-	-	-	-	-	-	-	-	-	-	-	-	-	-	GO:0009408	response to heat	-	-	GO:0009507	chloroplast	-	-	-	-	-	-	-	-	-	-	-	-	-	-	-	-	-	-	-	-	-	-	-	-
774	SC	comp65327_c1_seq6	14	-	-	-	-	-	-	-	-	-	-	-	-	-	-	-	-	GO:0009414	response to water deprivation	-	-	GO:0009536	plastid	-	-	-	-	-	-	-	-	-	-	-	-	-	-	-	-	-	-	-	-	-	-	-	-
775	SC	comp65327_c1_seq6	14	-	-	-	-	-	-	-	-	-	-	-	-	-	-	-	-	GO:0009651	response to salt stress	-	-	GO:0009570	chloroplast stroma	-	-	-	-	-	-	-	-	-	-	-	-	-	-	-	-	-	-	-	-	-	-	-	-
776	SC	comp65327_c1_seq6	14	-	-	-	-	-	-	-	-	-	-	-	-	-	-	-	-	GO:0009704	de-etiolation	-	-	GO:0009941	chloroplast envelope	-	-	-	-	-	-	-	-	-	-	-	-	-	-	-	-	-	-	-	-	-	-	-	-
777	SC	comp65327_c1_seq6	14	-	-	-	-	-	-	-	-	-	-	-	-	-	-	-	-	GO:0010157	response to chlorate	-	-	-	-	-	-	-	-	-	-	-	-	-	-	-	-	-	-	-	-	-	-	-	-	-	-	-	-
778	SC	comp65327_c1_seq6	14	-	-	-	-	-	-	-	-	-	-	-	-	-	-	-	-	GO:0045037	protein import into chloroplast stroma	-	-	-	-	-	-	-	-	-	-	-	-	-	-	-	-	-	-	-	-	-	-	-	-	-	-	-	-
779	SC	comp701906_c0_seq24	1	-	-	up	-	-	-	transdecoder	-	coding	both	UniRef90_Q5QNA4	UniRef90_P29194	PF00311	Phosphoenolpyruvate carboxylase	-	-	GO:0006099	tricarboxylic acid cycle	GO:0003824	catalytic activity	GO:0005829	cytosol	phosphoenolpyruvate carboxylase 2	K01595 phosphoenolpyruvate carboxylase [EC:4.1.1.31]	K01595	phosphoenolpyruvate carboxylase [EC:4.1.1.31]	osa00620	Pyruvate metabolism	G2T-7731-MONOMER	phospho<i>enol</i>pyruvate carboxylase	C4 photosynthetic carbon assimilation cycle, NAD-ME type	-	TCONS_00040935	0	0	0	0	0	0	0	0	0	1	0	0	0
780	SC	comp701906_c0_seq24	1	-	-	-	-	-	-	-	-	-	-	-	-	-	-	-	-	GO:0015977	carbon fixation	GO:0008964	phosphoenolpyruvate carboxylase activity	GO:0048046	apoplast	-	-	-	-	osa00710	Carbon fixation in photosynthetic organisms	G2T-7731-MONOMER	phospho<i>enol</i>pyruvate carboxylase	C4 photosynthetic carbon assimilation cycle, NADP-ME type	-	-	-	-	-	-	-	-	-	-	-	-	-	-	-
781	SC	comp701906_c0_seq24	1	-	-	-	-	-	-	-	-	-	-	-	-	-	-	-	-	GO:0016036	cellular response to phosphate starvation	-	-	-	-	-	-	-	-	osa01100	Metabolic pathways	G2T-7731-MONOMER	phospho<i>enol</i>pyruvate carboxylase	C4 photosynthetic carbon assimilation cycle, PEPCK type	-	-	-	-	-	-	-	-	-	-	-	-	-	-	-
782	SC	comp701906_c0_seq24	1	-	-	-	-	-	-	-	-	-	-	-	-	-	-	-	-	GO:0051262	protein tetramerization	-	-	-	-	-	-	-	-	osa01200	Carbon metabolism	G2T-7731-MONOMER	phospho<i>enol</i>pyruvate carboxylase	CO<sub>2</sub> fixation into oxaloacetate (anapleurotic)	-	-	-	-	-	-	-	-	-	-	-	-	-	-	-
783	SC	comp701906_c0_seq24	1	-	-	-	-	-	-	-	-	-	-	-	-	-	-	-	-	-	-	-	-	-	-	-	-	-	-	-	-	G2T-7731-MONOMER	phospho<i>enol</i>pyruvate carboxylase	glutamine biosynthesis III	-	-	-	-	-	-	-	-	-	-	-	-	-	-	-
784	SC	comp701906_c0_seq24	1	-	-	-	-	-	-	-	-	-	-	-	-	-	-	-	-	-	-	-	-	-	-	-	-	-	-	-	-	G2T-7731-MONOMER	phospho<i>enol</i>pyruvate carboxylase	reductive TCA cycle I	-	-	-	-	-	-	-	-	-	-	-	-	-	-	-
785	SC	comp700157_c0_seq12	14	-	-	up	-	-	-	transdecoder	-	coding	rev	-	UniRef90_I1I014	PF00056	lactate/malate dehydrogenase, NAD binding domain	-	-	GO:0005975	carbohydrate metabolic process	GO:0003824	catalytic activity	GO:0005739	mitochondrion	P0543D10.7	K00051 malate dehydrogenase (NADP+) [EC:1.1.1.82]	K00051	malate dehydrogenase (NADP+) [EC:1.1.1.82]	osa00620	Pyruvate metabolism	G3G-10854-MONOMER	malate dehydrogenase (NADP<small><sup>+</sup></small>)	C4 photosynthetic carbon assimilation cycle, NADP-ME type	-	TCONS_00037389	0	0	0	0	0	0	0	0	0	0	0	1	0
786	SC	comp700157_c0_seq12	14	-	-	-	-	-	-	-	-	-	-	-	-	PF02866	lactate/malate dehydrogenase, alpha/beta C-terminal domain	-	-	GO:0006108	malate metabolic process	GO:0016491	oxidoreductase activity	GO:0009507	chloroplast	-	-	-	-	osa00710	Carbon fixation in photosynthetic organisms	G3G-10854-MONOMER	malate dehydrogenase (NADP<small><sup>+</sup></small>)	C4 photosynthetic carbon assimilation cycle, PEPCK type	-	-	-	-	-	-	-	-	-	-	-	-	-	-	-
787	SC	comp700157_c0_seq12	14	-	-	-	-	-	-	-	-	-	-	-	-	-	-	-	-	GO:0055114	oxidation-reduction process	GO:0016615	malate dehydrogenase activity	GO:0009570	chloroplast stroma	-	-	-	-	osa01100	Metabolic pathways	G3G-10854-MONOMER	malate dehydrogenase (NADP<small><sup>+</sup></small>)	malate-oxaloacetate shuttle II	-	-	-	-	-	-	-	-	-	-	-	-	-	-	-
788	SC	comp700157_c0_seq12	14	-	-	-	-	-	-	-	-	-	-	-	-	-	-	-	-	-	-	GO:0016616	oxidoreductase activity	GO:0009579	thylakoid	-	-	-	-	osa01200	Carbon metabolism	-	-	-	-	-	-	-	-	-	-	-	-	-	-	-	-	-	-
789	SC	comp700157_c0_seq12	14	-	-	-	-	-	-	-	-	-	-	-	-	-	-	-	-	-	-	GO:0046554	malate dehydrogenase	GO:0009941	chloroplast envelope	-	-	-	-	-	-	-	-	-	-	-	-	-	-	-	-	-	-	-	-	-	-	-	-
790	SC	comp700157_c0_seq12	14	-	-	-	-	-	-	-	-	-	-	-	-	-	-	-	-	-	-	-	-	GO:0048046	apoplast	-	-	-	-	-	-	-	-	-	-	-	-	-	-	-	-	-	-	-	-	-	-	-	-
791	SC	comp55398_c0_seq3	1	-	-	up	-	6	55.38	transdecoder<blastx	gi|147742926|sp|Q6TRW4.2|PDS5B_RAT	coding	fwd	UniRef90_M0WRH9	-	-	-	-	-	-	-	GO:0005488	binding	-	-	-	-	-	-	-	-	-	-	-	-	TCONS_00042706	0	0	0	0	0	0	0	0	0	0	0	0	0
792	SC	comp67483_c0_seq10	4	-	-	up	-	-	-	transdecoder	-	coding	rev	-	UniRef90_F2EDV0	-	-	-	-	-	-	-	-	-	-	-	-	-	-	-	-	-	-	-	-	TCONS_00036696	0	0	0	0	0	0	0	0	0	1	0	0	0
793	SC	comp62626_c0_seq7	1	-	-	up	-	-	-	blastx.transdecoder	gi|363805603|sp|F4I0P8.1|VP35B_ARATH	coding	fwd	UniRef90_K4A602	-	PF03635	Vacuolar protein sorting-associated protein 35	-	-	-	-	GO:0005488	binding	-	-	vacuolar protein sorting-associated protein 35B	K18468 vacuolar protein sorting-associated protein 35	K18468	vacuolar protein sorting-associated protein 35	osa04144	Endocytosis	-	-	-	-	TCONS_00029089	0	0	0	0	0	0	0	0	0	0	0	0	0
794	SC	comp67262_c1_seq1	16	-	-	up	-	5	43.96	blastx-mismatches	gi|1169326|sp|P41755.1|DHE2_ACHKL	coding	both	UniRef90_UPI00017585C1	UniRef90_M7YZ91	PF10712	NAD-specific glutamate dehydrogenase	-	-	-	-	-	-	-	-	heat shock cognate 70 kDa protein 2	K03283 heat shock 70kDa protein 1/8	K03283	heat shock 70kDa protein 1/8	osa03040	Spliceosome	-	-	-	-	TCONS_00015018	0	0	1	0	0	0	1	0	1	0	0	1	0
795	SC	comp67262_c1_seq1	16	-	-	-	-	-	-	-	-	-	-	-	-	-	-	-	-	-	-	-	-	-	-	-	-	-	-	osa04141	Protein processing in endoplasmic reticulum	-	-	-	-	-	-	-	-	-	-	-	-	-	-	-	-	-	-
796	SC	comp67262_c1_seq1	16	-	-	-	-	-	-	-	-	-	-	-	-	-	-	-	-	-	-	-	-	-	-	-	-	-	-	osa04144	Endocytosis	-	-	-	-	-	-	-	-	-	-	-	-	-	-	-	-	-	-
797	SC	comp67705_c0_seq4	1	-	-	up	-	5	43.26	blastx-mismatches	gi|74622432|sp|Q8TGR8.1|YA37B_YEAST	coding	rev	-	UniRef90_K3Y5R7	-	-	-	-	-	-	-	-	-	-	pyruvate kinase 1, cytosolic	K00873 pyruvate kinase [EC:2.7.1.40]	K00873	pyruvate kinase [EC:2.7.1.40]	osa00010	Glycolysis / Gluconeogenesis	G3G-8075-MONOMER	pyruvate kinase	Rubisco shunt	-	TCONS_00048369	0	0	0	0	0	0	0	0	0	0	0	0	0
798	SC	comp67705_c0_seq4	1	-	-	-	-	-	-	-	-	-	-	-	-	-	-	-	-	-	-	-	-	-	-	-	-	-	-	osa00230	Purine metabolism	G3G-8075-MONOMER	pyruvate kinase	glycerol degradation to butanol	-	-	-	-	-	-	-	-	-	-	-	-	-	-	-
799	SC	comp67705_c0_seq4	1	-	-	-	-	-	-	-	-	-	-	-	-	-	-	-	-	-	-	-	-	-	-	-	-	-	-	osa00620	Pyruvate metabolism	G3G-8075-MONOMER	pyruvate kinase	glycolysis I (from glucose 6-phosphate)	-	-	-	-	-	-	-	-	-	-	-	-	-	-	-
800	SC	comp67705_c0_seq4	1	-	-	-	-	-	-	-	-	-	-	-	-	-	-	-	-	-	-	-	-	-	-	-	-	-	-	osa01100	Metabolic pathways	G3G-8075-MONOMER	pyruvate kinase	glycolysis II (from fructose 6-phosphate)	-	-	-	-	-	-	-	-	-	-	-	-	-	-	-
801	SC	comp67705_c0_seq4	1	-	-	-	-	-	-	-	-	-	-	-	-	-	-	-	-	-	-	-	-	-	-	-	-	-	-	osa01110	Biosynthesis of secondary metabolites	G3G-8075-MONOMER	pyruvate kinase	glycolysis IV (plant cytosol)	-	-	-	-	-	-	-	-	-	-	-	-	-	-	-
802	SC	comp67705_c0_seq4	1	-	-	-	-	-	-	-	-	-	-	-	-	-	-	-	-	-	-	-	-	-	-	-	-	-	-	osa01200	Carbon metabolism	G3G-8075-MONOMER	pyruvate kinase	glycolysis VI (metazoan)	-	-	-	-	-	-	-	-	-	-	-	-	-	-	-
803	SC	comp67705_c0_seq4	1	-	-	-	-	-	-	-	-	-	-	-	-	-	-	-	-	-	-	-	-	-	-	-	-	-	-	osa01230	Biosynthesis of amino acids	-	-	-	-	-	-	-	-	-	-	-	-	-	-	-	-	-	-
804	SC	comp58667_c0_seq7	1	-	-	up	-	3	76.35	transdecoder	-	coding	rev	-	UniRef90_I1HST7	PF01676	Metalloenzyme superfamily	-	-	GO:0006007	glucose catabolic process	GO:0003824	catalytic activity	GO:0005737	cytoplasm	2,3-bisphosphoglycerate-independent phosphoglycerate mutase	K15633 2,3-bisphosphoglycerate-independent phosphoglycerate mutase [EC:5.4.2.12]	K15633	2,3-bisphosphoglycerate-independent phosphoglycerate mutase [EC:5.4.2.12]	osa00010	Glycolysis / Gluconeogenesis	G2T-9928-MONOMER	MLOC_52687.1	Rubisco shunt	-	TCONS_00046824	0	0	1	0	0	0	0	0	1	0	0	1	0
805	SC	comp58667_c0_seq7	1	-	-	-	-	-	-	-	-	-	-	-	-	-	-	-	-	GO:0008152	metabolic process	GO:0004619	phosphoglycerate mutase activity	-	-	-	-	-	-	osa00260	Glycine, serine and threonine metabolism	G2T-9928-MONOMER	MLOC_52687.1	gluconeogenesis I	-	-	-	-	-	-	-	-	-	-	-	-	-	-	-
806	SC	comp58667_c0_seq7	1	-	-	-	-	-	-	-	-	-	-	-	-	-	-	-	-	-	-	GO:0030145	manganese ion binding	-	-	-	-	-	-	osa01100	Metabolic pathways	G2T-9928-MONOMER	MLOC_52687.1	gluconeogenesis III	-	-	-	-	-	-	-	-	-	-	-	-	-	-	-
807	SC	comp58667_c0_seq7	1	-	-	-	-	-	-	-	-	-	-	-	-	-	-	-	-	-	-	GO:0046872	metal ion binding	-	-	-	-	-	-	osa01110	Biosynthesis of secondary metabolites	G2T-9928-MONOMER	MLOC_52687.1	glycerol degradation to butanol	-	-	-	-	-	-	-	-	-	-	-	-	-	-	-
808	SC	comp58667_c0_seq7	1	-	-	-	-	-	-	-	-	-	-	-	-	-	-	-	-	-	-	-	-	-	-	-	-	-	-	osa01200	Carbon metabolism	G2T-9928-MONOMER	MLOC_52687.1	glycolysis I (from glucose 6-phosphate)	-	-	-	-	-	-	-	-	-	-	-	-	-	-	-
809	SC	comp58667_c0_seq7	1	-	-	-	-	-	-	-	-	-	-	-	-	-	-	-	-	-	-	-	-	-	-	-	-	-	-	osa01230	Biosynthesis of amino acids	G2T-9928-MONOMER	MLOC_52687.1	glycolysis II (from fructose 6-phosphate)	-	-	-	-	-	-	-	-	-	-	-	-	-	-	-
810	SC	comp58667_c0_seq7	1	-	-	-	-	-	-	-	-	-	-	-	-	-	-	-	-	-	-	-	-	-	-	-	-	-	-	-	-	G2T-9928-MONOMER	MLOC_52687.1	glycolysis IV (plant cytosol)	-	-	-	-	-	-	-	-	-	-	-	-	-	-	-
811	SC	comp58667_c0_seq7	1	-	-	-	-	-	-	-	-	-	-	-	-	-	-	-	-	-	-	-	-	-	-	-	-	-	-	-	-	G2T-9928-MONOMER	MLOC_52687.1	glycolysis VI (metazoan)	-	-	-	-	-	-	-	-	-	-	-	-	-	-	-
812	SC	comp65187_c0_seq7	1	-	-	up	-	3	45.82	transdecoder	-	coding	rev	-	UniRef90_M0YJ71	-	-	-	-	-	-	-	-	-	-	P0512G09.9	uncharacterized LOC4325666	-	-	-	-	-	-	-	-	TCONS_00036517	0	0	0	0	0	0	0	0	0	0	0	0	0
813	SC	comp64380_c0_seq3	4	-	-	up	-	-	-	transdecoder	-	coding	rev	-	UniRef90_Q9AYN4	PF02705	K+ potassium transporter	-	-	GO:0071805	potassium ion transmembrane transport	GO:0015079	potassium ion transmembrane transporter activity	GO:0016020	membrane	-	-	-	-	-	-	-	-	-	-	TCONS_00031287	0	0	0	0	0	0	0	0	0	0	0	0	0
814	SC	comp63856_c0_seq27	4	-	-	up	-	6	100.85	blastx	gi|75173290|sp|Q9FYQ8.1|TMN11_ARATH	coding	fwd	UniRef90_F2CYK2	-	PF02990	Endomembrane protein 70	-	-	-	-	-	-	GO:0005768	endosome	OJ1695_D07.1	transmembrane 9 superfamily member 11	-	-	-	-	-	-	-	-	TCONS_00002152	0	0	0	0	0	0	0	0	0	0	0	0	0
815	SC	comp63856_c0_seq27	4	-	-	-	-	-	-	-	-	-	-	-	-	-	-	-	-	-	-	-	-	GO:0005794	Golgi apparatus	-	-	-	-	-	-	-	-	-	-	-	-	-	-	-	-	-	-	-	-	-	-	-	-
816	SC	comp63856_c0_seq27	4	-	-	-	-	-	-	-	-	-	-	-	-	-	-	-	-	-	-	-	-	GO:0005802	trans-Golgi network	-	-	-	-	-	-	-	-	-	-	-	-	-	-	-	-	-	-	-	-	-	-	-	-
817	SC	comp63856_c0_seq27	4	-	-	-	-	-	-	-	-	-	-	-	-	-	-	-	-	-	-	-	-	GO:0016021	integral to membrane	-	-	-	-	-	-	-	-	-	-	-	-	-	-	-	-	-	-	-	-	-	-	-	-
818	SC	comp63856_c0_seq27	4	-	-	-	-	-	-	-	-	-	-	-	-	-	-	-	-	-	-	-	-	GO:0031224	intrinsic to membrane	-	-	-	-	-	-	-	-	-	-	-	-	-	-	-	-	-	-	-	-	-	-	-	-
819	SC	comp63856_c0_seq27	4	-	-	-	-	-	-	-	-	-	-	-	-	-	-	-	-	-	-	-	-	GO:0044425	membrane part	-	-	-	-	-	-	-	-	-	-	-	-	-	-	-	-	-	-	-	-	-	-	-	-
820	SC	comp67576_c0_seq88	1	-	-	up	-	-	-	transdecoder	-	coding	rev	-	UniRef90_I1IFT5	PF14288	1,3-beta-glucan synthase subunit FKS1, domain-1	-	-	GO:0000271	polysaccharide biosynthetic process	GO:0003843	1	GO:0000148	1	OJ1149_C12.24	callose synthase 3	-	-	-	-	G2U-10552-MONOMER	1,3-&beta;-glucan synthase	callose biosynthesis	-	TCONS_00006208	0	0	0	0	0	0	0	0	0	0	0	0	0
821	SC	comp67576_c0_seq88	1	-	-	-	-	-	-	-	-	-	-	-	-	-	-	-	-	GO:0005976	polysaccharide metabolic process	GO:0008194	UDP-glycosyltransferase activity	GO:0016020	membrane	-	-	-	-	-	-	-	-	-	-	-	-	-	-	-	-	-	-	-	-	-	-	-	-
822	SC	comp67576_c0_seq88	1	-	-	-	-	-	-	-	-	-	-	-	-	-	-	-	-	GO:0006073	cellular glucan metabolic process	GO:0016757	transferase activity	GO:0044459	plasma membrane part	-	-	-	-	-	-	-	-	-	-	-	-	-	-	-	-	-	-	-	-	-	-	-	-
823	SC	comp67576_c0_seq88	1	-	-	-	-	-	-	-	-	-	-	-	-	-	-	-	-	GO:0006074	1	GO:0016758	transferase activity	-	-	-	-	-	-	-	-	-	-	-	-	-	-	-	-	-	-	-	-	-	-	-	-	-	-
824	SC	comp67576_c0_seq88	1	-	-	-	-	-	-	-	-	-	-	-	-	-	-	-	-	GO:0006075	1	GO:0035251	UDP-glucosyltransferase activity	-	-	-	-	-	-	-	-	-	-	-	-	-	-	-	-	-	-	-	-	-	-	-	-	-	-
825	SC	comp67576_c0_seq88	1	-	-	-	-	-	-	-	-	-	-	-	-	-	-	-	-	GO:0009250	glucan biosynthetic process	GO:0046527	glucosyltransferase activity	-	-	-	-	-	-	-	-	-	-	-	-	-	-	-	-	-	-	-	-	-	-	-	-	-	-
826	SC	comp67576_c0_seq88	1	-	-	-	-	-	-	-	-	-	-	-	-	-	-	-	-	GO:0016051	carbohydrate biosynthetic process	-	-	-	-	-	-	-	-	-	-	-	-	-	-	-	-	-	-	-	-	-	-	-	-	-	-	-	-
827	SC	comp67576_c0_seq88	1	-	-	-	-	-	-	-	-	-	-	-	-	-	-	-	-	GO:0033692	cellular polysaccharide biosynthetic process	-	-	-	-	-	-	-	-	-	-	-	-	-	-	-	-	-	-	-	-	-	-	-	-	-	-	-	-
828	SC	comp67576_c0_seq88	1	-	-	-	-	-	-	-	-	-	-	-	-	-	-	-	-	GO:0034637	cellular carbohydrate biosynthetic process	-	-	-	-	-	-	-	-	-	-	-	-	-	-	-	-	-	-	-	-	-	-	-	-	-	-	-	-
829	SC	comp67576_c0_seq88	1	-	-	-	-	-	-	-	-	-	-	-	-	-	-	-	-	GO:0044042	glucan metabolic process	-	-	-	-	-	-	-	-	-	-	-	-	-	-	-	-	-	-	-	-	-	-	-	-	-	-	-	-
830	SC	comp67576_c0_seq88	1	-	-	-	-	-	-	-	-	-	-	-	-	-	-	-	-	GO:0044262	cellular carbohydrate metabolic process	-	-	-	-	-	-	-	-	-	-	-	-	-	-	-	-	-	-	-	-	-	-	-	-	-	-	-	-
831	SC	comp67576_c0_seq88	1	-	-	-	-	-	-	-	-	-	-	-	-	-	-	-	-	GO:0044264	cellular polysaccharide metabolic process	-	-	-	-	-	-	-	-	-	-	-	-	-	-	-	-	-	-	-	-	-	-	-	-	-	-	-	-
832	SC	comp67576_c0_seq88	1	-	-	-	-	-	-	-	-	-	-	-	-	-	-	-	-	GO:0051273	beta-glucan metabolic process	-	-	-	-	-	-	-	-	-	-	-	-	-	-	-	-	-	-	-	-	-	-	-	-	-	-	-	-
833	SC	comp67576_c0_seq88	1	-	-	-	-	-	-	-	-	-	-	-	-	-	-	-	-	GO:0051274	beta-glucan biosynthetic process	-	-	-	-	-	-	-	-	-	-	-	-	-	-	-	-	-	-	-	-	-	-	-	-	-	-	-	-
834	SC	comp58961_c0_seq8	14	-	-	up	-	2	58.07	blastx	gi|3024657|sp|P56330.1|SUI1_MAIZE	coding	fwd	UniRef90_R7WF35	-	PF01253	Translation initiation factor SUI1	-	-	GO:0006413	translational initiation	GO:0003743	translation initiation factor activity	-	-	GOS2	K03113 translation initiation factor 1	K03113	translation initiation factor 1	osa03013	RNA transport	G30-16907-MONOMER	glycerophosphodiester phosphodiesterase	glycerophosphodiester degradation	-	TCONS_00046032	0	0	0	0	0	0	0	0	0	0	0	0	0
835	SC	comp700228_c1_seq2	1	-	-	up	-	3	32.48	transdecoder<blastx	gi|754388978|sp|F4KCC2.1|PRT6_ARATH	coding	fwd	UniRef90_M0WBC9	-	PF02207	Putative zinc finger in N-recognin (UBR box)	-	-	GO:0006511	ubiquitin-dependent protein catabolic process	GO:0004842	ubiquitin-protein ligase activity	-	-	E3 ubiquitin-protein ligase PRT6	-	-	-	-	-	-	-	-	-	TCONS_00004957	0	0	0	0	0	0	0	0	0	0	0	0	0
836	SC	comp700228_c1_seq2	1	-	-	-	-	-	-	-	-	-	-	-	-	-	-	-	-	GO:0006723	cuticle hydrocarbon biosynthetic process	GO:0008270	zinc ion binding	-	-	-	-	-	-	-	-	-	-	-	-	-	-	-	-	-	-	-	-	-	-	-	-	-	-
837	SC	comp700228_c1_seq2	1	-	-	-	-	-	-	-	-	-	-	-	-	-	-	-	-	GO:0009737	response to abscisic acid stimulus	-	-	-	-	-	-	-	-	-	-	-	-	-	-	-	-	-	-	-	-	-	-	-	-	-	-	-	-
838	SC	comp700228_c1_seq2	1	-	-	-	-	-	-	-	-	-	-	-	-	-	-	-	-	GO:0010025	wax biosynthetic process	-	-	-	-	-	-	-	-	-	-	-	-	-	-	-	-	-	-	-	-	-	-	-	-	-	-	-	-
839	SC	comp700228_c1_seq2	1	-	-	-	-	-	-	-	-	-	-	-	-	-	-	-	-	GO:0010029	regulation of seed germination	-	-	-	-	-	-	-	-	-	-	-	-	-	-	-	-	-	-	-	-	-	-	-	-	-	-	-	-
840	SC	comp700228_c1_seq2	1	-	-	-	-	-	-	-	-	-	-	-	-	-	-	-	-	GO:0050994	regulation of lipid catabolic process	-	-	-	-	-	-	-	-	-	-	-	-	-	-	-	-	-	-	-	-	-	-	-	-	-	-	-	-
841	SC	comp61904_c0_seq6	1	-	-	up	-	7	65.44	transdecoder<blastx	gi|2499489|sp|Q41141.1|PFPB_RICCO	coding	fwd	UniRef90_F2CS69	-	PF00365	Phosphofructokinase	-	-	GO:0006002	fructose 6-phosphate metabolic process	GO:0003872	6-phosphofructokinase activity	GO:0005618	cell wall	OJ1136_C11.21	K00895 pyrophosphate--fructose-6-phosphate 1-phosphotransferase [EC:2.7.1.90]	K00895	pyrophosphate--fructose-6-phosphate 1-phosphotransferase [EC:2.7.1.90]	osa00051	Fructose and mannose metabolism	G2T-9837-MONOMER	diphosphate-fructose-6-phosphate 1-phosphotransferase	glycolysis IV (plant cytosol)	-	TCONS_00015904	0	0	0	0	0	0	0	0	0	1	0	0	0
842	SC	comp61904_c0_seq6	1	-	-	-	-	-	-	-	-	-	-	-	-	-	-	-	-	GO:0006096	glycolysis	GO:0005524	ATP binding	GO:0005829	cytosol	-	-	-	-	-	-	-	-	-	-	-	-	-	-	-	-	-	-	-	-	-	-	-	-
843	SC	comp61904_c0_seq6	1	-	-	-	-	-	-	-	-	-	-	-	-	-	-	-	-	GO:0009793	embryo development ending in seed dormancy	GO:0047334	diphosphate-fructose-6-phosphate 1-phosphotransferase activity	GO:0005945	6-phosphofructokinase complex	-	-	-	-	-	-	-	-	-	-	-	-	-	-	-	-	-	-	-	-	-	-	-	-
844	SC	comp61904_c0_seq6	1	-	-	-	-	-	-	-	-	-	-	-	-	-	-	-	-	GO:0015979	photosynthesis	-	-	GO:0016020	membrane	-	-	-	-	-	-	-	-	-	-	-	-	-	-	-	-	-	-	-	-	-	-	-	-
845	SC	comp61904_c0_seq6	1	-	-	-	-	-	-	-	-	-	-	-	-	-	-	-	-	GO:0046686	response to cadmium ion	-	-	-	-	-	-	-	-	-	-	-	-	-	-	-	-	-	-	-	-	-	-	-	-	-	-	-	-
846	SC	comp68484_c0_seq99	1	-	-	up	-	-	-	transdecoder	-	coding	rev	-	UniRef90_F2EGW8	PF00443	Ubiquitin carboxyl-terminal hydrolase	-	-	GO:0006511	ubiquitin-dependent protein catabolic process	GO:0004221	ubiquitin thiolesterase activity	-	-	P0695H10.3	K11838 ubiquitin carboxyl-terminal hydrolase 7 [EC:3.4.19.12]	K11838	ubiquitin carboxyl-terminal hydrolase 7 [EC:3.4.19.12]	-	-	-	-	-	-	TCONS_00011877	0	0	0	0	0	0	0	0	0	0	0	0	0
847	SC	comp68484_c0_seq99	1	-	-	-	-	-	-	-	-	-	-	-	-	PF00917	MATH domain	-	-	-	-	GO:0005515	protein binding	-	-	-	-	-	-	-	-	-	-	-	-	-	-	-	-	-	-	-	-	-	-	-	-	-	-
848	SC	comp68484_c0_seq99	1	-	-	-	-	-	-	-	-	-	-	-	-	PF12436	ICP0-binding domain of Ubiquitin-specific protease 7	-	-	-	-	-	-	-	-	-	-	-	-	-	-	-	-	-	-	-	-	-	-	-	-	-	-	-	-	-	-	-	-
849	SC	comp68484_c0_seq99	1	-	-	-	-	-	-	-	-	-	-	-	-	PF14533	Ubiquitin-specific protease C-terminal	-	-	-	-	-	-	-	-	-	-	-	-	-	-	-	-	-	-	-	-	-	-	-	-	-	-	-	-	-	-	-	-
850	SC	comp68453_c1_seq88	1	-	-	up	-	-	-	transdecoder<blastx	gi|75282482|sp|Q43191.1|LOX15_SOLTU	coding	both	UniRef90_M0YNU2	UniRef90_I3SP61	PF00305	Lipoxygenase	-	-	GO:0055114	oxidation-reduction process	GO:0005506	iron ion binding	-	-	-	-	-	-	-	-	G2T-7157-MONOMER	linoleate 9<i>S-</i>lipoxygenase	9-lipoxygenase and 9-allene oxide synthase pathway	-	TCONS_00015091	0	0	0	0	0	0	0	0	0	0	0	0	0
851	SC	comp68453_c1_seq88	1	-	-	-	-	-	-	-	-	-	-	-	-	-	-	-	-	-	-	GO:0005515	protein binding	-	-	-	-	-	-	-	-	G2T-7157-MONOMER	linoleate 9<i>S-</i>lipoxygenase	9-lipoxygenase and 9-hydroperoxide lyase pathway	-	-	-	-	-	-	-	-	-	-	-	-	-	-	-
852	SC	comp68453_c1_seq88	1	-	-	-	-	-	-	-	-	-	-	-	-	-	-	-	-	-	-	GO:0016165	lipoxygenase activity	-	-	-	-	-	-	-	-	G2T-7157-MONOMER	linoleate 9<i>S-</i>lipoxygenase	divinyl ether biosynthesis I	-	-	-	-	-	-	-	-	-	-	-	-	-	-	-
853	SC	comp68453_c1_seq88	1	-	-	-	-	-	-	-	-	-	-	-	-	-	-	-	-	-	-	GO:0016701	oxidoreductase activity	-	-	-	-	-	-	-	-	G2T-7157-MONOMER	linoleate 9<i>S-</i>lipoxygenase	epoxy fatty acid biosynthesis	-	-	-	-	-	-	-	-	-	-	-	-	-	-	-
854	SC	comp68453_c1_seq88	1	-	-	-	-	-	-	-	-	-	-	-	-	-	-	-	-	-	-	GO:0016702	oxidoreductase activity	-	-	-	-	-	-	-	-	-	-	-	-	-	-	-	-	-	-	-	-	-	-	-	-	-	-
855	SC	comp68453_c1_seq88	1	-	-	-	-	-	-	-	-	-	-	-	-	-	-	-	-	-	-	GO:0046872	metal ion binding	-	-	-	-	-	-	-	-	-	-	-	-	-	-	-	-	-	-	-	-	-	-	-	-	-	-
856	SC	comp68453_c1_seq88	1	-	-	-	-	-	-	-	-	-	-	-	-	-	-	-	-	-	-	GO:0051213	dioxygenase activity	-	-	-	-	-	-	-	-	-	-	-	-	-	-	-	-	-	-	-	-	-	-	-	-	-	-
857	SC	comp68972_c1_seq8	1	-	-	up	-	-	-	transdecoder	-	coding	rev	-	UniRef90_P52894	PF00155	Aminotransferase class I and II	-	-	GO:0001666	response to hypoxia	GO:0004021	L-alanine:2-oxoglutarate aminotransferase activity	GO:0005739	mitochondrion	alanine aminotransferase 2	K00814 alanine transaminase [EC:2.6.1.2]	K00814	alanine transaminase [EC:2.6.1.2]	osa00220	Arginine biosynthesis	-	-	-	-	TCONS_00009025	0	0	0	0	0	0	0	0	1	1	0	0	0
858	SC	comp68972_c1_seq8	1	-	-	-	-	-	-	-	-	-	-	-	-	-	-	-	-	GO:0009853	photorespiration	GO:0005507	copper ion binding	GO:0005773	vacuole	-	-	-	-	osa00250	Alanine, aspartate and glutamate metabolism	-	-	-	-	-	-	-	-	-	-	-	-	-	-	-	-	-	-
859	SC	comp68972_c1_seq8	1	-	-	-	-	-	-	-	-	-	-	-	-	-	-	-	-	GO:0019481	L-alanine catabolic process	GO:0005524	ATP binding	GO:0005777	peroxisome	-	-	-	-	osa00710	Carbon fixation in photosynthetic organisms	-	-	-	-	-	-	-	-	-	-	-	-	-	-	-	-	-	-
860	SC	comp68972_c1_seq8	1	-	-	-	-	-	-	-	-	-	-	-	-	-	-	-	-	GO:0042218	1-aminocyclopropane-1-carboxylate biosynthetic process	GO:0008453	alanine-glyoxylate transaminase activity	GO:0005829	cytosol	-	-	-	-	osa01100	Metabolic pathways	-	-	-	-	-	-	-	-	-	-	-	-	-	-	-	-	-	-
861	SC	comp68972_c1_seq8	1	-	-	-	-	-	-	-	-	-	-	-	-	-	-	-	-	GO:0046686	response to cadmium ion	GO:0016847	1-aminocyclopropane-1-carboxylate synthase activity	GO:0009570	chloroplast stroma	-	-	-	-	osa01200	Carbon metabolism	-	-	-	-	-	-	-	-	-	-	-	-	-	-	-	-	-	-
862	SC	comp68972_c1_seq8	1	-	-	-	-	-	-	-	-	-	-	-	-	-	-	-	-	-	-	GO:0030170	pyridoxal phosphate binding	GO:0016020	membrane	-	-	-	-	osa01210	2-Oxocarboxylic acid metabolism	-	-	-	-	-	-	-	-	-	-	-	-	-	-	-	-	-	-
863	SC	comp68972_c1_seq8	1	-	-	-	-	-	-	-	-	-	-	-	-	-	-	-	-	-	-	GO:0047958	glycine:2-oxoglutarate aminotransferase activity	GO:0048046	apoplast	-	-	-	-	osa01230	Biosynthesis of amino acids	-	-	-	-	-	-	-	-	-	-	-	-	-	-	-	-	-	-
864	SC	comp68663_c1_seq21	1	-	-	up	-	6	54.89	blastx	gi|75261432|sp|Q6K9N6.1|SUCB_ORYSJ	coding	fwd	UniRef90_M8C6C6	-	PF08442	ATP-grasp domain	-	-	GO:0008152	metabolic process	GO:0003824	catalytic activity	-	-	OJ1234_B11.18, SCS-beta	K01900 succinyl-CoA synthetase beta subunit [EC:6.2.1.4 6.2.1.5]	K01900	succinyl-CoA synthetase beta subunit [EC:6.2.1.4 6.2.1.5]	osa00020	Citrate cycle (TCA cycle)	G2T-6740-MONOMER	succinate-CoA ligase (ADP-forming)	TCA cycle II (plants and fungi)	TCA cycle (plant)	TCONS_00001614	0	0	0	0	0	0	0	0	0	0	0	0	0
865	SC	comp68663_c1_seq21	1	-	-	-	-	-	-	-	-	-	-	-	-	-	-	-	-	-	-	GO:0005524	ATP binding	-	-	-	-	-	-	osa00640	Propanoate metabolism	G2T-6740-MONOMER	succinate-CoA ligase (ADP-forming)	TCA cycle variation V (plant)	-	-	-	-	-	-	-	-	-	-	-	-	-	-	-
866	SC	comp68663_c1_seq21	1	-	-	-	-	-	-	-	-	-	-	-	-	-	-	-	-	-	-	GO:0046872	metal ion binding	-	-	-	-	-	-	osa01100	Metabolic pathways	G2T-6740-MONOMER	succinate-CoA ligase (ADP-forming)	reductive TCA cycle I	-	-	-	-	-	-	-	-	-	-	-	-	-	-	-
867	SC	comp68663_c1_seq21	1	-	-	-	-	-	-	-	-	-	-	-	-	-	-	-	-	-	-	-	-	-	-	-	-	-	-	osa01110	Biosynthesis of secondary metabolites	-	-	-	-	-	-	-	-	-	-	-	-	-	-	-	-	-	-
868	SC	comp68663_c1_seq21	1	-	-	-	-	-	-	-	-	-	-	-	-	-	-	-	-	-	-	-	-	-	-	-	-	-	-	osa01200	Carbon metabolism	-	-	-	-	-	-	-	-	-	-	-	-	-	-	-	-	-	-
869	SC	comp55703_c1_seq2	1	-	-	up	-	-	-	transdecoder<blastx	gi|357529499|sp|Q9C8Z4.3|HEAT1_ARATH	coding	fwd	UniRef90_M0X7T0	-	PF08146	BP28CT (NUC211) domain	-	-	-	-	GO:0005488	binding	-	-	uncharacterized protein At3g06530	K14550 U3 small nucleolar RNA-associated protein 10	K14550	U3 small nucleolar RNA-associated protein 10	osa03008	Ribosome biogenesis in eukaryotes	-	-	-	-	TCONS_00014069	0	0	0	0	0	0	0	0	0	0	0	0	0
870	SC	comp55703_c1_seq2	1	-	-	-	-	-	-	-	-	-	-	-	-	PF12397	U3 small nucleolar RNA-associated protein 10	-	-	-	-	-	-	-	-	-	-	-	-	-	-	-	-	-	-	-	-	-	-	-	-	-	-	-	-	-	-	-	-
871	SC	comp68201_c0_seq71	1	-	-	up	-	-	-	transdecoder	-	coding	rev	-	UniRef90_M7YS45	PF00400	WD domain, G-beta repeat	-	-	GO:0009733	response to auxin stimulus	GO:0005515	protein binding	GO:0005829	cytosol	ASPR1	topless-related protein 1	-	-	-	-	-	-	-	Strigolactone signaling	TCONS_00008627	0	0	0	0	0	0	0	0	0	0	0	0	0
872	SC	comp68201_c0_seq71	1	-	-	-	-	-	-	-	-	-	-	-	-	-	-	-	-	GO:0009867	jasmonic acid mediated signaling pathway	GO:0042803	protein homodimerization activity	-	-	-	-	-	-	-	-	-	-	-	Brassinosteroid signaling	-	-	-	-	-	-	-	-	-	-	-	-	-	-
873	SC	comp68201_c0_seq71	1	-	-	-	-	-	-	-	-	-	-	-	-	-	-	-	-	GO:0010051	xylem and phloem pattern formation	-	-	-	-	-	-	-	-	-	-	-	-	-	-	-	-	-	-	-	-	-	-	-	-	-	-	-	-
874	SC	comp68201_c0_seq71	1	-	-	-	-	-	-	-	-	-	-	-	-	-	-	-	-	GO:0010072	primary shoot apical meristem specification	-	-	-	-	-	-	-	-	-	-	-	-	-	-	-	-	-	-	-	-	-	-	-	-	-	-	-	-
875	SC	comp68201_c0_seq71	1	-	-	-	-	-	-	-	-	-	-	-	-	-	-	-	-	GO:0045892	negative regulation of transcription	-	-	-	-	-	-	-	-	-	-	-	-	-	-	-	-	-	-	-	-	-	-	-	-	-	-	-	-
876	SC	comp701269_c4_seq27	16	-	-	up	-	-	-	transdecoder	-	coding	both	UniRef90_C4J5Q2	UniRef90_M8AVR5	PF00009	Elongation factor Tu GTP binding domain	-	-	GO:0006184	GTP catabolic process	GO:0003746	translation elongation factor activity	GO:0005622	intracellular	elongation factor 1-alpha	K03231 elongation factor 1-alpha	K03231	elongation factor 1-alpha	osa03013	RNA transport	-	-	-	-	TCONS_00005277	0	1	0	0	0	0	0	0	0	0	0	0	0
877	SC	comp701269_c4_seq27	16	-	-	-	-	-	-	-	-	-	-	-	-	PF03143	Elongation factor Tu C-terminal domain	-	-	GO:0006412	translation	GO:0003924	GTPase activity	GO:0005634	nucleus	-	-	-	-	-	-	-	-	-	-	-	-	-	-	-	-	-	-	-	-	-	-	-	-
878	SC	comp701269_c4_seq27	16	-	-	-	-	-	-	-	-	-	-	-	-	PF03144	Elongation factor Tu domain 2	-	-	GO:0006414	translational elongation	GO:0005525	GTP binding	GO:0005730	nucleolus	-	-	-	-	-	-	-	-	-	-	-	-	-	-	-	-	-	-	-	-	-	-	-	-
879	SC	comp701269_c4_seq27	16	-	-	-	-	-	-	-	-	-	-	-	-	-	-	-	-	GO:0046686	response to cadmium ion	GO:0008135	translation factor activity	GO:0005737	cytoplasm	-	-	-	-	-	-	-	-	-	-	-	-	-	-	-	-	-	-	-	-	-	-	-	-
880	SC	comp701269_c4_seq27	16	-	-	-	-	-	-	-	-	-	-	-	-	-	-	-	-	-	-	GO:0019001	guanyl nucleotide binding	GO:0005739	mitochondrion	-	-	-	-	-	-	-	-	-	-	-	-	-	-	-	-	-	-	-	-	-	-	-	-
881	SC	comp701269_c4_seq27	16	-	-	-	-	-	-	-	-	-	-	-	-	-	-	-	-	-	-	GO:0032561	guanyl ribonucleotide binding	GO:0005773	vacuole	-	-	-	-	-	-	-	-	-	-	-	-	-	-	-	-	-	-	-	-	-	-	-	-
882	SC	comp701269_c4_seq27	16	-	-	-	-	-	-	-	-	-	-	-	-	-	-	-	-	-	-	-	-	GO:0005774	vacuolar membrane	-	-	-	-	-	-	-	-	-	-	-	-	-	-	-	-	-	-	-	-	-	-	-	-
883	SC	comp701269_c4_seq27	16	-	-	-	-	-	-	-	-	-	-	-	-	-	-	-	-	-	-	-	-	GO:0005829	cytosol	-	-	-	-	-	-	-	-	-	-	-	-	-	-	-	-	-	-	-	-	-	-	-	-
884	SC	comp701269_c4_seq27	16	-	-	-	-	-	-	-	-	-	-	-	-	-	-	-	-	-	-	-	-	GO:0005886	plasma membrane	-	-	-	-	-	-	-	-	-	-	-	-	-	-	-	-	-	-	-	-	-	-	-	-
885	SC	comp701269_c4_seq27	16	-	-	-	-	-	-	-	-	-	-	-	-	-	-	-	-	-	-	-	-	GO:0009506	plasmodesma	-	-	-	-	-	-	-	-	-	-	-	-	-	-	-	-	-	-	-	-	-	-	-	-
886	SC	comp701269_c4_seq27	16	-	-	-	-	-	-	-	-	-	-	-	-	-	-	-	-	-	-	-	-	GO:0009507	chloroplast	-	-	-	-	-	-	-	-	-	-	-	-	-	-	-	-	-	-	-	-	-	-	-	-
887	SC	comp71098_c0_seq1	16	-	-	up	-	6	53.61	transdecoder.blastx	gi|223635315|sp|B0LXM0.1|METK_WHEAT	coding	both	UniRef90_N1R2R6	UniRef90_J3KZC6	PF00438	S-adenosylmethionine synthetase, N-terminal domain	-	-	GO:0006556	S-adenosylmethionine biosynthetic process	GO:0004478	methionine adenosyltransferase activity	GO:0005618	cell wall	S-adenosylmethionine synthase 1	K00789 S-adenosylmethionine synthetase [EC:2.5.1.6]	K00789	S-adenosylmethionine synthetase [EC:2.5.1.6]	osa00270	Cysteine and methionine metabolism	G2T-6825-MONOMER	-	methionine salvage cycle I (bacteria and plants)	methionine salvage pathway	TCONS_00008229	0	0	0	0	0	0	0	0	0	0	0	0	0
888	SC	comp71098_c0_seq1	16	-	-	-	-	-	-	-	-	-	-	-	-	PF02772	S-adenosylmethionine synthetase, central domain	-	-	GO:0006730	one-carbon metabolic process	GO:0005507	copper ion binding	GO:0005730	nucleolus	-	-	-	-	osa01100	Metabolic pathways	G2T-6825-MONOMER	-	methionine salvage cycle II (plants)	S-adenosyl-L-methionine cycle	-	-	-	-	-	-	-	-	-	-	-	-	-	-
889	SC	comp71098_c0_seq1	16	-	-	-	-	-	-	-	-	-	-	-	-	PF02773	S-adenosylmethionine synthetase, C-terminal domain	-	-	GO:0071281	cellular response to iron ion	GO:0005524	ATP binding	GO:0005737	cytoplasm	-	-	-	-	osa01110	Biosynthesis of secondary metabolites	G2T-6825-MONOMER	-	methionine salvage cycle III (animals)	ethylene biosynthesis from methionine	-	-	-	-	-	-	-	-	-	-	-	-	-	-
890	SC	comp71098_c0_seq1	16	-	-	-	-	-	-	-	-	-	-	-	-	-	-	-	-	-	-	GO:0046872	metal ion binding	GO:0005829	cytosol	-	-	-	-	osa01230	Biosynthesis of amino acids	G2T-6825-MONOMER	methionine adenosyltransferase	2'-deoxymugineic acid phytosiderophore biosynthesis	-	-	-	-	-	-	-	-	-	-	-	-	-	-	-
891	SC	comp71098_c0_seq1	16	-	-	-	-	-	-	-	-	-	-	-	-	-	-	-	-	-	-	-	-	GO:0009506	plasmodesma	-	-	-	-	-	-	G2T-6825-MONOMER	methionine adenosyltransferase	<i>S</i>-adenosyl-L-methionine cycle II	-	-	-	-	-	-	-	-	-	-	-	-	-	-	-
892	SC	comp71098_c0_seq1	16	-	-	-	-	-	-	-	-	-	-	-	-	-	-	-	-	-	-	-	-	GO:0070062	extracellular vesicular exosome	-	-	-	-	-	-	G2T-6825-MONOMER	methionine adenosyltransferase	S-adenosyl-L-methionine biosynthesis	-	-	-	-	-	-	-	-	-	-	-	-	-	-	-
893	SC	comp71098_c0_seq1	16	-	-	-	-	-	-	-	-	-	-	-	-	-	-	-	-	-	-	-	-	-	-	-	-	-	-	-	-	G2T-6825-MONOMER	methionine adenosyltransferase	ethylene biosynthesis I (plants)	-	-	-	-	-	-	-	-	-	-	-	-	-	-	-
894	SC	comp71098_c0_seq1	16	-	-	-	-	-	-	-	-	-	-	-	-	-	-	-	-	-	-	-	-	-	-	-	-	-	-	-	-	G2T-6825-MONOMER	methionine adenosyltransferase	methionine degradation I (to homocysteine)	-	-	-	-	-	-	-	-	-	-	-	-	-	-	-
895	SC	comp702468_c0_seq1	4	-	-	up	-	-	-	transdecoder	-	coding	rev	-	UniRef90_F2EDV0	-	-	-	-	-	-	-	-	-	-	-	-	-	-	-	-	-	-	-	-	TCONS_00050946	0	0	0	0	0	0	0	0	0	0	0	0	0
896	SC	comp59253_c0_seq5	15	-	-	up	-	4	99.72	transdecoder	-	coding	both	UniRef90_I3SD94	UniRef90_J3LJK2	-	-	-	-	-	-	-	-	-	-	glyceraldehyde-3-phosphate dehydrogenase B, chloroplastic	K05298 glyceraldehyde-3-phosphate dehydrogenase (NADP+) (phosphorylating) [EC:1.2.1.13]	K05298	glyceraldehyde-3-phosphate dehydrogenase (NADP+) (phosphorylating) [EC:1.2.1.13]	osa00710	Carbon fixation in photosynthetic organisms	G2T-9772-MONOMER	glyceraldehyde-3-phosphate dehydrogenase (NADP<small><sup>+</sup></small>) (phosphorylating)	Calvin-Benson-Bassham cycle	Plastid glycolysis	TCONS_00032598	0	0	0	1	0	0	0	0	1	0	0	0	0
897	SC	comp59253_c0_seq5	15	-	-	-	-	-	-	-	-	-	-	-	-	-	-	-	-	-	-	-	-	-	-	-	-	-	-	osa01100	Metabolic pathways	-	-	-	-	-	-	-	-	-	-	-	-	-	-	-	-	-	-
898	SC	comp59253_c0_seq5	15	-	-	-	-	-	-	-	-	-	-	-	-	-	-	-	-	-	-	-	-	-	-	-	-	-	-	osa01200	Carbon metabolism	-	-	-	-	-	-	-	-	-	-	-	-	-	-	-	-	-	-
899	SC	comp702468_c0_seq6	4	-	-	up	-	6	10.84	-	-	noncoding	-	-	-	-	-	-	-	-	-	-	-	-	-	-	-	-	-	-	-	-	-	-	-	TCONS_00034268	0	0	0	0	0	0	0	0	0	0	0	0	0
900	SC	comp701888_c2_seq42	15	-	-	up	-	2	58.78	blastx.transdecoder	gi|75193808|sp|Q9S7E9.1|GGT2_ARATH	coding	both	UniRef90_M8BWQ5	UniRef90_B4FW25	PF00155	Aminotransferase class I and II	-	-	GO:0009058	biosynthetic process	GO:0003824	catalytic activity	-	-	glutamate--glyoxylate aminotransferase 2	K14272 glutamate--glyoxylate aminotransferase [EC:2.6.1.4 2.6.1.2 2.6.1.44]	K14272	glutamate--glyoxylate aminotransferase [EC:2.6.1.4 2.6.1.2 2.6.1.44]	osa00220	Arginine biosynthesis	-	-	-	-	TCONS_00037611	0	0	0	0	0	0	0	0	1	0	0	0	0
901	SC	comp701888_c2_seq42	15	-	-	-	-	-	-	-	-	-	-	-	-	-	-	-	-	-	-	GO:0030170	pyridoxal phosphate binding	-	-	-	-	-	-	osa00250	Alanine, aspartate and glutamate metabolism	-	-	-	-	-	-	-	-	-	-	-	-	-	-	-	-	-	-
902	SC	comp701888_c2_seq42	15	-	-	-	-	-	-	-	-	-	-	-	-	-	-	-	-	-	-	-	-	-	-	-	-	-	-	osa00260	Glycine, serine and threonine metabolism	-	-	-	-	-	-	-	-	-	-	-	-	-	-	-	-	-	-
903	SC	comp701888_c2_seq42	15	-	-	-	-	-	-	-	-	-	-	-	-	-	-	-	-	-	-	-	-	-	-	-	-	-	-	osa00630	Glyoxylate and dicarboxylate metabolism	-	-	-	-	-	-	-	-	-	-	-	-	-	-	-	-	-	-
904	SC	comp701888_c2_seq42	15	-	-	-	-	-	-	-	-	-	-	-	-	-	-	-	-	-	-	-	-	-	-	-	-	-	-	osa00710	Carbon fixation in photosynthetic organisms	-	-	-	-	-	-	-	-	-	-	-	-	-	-	-	-	-	-
905	SC	comp701888_c2_seq42	15	-	-	-	-	-	-	-	-	-	-	-	-	-	-	-	-	-	-	-	-	-	-	-	-	-	-	osa01100	Metabolic pathways	-	-	-	-	-	-	-	-	-	-	-	-	-	-	-	-	-	-
906	SC	comp701888_c2_seq42	15	-	-	-	-	-	-	-	-	-	-	-	-	-	-	-	-	-	-	-	-	-	-	-	-	-	-	osa01110	Biosynthesis of secondary metabolites	-	-	-	-	-	-	-	-	-	-	-	-	-	-	-	-	-	-
907	SC	comp701888_c2_seq42	15	-	-	-	-	-	-	-	-	-	-	-	-	-	-	-	-	-	-	-	-	-	-	-	-	-	-	osa01200	Carbon metabolism	-	-	-	-	-	-	-	-	-	-	-	-	-	-	-	-	-	-
908	SC	comp701888_c2_seq42	15	-	-	-	-	-	-	-	-	-	-	-	-	-	-	-	-	-	-	-	-	-	-	-	-	-	-	osa01210	2-Oxocarboxylic acid metabolism	-	-	-	-	-	-	-	-	-	-	-	-	-	-	-	-	-	-
909	SC	comp701888_c2_seq42	15	-	-	-	-	-	-	-	-	-	-	-	-	-	-	-	-	-	-	-	-	-	-	-	-	-	-	osa01230	Biosynthesis of amino acids	-	-	-	-	-	-	-	-	-	-	-	-	-	-	-	-	-	-
910	SC	comp62816_c0_seq1	1	-	-	up	-	4	58.36	-	-	coding	rev	-	UniRef90_F2DUF3	-	-	-	-	-	-	-	-	-	-	purple acid phosphatase 3	-	-	-	-	-	G2T-9441-MONOMER	acid phosphatase	phosphate acquisition	-	TCONS_00004467	0	0	0	0	0	0	0	0	0	0	0	0	0
911	SC	comp65637_c0_seq2	1	-	-	up	-	6	72.38	transdecoder	-	coding	rev	-	UniRef90_I1IFE7	PF07926	TPR/MLP1/MLP2-like protein	-	-	GO:0006606	protein import into nucleus	-	-	GO:0005643	nuclear pore	P0585G03.5, P0585G03.6	nuclear-pore anchor	-	-	-	-	-	-	-	-	TCONS_00007391	0	0	0	0	0	0	0	0	0	0	0	0	0
912	SC	comp703150_c0_seq34	1	-	-	up	-	5	99.93	transdecoder<blastx	gi|1174745|sp|P46225.1|TPIC_SECCE	coding	fwd	UniRef90_F2DTB2	-	PF00121	Triosephosphate isomerase	-	-	GO:0006096	glycolysis	GO:0003824	catalytic activity	GO:0005618	cell wall	OJ1112_E07.32-1	K01803 triosephosphate isomerase (TIM) [EC:5.3.1.1]	K01803	triosephosphate isomerase (TIM) [EC:5.3.1.1]	osa00010	Glycolysis / Gluconeogenesis	G2T-6002-MONOMER	triose-phosphate isomerase	Calvin-Benson-Bassham cycle	Plastid glycolysis	TCONS_00020214	1	0	0	0	0	0	1	0	1	0	0	0	0
913	SC	comp703150_c0_seq34	1	-	-	-	-	-	-	-	-	-	-	-	-	-	-	-	-	GO:0006642	triglyceride mobilization	GO:0004807	triose-phosphate isomerase activity	GO:0005739	mitochondrion	-	-	-	-	osa00051	Fructose and mannose metabolism	G2T-6002-MONOMER	triose-phosphate isomerase	gluconeogenesis I	Calvin cycle	-	-	-	-	-	-	-	-	-	-	-	-	-	-
914	SC	comp703150_c0_seq34	1	-	-	-	-	-	-	-	-	-	-	-	-	-	-	-	-	GO:0008152	metabolic process	-	-	GO:0005773	vacuole	-	-	-	-	osa00562	Inositol phosphate metabolism	G2T-6002-MONOMER	triose-phosphate isomerase	gluconeogenesis III	-	-	-	-	-	-	-	-	-	-	-	-	-	-	-
915	SC	comp703150_c0_seq34	1	-	-	-	-	-	-	-	-	-	-	-	-	-	-	-	-	GO:0009651	response to salt stress	-	-	GO:0005774	vacuolar membrane	-	-	-	-	osa00710	Carbon fixation in photosynthetic organisms	G2T-6002-MONOMER	triose-phosphate isomerase	glycerol degradation to butanol	-	-	-	-	-	-	-	-	-	-	-	-	-	-	-
916	SC	comp703150_c0_seq34	1	-	-	-	-	-	-	-	-	-	-	-	-	-	-	-	-	GO:0009658	chloroplast organization	-	-	GO:0005829	cytosol	-	-	-	-	osa01100	Metabolic pathways	G2T-6002-MONOMER	triose-phosphate isomerase	glycolysis I (from glucose 6-phosphate)	-	-	-	-	-	-	-	-	-	-	-	-	-	-	-
917	SC	comp703150_c0_seq34	1	-	-	-	-	-	-	-	-	-	-	-	-	-	-	-	-	GO:0019563	glycerol catabolic process	-	-	GO:0005886	plasma membrane	-	-	-	-	osa01110	Biosynthesis of secondary metabolites	G2T-6002-MONOMER	triose-phosphate isomerase	glycolysis II (from fructose 6-phosphate)	-	-	-	-	-	-	-	-	-	-	-	-	-	-	-
918	SC	comp703150_c0_seq34	1	-	-	-	-	-	-	-	-	-	-	-	-	-	-	-	-	GO:0032504	multicellular organism reproduction	-	-	GO:0009506	plasmodesma	-	-	-	-	osa01200	Carbon metabolism	G2T-6002-MONOMER	triose-phosphate isomerase	glycolysis IV (plant cytosol)	-	-	-	-	-	-	-	-	-	-	-	-	-	-	-
919	SC	comp703150_c0_seq34	1	-	-	-	-	-	-	-	-	-	-	-	-	-	-	-	-	GO:0046166	glyceraldehyde-3-phosphate biosynthetic process	-	-	GO:0009507	chloroplast	-	-	-	-	osa01230	Biosynthesis of amino acids	G2T-6002-MONOMER	triose-phosphate isomerase	glycolysis VI (metazoan)	-	-	-	-	-	-	-	-	-	-	-	-	-	-	-
920	SC	comp703150_c0_seq34	1	-	-	-	-	-	-	-	-	-	-	-	-	-	-	-	-	GO:0046686	response to cadmium ion	-	-	GO:0009570	chloroplast stroma	-	-	-	-	-	-	-	-	-	-	-	-	-	-	-	-	-	-	-	-	-	-	-	-
921	SC	comp703150_c0_seq34	1	-	-	-	-	-	-	-	-	-	-	-	-	-	-	-	-	GO:0080022	primary root development	-	-	GO:0009579	thylakoid	-	-	-	-	-	-	-	-	-	-	-	-	-	-	-	-	-	-	-	-	-	-	-	-
922	SC	comp703150_c0_seq34	1	-	-	-	-	-	-	-	-	-	-	-	-	-	-	-	-	-	-	-	-	GO:0009941	chloroplast envelope	-	-	-	-	-	-	-	-	-	-	-	-	-	-	-	-	-	-	-	-	-	-	-	-
923	SC	comp703150_c0_seq34	1	-	-	-	-	-	-	-	-	-	-	-	-	-	-	-	-	-	-	-	-	GO:0048046	apoplast	-	-	-	-	-	-	-	-	-	-	-	-	-	-	-	-	-	-	-	-	-	-	-	-
924	SC	comp699475_c0_seq2	1	-	-	up	-	-	-	transdecoder.blastx	gi|251764804|sp|Q7XSA2.3|AGO1B_ORYSJ	coding	fwd	UniRef90_M8AEW7	-	PF02170	PAZ domain	-	-	-	-	GO:0003676	nucleic acid binding	-	-	protein argonaute 1B	-	-	-	-	-	-	-	-	-	TCONS_00049780	0	0	0	0	0	0	0	0	0	0	1	0	0
925	SC	comp699475_c0_seq2	1	-	-	-	-	-	-	-	-	-	-	-	-	PF02171	Piwi domain	-	-	-	-	GO:0005515	protein binding	-	-	-	-	-	-	-	-	-	-	-	-	-	-	-	-	-	-	-	-	-	-	-	-	-	-
926	SC	comp699475_c0_seq2	1	-	-	-	-	-	-	-	-	-	-	-	-	PF08699	Argonaute linker 1 domain	-	-	-	-	-	-	-	-	-	-	-	-	-	-	-	-	-	-	-	-	-	-	-	-	-	-	-	-	-	-	-	-
927	SC	comp699475_c0_seq2	1	-	-	-	-	-	-	-	-	-	-	-	-	PF12764	Glycine-rich region of argonaut	-	-	-	-	-	-	-	-	-	-	-	-	-	-	-	-	-	-	-	-	-	-	-	-	-	-	-	-	-	-	-	-
928	SC	comp699475_c0_seq2	1	-	-	-	-	-	-	-	-	-	-	-	-	PF16486	N-terminal domain of argonaute	-	-	-	-	-	-	-	-	-	-	-	-	-	-	-	-	-	-	-	-	-	-	-	-	-	-	-	-	-	-	-	-
929	SC	comp699475_c0_seq2	1	-	-	-	-	-	-	-	-	-	-	-	-	PF16487	Mid domain of argonaute	-	-	-	-	-	-	-	-	-	-	-	-	-	-	-	-	-	-	-	-	-	-	-	-	-	-	-	-	-	-	-	-
930	SC	comp699475_c0_seq2	1	-	-	-	-	-	-	-	-	-	-	-	-	PF16488	Argonaute linker 2 domain	-	-	-	-	-	-	-	-	-	-	-	-	-	-	-	-	-	-	-	-	-	-	-	-	-	-	-	-	-	-	-	-
931	SC	comp701431_c0_seq74	1	-	-	up	-	-	-	transdecoder.blastx	gi|12585326|sp|Q9SNX2.1|PGMC_BROIN	coding	both	UniRef90_Q9SNX2	UniRef90_J3LS56	PF00408	Phosphoglucomutase/phosphomannomutase, C-terminal domain	-	-	GO:0005992	trehalose biosynthetic process	GO:0000287	magnesium ion binding	GO:0005634	nucleus	phosphoglucomutase, cytoplasmic 2	K01835 phosphoglucomutase [EC:5.4.2.2]	K01835	phosphoglucomutase [EC:5.4.2.2]	osa00010	Glycolysis / Gluconeogenesis	-	-	-	sucrose biosynthesis	TCONS_00049559	1	0	0	1	0	0	0	0	0	0	0	0	0
932	SC	comp701431_c0_seq74	1	-	-	-	-	-	-	-	-	-	-	-	-	PF02878	Phosphoglucomutase/phosphomannomutase, alpha/beta/alpha domain I	-	-	GO:0006874	cellular calcium ion homeostasis	GO:0004614	phosphoglucomutase activity	GO:0005886	plasma membrane	-	-	-	-	osa00030	Pentose phosphate pathway	-	-	-	starch biosynthesis	-	-	-	-	-	-	-	-	-	-	-	-	-	-
933	SC	comp701431_c0_seq74	1	-	-	-	-	-	-	-	-	-	-	-	-	PF02879	Phosphoglucomutase/phosphomannomutase, alpha/beta/alpha domain II	-	-	GO:0009409	response to cold	-	-	GO:0009570	chloroplast stroma	-	-	-	-	osa00052	Galactose metabolism	-	-	-	-	-	-	-	-	-	-	-	-	-	-	-	-	-	-
934	SC	comp701431_c0_seq74	1	-	-	-	-	-	-	-	-	-	-	-	-	PF02880	Phosphoglucomutase/phosphomannomutase, alpha/beta/alpha domain III	-	-	GO:0009590	detection of gravity	-	-	GO:0009941	chloroplast envelope	-	-	-	-	osa00230	Purine metabolism	-	-	-	-	-	-	-	-	-	-	-	-	-	-	-	-	-	-
935	SC	comp701431_c0_seq74	1	-	-	-	-	-	-	-	-	-	-	-	-	-	-	-	-	GO:0019252	starch biosynthetic process	-	-	GO:0010319	stromule	-	-	-	-	osa00500	Starch and sucrose metabolism	-	-	-	-	-	-	-	-	-	-	-	-	-	-	-	-	-	-
936	SC	comp701431_c0_seq74	1	-	-	-	-	-	-	-	-	-	-	-	-	-	-	-	-	GO:0019255	glucose 1-phosphate metabolic process	-	-	GO:0044445	cytosolic part	-	-	-	-	osa00520	Amino sugar and nucleotide sugar metabolism	-	-	-	-	-	-	-	-	-	-	-	-	-	-	-	-	-	-
937	SC	comp701431_c0_seq74	1	-	-	-	-	-	-	-	-	-	-	-	-	-	-	-	-	GO:0019388	galactose catabolic process	-	-	GO:0048046	apoplast	-	-	-	-	osa01100	Metabolic pathways	-	-	-	-	-	-	-	-	-	-	-	-	-	-	-	-	-	-
938	SC	comp701431_c0_seq74	1	-	-	-	-	-	-	-	-	-	-	-	-	-	-	-	-	GO:0046686	response to cadmium ion	-	-	-	-	-	-	-	-	osa01110	Biosynthesis of secondary metabolites	-	-	-	-	-	-	-	-	-	-	-	-	-	-	-	-	-	-
939	SC	comp701431_c0_seq74	1	-	-	-	-	-	-	-	-	-	-	-	-	-	-	-	-	GO:0048229	gametophyte development	-	-	-	-	-	-	-	-	-	-	-	-	-	-	-	-	-	-	-	-	-	-	-	-	-	-	-	-
940	SC	comp68469_c2_seq24	1	-	-	up	-	-	-	blastx.transdecoder	gi|75330726|sp|Q8RWZ3.1|IBR3_ARATH	coding	fwd	UniRef90_I1GR74	-	PF00441	Acyl-CoA dehydrogenase, C-terminal domain	-	-	GO:0008152	metabolic process	GO:0003995	acyl-CoA dehydrogenase activity	-	-	probable acyl-CoA dehydrogenase IBR3	K00249 acyl-CoA dehydrogenase [EC:1.3.8.7]	K00249	acyl-CoA dehydrogenase [EC:1.3.8.7]	osa00071	Fatty acid degradation	G2T-8531-MONOMER	MLOC_61917.1	IAA biosynthesis VII	-	TCONS_00047843	0	0	0	0	0	0	0	0	0	0	0	0	0
941	SC	comp68469_c2_seq24	1	-	-	-	-	-	-	-	-	-	-	-	-	PF02770	Acyl-CoA dehydrogenase, middle domain	-	-	GO:0055114	oxidation-reduction process	GO:0016627	oxidoreductase activity	-	-	-	-	-	-	osa00280	Valine, leucine and isoleucine degradation	-	-	-	-	-	-	-	-	-	-	-	-	-	-	-	-	-	-
942	SC	comp68469_c2_seq24	1	-	-	-	-	-	-	-	-	-	-	-	-	PF02771	Acyl-CoA dehydrogenase, N-terminal domain	-	-	-	-	GO:0016772	transferase activity	-	-	-	-	-	-	osa00410	beta-Alanine metabolism	-	-	-	-	-	-	-	-	-	-	-	-	-	-	-	-	-	-
943	SC	comp68469_c2_seq24	1	-	-	-	-	-	-	-	-	-	-	-	-	-	-	-	-	-	-	GO:0050660	flavin adenine dinucleotide binding	-	-	-	-	-	-	osa00640	Propanoate metabolism	-	-	-	-	-	-	-	-	-	-	-	-	-	-	-	-	-	-
944	SC	comp68469_c2_seq24	1	-	-	-	-	-	-	-	-	-	-	-	-	-	-	-	-	-	-	-	-	-	-	-	-	-	-	osa01100	Metabolic pathways	-	-	-	-	-	-	-	-	-	-	-	-	-	-	-	-	-	-
945	SC	comp68469_c2_seq24	1	-	-	-	-	-	-	-	-	-	-	-	-	-	-	-	-	-	-	-	-	-	-	-	-	-	-	osa01110	Biosynthesis of secondary metabolites	-	-	-	-	-	-	-	-	-	-	-	-	-	-	-	-	-	-
946	SC	comp68469_c2_seq24	1	-	-	-	-	-	-	-	-	-	-	-	-	-	-	-	-	-	-	-	-	-	-	-	-	-	-	osa01200	Carbon metabolism	-	-	-	-	-	-	-	-	-	-	-	-	-	-	-	-	-	-
947	SC	comp68469_c2_seq24	1	-	-	-	-	-	-	-	-	-	-	-	-	-	-	-	-	-	-	-	-	-	-	-	-	-	-	osa01212	Fatty acid metabolism	-	-	-	-	-	-	-	-	-	-	-	-	-	-	-	-	-	-
948	SC	comp68267_c2_seq10	4	-	-	up	-	-	-	transdecoder	-	coding	fwd	0	-	-	-	-	-	-	-	-	-	-	-	-	-	-	-	-	-	-	-	-	-	TCONS_00035720	0	0	0	0	0	0	0	0	0	0	0	0	0
949	SC	comp702419_c0_seq16	4	-	up	up	-	2	53.68	transdecoder.blastx	gi|75138360|sp|Q75W16.1|AROG_ORYSJ	coding	both	UniRef90_I1GSB3	UniRef90_J3LPD9	PF01474	Class-II DAHP synthetase family	-	-	GO:0009073	aromatic amino acid family biosynthetic process	GO:0003849	3-deoxy-7-phosphoheptulonate synthase activity	-	-	DAHPS2	K01626 3-deoxy-7-phosphoheptulonate synthase [EC:2.5.1.54]	K01626	3-deoxy-7-phosphoheptulonate synthase [EC:2.5.1.54]	osa00400	Phenylalanine, tyrosine and tryptophan biosynthesis	G3G-9501-MONOMER	3-deoxy-7-phosphoheptulonate synthase	3-dehydroquinate biosynthesis I	chorismate biosynthesis	TCONS_00001011	0	0	0	0	0	0	0	0	0	1	0	0	0
950	SC	comp702419_c0_seq16	4	-	-	-	-	-	-	-	-	-	-	-	-	-	-	-	-	-	-	-	-	-	-	DAHPS2	K01626 3-deoxy-7-phosphoheptulonate synthase [EC:2.5.1.54]	K01626	3-deoxy-7-phosphoheptulonate synthase [EC:2.5.1.54]	osa01100	Metabolic pathways	G3G-9501-MONOMER	3-deoxy-7-phosphoheptulonate synthase	3-dehydroquinate biosynthesis I	-	-	-	-	-	-	-	-	-	-	-	-	-	-	-
951	SC	comp702419_c0_seq16	4	-	-	-	-	-	-	-	-	-	-	-	-	-	-	-	-	-	-	-	-	-	-	-	-	-	-	osa01110	Biosynthesis of secondary metabolites	-	-	-	-	-	-	-	-	-	-	-	-	-	-	-	-	-	-
952	SC	comp702419_c0_seq16	4	-	-	-	-	-	-	-	-	-	-	-	-	-	-	-	-	-	-	-	-	-	-	-	-	-	-	osa01230	Biosynthesis of amino acids	-	-	-	-	-	-	-	-	-	-	-	-	-	-	-	-	-	-
953	SC	comp702419_c0_seq16	4	-	-	-	-	-	-	-	-	-	-	-	-	-	-	-	-	-	-	-	-	-	-	-	-	-	-	osa00400	Phenylalanine, tyrosine and tryptophan biosynthesis	-	-	-	-	-	-	-	-	-	-	-	-	-	-	-	-	-	-
954	SC	comp702419_c0_seq16	4	-	-	-	-	-	-	-	-	-	-	-	-	-	-	-	-	-	-	-	-	-	-	-	-	-	-	osa01100	Metabolic pathways	-	-	-	-	-	-	-	-	-	-	-	-	-	-	-	-	-	-
955	SC	comp702419_c0_seq16	4	-	-	-	-	-	-	-	-	-	-	-	-	-	-	-	-	-	-	-	-	-	-	-	-	-	-	osa01110	Biosynthesis of secondary metabolites	-	-	-	-	-	-	-	-	-	-	-	-	-	-	-	-	-	-
956	SC	comp702419_c0_seq16	4	-	-	-	-	-	-	-	-	-	-	-	-	-	-	-	-	-	-	-	-	-	-	-	-	-	-	osa01230	Biosynthesis of amino acids	-	-	-	-	-	-	-	-	-	-	-	-	-	-	-	-	-	-
957	SC	comp66746_c0_seq34	1	-	-	up	-	6	53.61	transdecoder.blastx	gi|129916|sp|P12783.1|PGKY_WHEAT	coding	both	UniRef90_M7YG23	UniRef90_J3MGP9	PF00162	Phosphoglycerate kinase	-	-	GO:0006096	glycolysis	GO:0004618	phosphoglycerate kinase activity	GO:0005634	nucleus	phosphoglycerate kinase, cytosolic	K00927 phosphoglycerate kinase [EC:2.7.2.3]	K00927	phosphoglycerate kinase [EC:2.7.2.3]	osa00010	Glycolysis / Gluconeogenesis	G2T-9720-MONOMER	phosphoglycerate kinase	Calvin-Benson-Bassham cycle	Cytosolic glycolysis	TCONS_00041373	0	0	0	0	0	0	0	0	0	0	0	0	0
958	SC	comp66746_c0_seq34	1	-	-	-	-	-	-	-	-	-	-	-	-	-	-	-	-	-	-	-	-	GO:0005774	vacuolar membrane	-	-	-	-	osa00710	Carbon fixation in photosynthetic organisms	G2T-9720-MONOMER	phosphoglycerate kinase	gluconeogenesis I	Calvin cycle	-	-	-	-	-	-	-	-	-	-	-	-	-	-
959	SC	comp66746_c0_seq34	1	-	-	-	-	-	-	-	-	-	-	-	-	-	-	-	-	-	-	-	-	GO:0005829	cytosol	-	-	-	-	osa01100	Metabolic pathways	G2T-9720-MONOMER	phosphoglycerate kinase	gluconeogenesis III	-	-	-	-	-	-	-	-	-	-	-	-	-	-	-
960	SC	comp66746_c0_seq34	1	-	-	-	-	-	-	-	-	-	-	-	-	-	-	-	-	-	-	-	-	GO:0005886	plasma membrane	-	-	-	-	osa01110	Biosynthesis of secondary metabolites	G2T-9720-MONOMER	phosphoglycerate kinase	glycerol degradation to butanol	-	-	-	-	-	-	-	-	-	-	-	-	-	-	-
961	SC	comp66746_c0_seq34	1	-	-	-	-	-	-	-	-	-	-	-	-	-	-	-	-	-	-	-	-	GO:0009506	plasmodesma	-	-	-	-	osa01200	Carbon metabolism	G2T-9720-MONOMER	phosphoglycerate kinase	glycolysis I (from glucose 6-phosphate)	-	-	-	-	-	-	-	-	-	-	-	-	-	-	-
962	SC	comp66746_c0_seq34	1	-	-	-	-	-	-	-	-	-	-	-	-	-	-	-	-	-	-	-	-	GO:0009570	chloroplast stroma	-	-	-	-	osa01230	Biosynthesis of amino acids	G2T-9720-MONOMER	phosphoglycerate kinase	glycolysis II (from fructose 6-phosphate)	-	-	-	-	-	-	-	-	-	-	-	-	-	-	-
963	SC	comp66746_c0_seq34	1	-	-	-	-	-	-	-	-	-	-	-	-	-	-	-	-	-	-	-	-	GO:0016020	membrane	-	-	-	-	-	-	G2T-9720-MONOMER	phosphoglycerate kinase	glycolysis IV (plant cytosol)	-	-	-	-	-	-	-	-	-	-	-	-	-	-	-
964	SC	comp66746_c0_seq34	1	-	-	-	-	-	-	-	-	-	-	-	-	-	-	-	-	-	-	-	-	GO:0048046	apoplast	-	-	-	-	-	-	G2T-9720-MONOMER	phosphoglycerate kinase	glycolysis VI (metazoan)	-	-	-	-	-	-	-	-	-	-	-	-	-	-	-
965	SC	comp66746_c0_seq34	1	-	-	-	-	-	-	-	-	-	-	-	-	-	-	-	-	-	-	-	-	-	-	-	-	-	-	-	-	G2T-9720-MONOMER	phosphoglycerate kinase	sucrose biosynthesis I (from photosynthesis)	-	-	-	-	-	-	-	-	-	-	-	-	-	-	-
966	SC	comp65404_c0_seq3	1	-	-	up	-	4	14.94	transdecoder	-	coding	rev	-	UniRef90_M0VQH7	PF00565	Staphylococcal nuclease homologue	-	-	-	-	GO:0003676	nucleic acid binding	-	-	P0415B12.4	K15979 staphylococcal nuclease domain-containing protein 1	K15979	staphylococcal nuclease domain-containing protein 1	-	-	-	-	-	-	TCONS_00044818	0	0	0	0	0	0	0	0	0	0	0	0	0
967	SC	comp65404_c0_seq3	1	-	-	-	-	-	-	-	-	-	-	-	-	PF00567	Tudor domain	-	-	-	-	GO:0016788	hydrolase activity	-	-	-	-	-	-	-	-	-	-	-	-	-	-	-	-	-	-	-	-	-	-	-	-	-	-
968	SC	comp702328_c0_seq19	1	-	-	up	-	3	59.28	transdecoder.blastx	gi|1346485|sp|P34105.3|MAOX_POPTR	coding	both	UniRef90_M0XPP0	UniRef90_B6TVT6	PF00390	Malic enzyme, N-terminal domain	-	-	GO:0006108	malate metabolic process	GO:0004470	malic enzyme activity	GO:0005618	cell wall	NADP-ME2	K00029 malate dehydrogenase (oxaloacetate-decarboxylating)(NADP+) [EC:1.1.1.40]	K00029	malate dehydrogenase (oxaloacetate-decarboxylating)(NADP+) [EC:1.1.1.40]	osa00620	Pyruvate metabolism	G2T-6929-MONOMER	malate dehydrogenase (oxaloacetate-decarboxylating) (NADP<small><sup>+</sup></small>)	C4 photosynthetic carbon assimilation cycle, NADP-ME type	-	TCONS_00038029	0	0	0	0	0	0	0	0	0	1	0	0	0
969	SC	comp702328_c0_seq19	1	-	-	-	-	-	-	-	-	-	-	-	-	PF03949	Malic enzyme, NAD binding domain	-	-	GO:0009051	pentose-phosphate shunt	GO:0004473	malate dehydrogenase	GO:0005774	vacuolar membrane	-	-	-	-	osa00710	Carbon fixation in photosynthetic organisms	G2T-6929-MONOMER	malate dehydrogenase (oxaloacetate-decarboxylating) (NADP<small><sup>+</sup></small>)	C4 photosynthetic carbon assimilation cycle, PEPCK type	-	-	-	-	-	-	-	-	-	-	-	-	-	-	-
970	SC	comp702328_c0_seq19	1	-	-	-	-	-	-	-	-	-	-	-	-	-	-	-	-	GO:0046686	response to cadmium ion	GO:0016491	oxidoreductase activity	GO:0005829	cytosol	-	-	-	-	osa01100	Metabolic pathways	G2T-6929-MONOMER	malate dehydrogenase (oxaloacetate-decarboxylating) (NADP<small><sup>+</sup></small>)	gluconeogenesis I	-	-	-	-	-	-	-	-	-	-	-	-	-	-	-
971	SC	comp702328_c0_seq19	1	-	-	-	-	-	-	-	-	-	-	-	-	-	-	-	-	GO:0051260	protein homooligomerization	GO:0016615	malate dehydrogenase activity	GO:0005886	plasma membrane	-	-	-	-	osa01200	Carbon metabolism	-	-	-	-	-	-	-	-	-	-	-	-	-	-	-	-	-	-
972	SC	comp702328_c0_seq19	1	-	-	-	-	-	-	-	-	-	-	-	-	-	-	-	-	GO:0055114	oxidation-reduction process	GO:0016616	oxidoreductase activity	GO:0009506	plasmodesma	-	-	-	-	-	-	-	-	-	-	-	-	-	-	-	-	-	-	-	-	-	-	-	-
973	SC	comp702328_c0_seq19	1	-	-	-	-	-	-	-	-	-	-	-	-	-	-	-	-	-	-	GO:0046872	metal ion binding	GO:0009507	chloroplast	-	-	-	-	-	-	-	-	-	-	-	-	-	-	-	-	-	-	-	-	-	-	-	-
974	SC	comp702328_c0_seq19	1	-	-	-	-	-	-	-	-	-	-	-	-	-	-	-	-	-	-	GO:0051287	NAD binding	GO:0016020	membrane	-	-	-	-	-	-	-	-	-	-	-	-	-	-	-	-	-	-	-	-	-	-	-	-
975	SC	comp702328_c0_seq19	1	-	-	-	-	-	-	-	-	-	-	-	-	-	-	-	-	-	-	-	-	GO:0048046	apoplast	-	-	-	-	-	-	-	-	-	-	-	-	-	-	-	-	-	-	-	-	-	-	-	-
976	SC	comp60133_c0_seq2	1	-	-	up	-	1	48.23	transdecoder.blastx	gi|75264759|sp|Q9M5K3.2|DLDH1_ARATH	coding	both	UniRef90_B9FML1	UniRef90_C4Y0F3	PF02852	Pyridine nucleotide-disulphide oxidoreductase, dimerisation domain	-	-	GO:0002119	nematode larval development	GO:0004148	dihydrolipoyl dehydrogenase activity	GO:0005747	mitochondrial respiratory chain complex I	dihydrolipoyl dehydrogenase, mitochondrial	-	-	-	-	-	G2T-5621-MONOMER	-	2-oxoglutarate decarboxylation to succinyl-CoA	-	TCONS_00000103	0	0	0	0	0	0	0	0	0	0	0	0	0
977	SC	comp60133_c0_seq2	1	-	-	-	-	-	-	-	-	-	-	-	-	PF07992	Pyridine nucleotide-disulphide oxidoreductase	-	-	GO:0008340	determination of adult lifespan	GO:0005507	copper ion binding	GO:0005759	mitochondrial matrix	-	-	-	-	-	-	G2T-5621-MONOMER	-	2-oxoisovalerate decarboxylation to isobutanoyl-CoA	-	-	-	-	-	-	-	-	-	-	-	-	-	-	-
978	SC	comp60133_c0_seq2	1	-	-	-	-	-	-	-	-	-	-	-	-	-	-	-	-	GO:0009069	serine family amino acid metabolic process	GO:0005524	ATP binding	GO:0005960	glycine cleavage complex	-	-	-	-	-	-	G2T-5621-MONOMER	-	pyruvate decarboxylation to acetyl CoA	-	-	-	-	-	-	-	-	-	-	-	-	-	-	-
979	SC	comp60133_c0_seq2	1	-	-	-	-	-	-	-	-	-	-	-	-	-	-	-	-	GO:0009083	branched chain family amino acid catabolic process	GO:0008270	zinc ion binding	GO:0009507	chloroplast	-	-	-	-	-	-	G2T-5621-MONOMER	dihydrolipoyl dehydrogenase	glycine cleavage	-	-	-	-	-	-	-	-	-	-	-	-	-	-	-
980	SC	comp60133_c0_seq2	1	-	-	-	-	-	-	-	-	-	-	-	-	-	-	-	-	GO:0009416	response to light stimulus	GO:0050660	flavin adenine dinucleotide binding	GO:0045335	phagocytic vesicle	-	-	-	-	-	-	-	-	-	-	-	-	-	-	-	-	-	-	-	-	-	-	-	-
981	SC	comp60133_c0_seq2	1	-	-	-	-	-	-	-	-	-	-	-	-	-	-	-	-	GO:0009792	embryo development ending in birth or egg hatching	GO:0050897	cobalt ion binding	GO:0048046	apoplast	-	-	-	-	-	-	-	-	-	-	-	-	-	-	-	-	-	-	-	-	-	-	-	-
982	SC	comp60133_c0_seq2	1	-	-	-	-	-	-	-	-	-	-	-	-	-	-	-	-	GO:0040007	growth	-	-	-	-	-	-	-	-	-	-	-	-	-	-	-	-	-	-	-	-	-	-	-	-	-	-	-	-
983	SC	comp60133_c0_seq2	1	-	-	-	-	-	-	-	-	-	-	-	-	-	-	-	-	GO:0040011	locomotion	-	-	-	-	-	-	-	-	-	-	-	-	-	-	-	-	-	-	-	-	-	-	-	-	-	-	-	-
984	SC	comp60133_c0_seq2	1	-	-	-	-	-	-	-	-	-	-	-	-	-	-	-	-	GO:0044249	cellular biosynthetic process	-	-	-	-	-	-	-	-	-	-	-	-	-	-	-	-	-	-	-	-	-	-	-	-	-	-	-	-
985	SC	comp60133_c0_seq2	1	-	-	-	-	-	-	-	-	-	-	-	-	-	-	-	-	GO:0045454	cell redox homeostasis	-	-	-	-	-	-	-	-	-	-	-	-	-	-	-	-	-	-	-	-	-	-	-	-	-	-	-	-
986	SC	comp60133_c0_seq2	1	-	-	-	-	-	-	-	-	-	-	-	-	-	-	-	-	GO:0046686	response to cadmium ion	-	-	-	-	-	-	-	-	-	-	-	-	-	-	-	-	-	-	-	-	-	-	-	-	-	-	-	-
987	SC	comp60133_c0_seq2	1	-	-	-	-	-	-	-	-	-	-	-	-	-	-	-	-	GO:0055114	oxidation-reduction process	-	-	-	-	-	-	-	-	-	-	-	-	-	-	-	-	-	-	-	-	-	-	-	-	-	-	-	-
988	SC	comp56052_c0_seq1	1	-	-	up	-	6	55.03	transdecoder	-	coding	rev	-	UniRef90_M0YZ84	PF00564	PB1 domain	-	-	-	-	GO:0005515	protein binding	-	-	-	-	-	-	-	-	-	-	-	-	TCONS_00020383	0	0	0	0	0	0	0	0	0	0	0	0	0
989	SC	comp56052_c0_seq1	1	-	-	-	-	-	-	-	-	-	-	-	-	PF00569	Zinc finger, ZZ type	-	-	-	-	GO:0008270	zinc ion binding	-	-	-	-	-	-	-	-	-	-	-	-	-	-	-	-	-	-	-	-	-	-	-	-	-	-
990	SC	comp56052_c0_seq1	1	-	-	-	-	-	-	-	-	-	-	-	-	PF16158	Ig-like domain from next to BRCA1 gene	-	-	-	-	-	-	-	-	-	-	-	-	-	-	-	-	-	-	-	-	-	-	-	-	-	-	-	-	-	-	-	-
991	SC	comp65381_c0_seq17	4	-	-	up	-	-	-	blastx.transdecoder	gi|75097627|sp|O22898.1|LACS1_ARATH	coding	fwd	UniRef90_I1HMR2	-	PF00501	AMP-binding enzyme	-	-	GO:0008152	metabolic process	GO:0003824	catalytic activity	-	-	long chain acyl-CoA synthetase 1	K01897 long-chain acyl-CoA synthetase [EC:6.2.1.3]	K01897	long-chain acyl-CoA synthetase [EC:6.2.1.3]	osa00061	Fatty acid biosynthesis	G3N-10731-MONOMER	long-chain-fatty-acid-CoA ligase	alkane biosynthesis II	-	TCONS_00023434	0	0	0	0	0	0	0	0	0	0	0	0	0
992	SC	comp65381_c0_seq17	4	-	-	-	-	-	-	-	-	-	-	-	-	-	-	-	-	GO:0010025	wax biosynthetic process	GO:0031957	very long-chain fatty acid-CoA ligase activity	-	-	-	-	-	-	osa00071	Fatty acid degradation	G3N-10731-MONOMER	long-chain-fatty-acid-CoA ligase	arachidonate biosynthesis	-	-	-	-	-	-	-	-	-	-	-	-	-	-	-
993	SC	comp65381_c0_seq17	4	-	-	-	-	-	-	-	-	-	-	-	-	-	-	-	-	GO:0010143	cutin biosynthetic process	-	-	-	-	-	-	-	-	osa01100	Metabolic pathways	G3N-10731-MONOMER	long-chain-fatty-acid-CoA ligase	docosahexanoate biosynthesis I	-	-	-	-	-	-	-	-	-	-	-	-	-	-	-
994	SC	comp65381_c0_seq17	4	-	-	-	-	-	-	-	-	-	-	-	-	-	-	-	-	-	-	-	-	-	-	-	-	-	-	osa01212	Fatty acid metabolism	G3N-10731-MONOMER	long-chain-fatty-acid-CoA ligase	fatty acid activation	-	-	-	-	-	-	-	-	-	-	-	-	-	-	-
995	SC	comp65381_c0_seq17	4	-	-	-	-	-	-	-	-	-	-	-	-	-	-	-	-	-	-	-	-	-	-	-	-	-	-	osa04146	Peroxisome	G3N-10731-MONOMER	long-chain-fatty-acid-CoA ligase	linoleate biosynthesis I (plants)	-	-	-	-	-	-	-	-	-	-	-	-	-	-	-
996	SC	comp65381_c0_seq17	4	-	-	-	-	-	-	-	-	-	-	-	-	-	-	-	-	-	-	-	-	-	-	-	-	-	-	-	-	G3N-10731-MONOMER	long-chain-fatty-acid-CoA ligase	phosphatidylcholine acyl editing	-	-	-	-	-	-	-	-	-	-	-	-	-	-	-
997	SC	comp46791_c0_seq1	4	-	-	up	-	4	111.12	-	-	coding	rev	-	UniRef90_F2EA01	-	-	-	-	-	-	-	-	-	-	-	-	-	-	-	-	G3N-11703-MONOMER	glutathione dehydrogenase (ascorbate)	ascorbate glutathione cycle	-	TCONS_00050071	0	0	0	0	0	0	0	0	0	0	0	0	0
998	SC	comp46791_c0_seq1	4	-	-	-	-	-	-	-	-	-	-	-	-	-	-	-	-	-	-	-	-	-	-	-	-	-	-	-	-	G3N-11703-MONOMER	glutathione dehydrogenase (ascorbate)	ascorbate recycling (cytosolic)	-	-	-	-	-	-	-	-	-	-	-	-	-	-	-
999	SC	comp46791_c0_seq1	4	-	-	-	-	-	-	-	-	-	-	-	-	-	-	-	-	-	-	-	-	-	-	-	-	-	-	-	-	G3N-11703-MONOMER	monodehydroascorbate reductase (NADH)	ascorbate recycling (cytosolic)	-	-	-	-	-	-	-	-	-	-	-	-	-	-	-
1000	SC	comp47111_c0_seq2	4	-	-	up	-	1	119.69	-	-	coding	rev	-	UniRef90_M0XV14	-	-	-	-	-	-	-	-	-	-	-	-	-	-	-	-	-	-	-	-	TCONS_00014466	0	0	0	0	0	0	0	0	0	0	0	0	0
1001	SC	comp68901_c0_seq2	4	-	-	up	-	-	-	-	-	coding	rev	-	UniRef90_F2EAW7	-	-	-	-	-	-	-	-	-	-	-	-	-	-	-	-	-	-	-	-	TCONS_00021347	0	0	0	0	0	0	0	0	0	0	0	0	0
1002	SC	comp64041_c0_seq3	1	-	-	up	-	5	43.96	transdecoder.blastx	gi|110832728|sp|Q2QY12.1|ACA4_ORYSJ	coding	both	UniRef90_M8B4B7	UniRef90_C0PAR5	PF00122	E1-E2 ATPase	-	-	GO:0006812	cation transport	GO:0000166	nucleotide binding	GO:0016020	membrane	probable calcium-transporting ATPase 5, plasma membrane-type	-	-	-	-	-	-	-	-	-	TCONS_00003113	0	0	0	0	0	0	0	0	0	0	0	0	0
1003	SC	comp64041_c0_seq3	1	-	-	-	-	-	-	-	-	-	-	-	-	PF00689	Cation transporting ATPase, C-terminus	-	-	GO:0070588	calcium ion transmembrane transport	GO:0005388	calcium-transporting ATPase activity	GO:0016021	integral to membrane	-	-	-	-	-	-	-	-	-	-	-	-	-	-	-	-	-	-	-	-	-	-	-	-
1004	SC	comp64041_c0_seq3	1	-	-	-	-	-	-	-	-	-	-	-	-	PF00690	Cation transporter/ATPase, N-terminus	-	-	-	-	GO:0005524	ATP binding	-	-	-	-	-	-	-	-	-	-	-	-	-	-	-	-	-	-	-	-	-	-	-	-	-	-
1005	SC	comp64041_c0_seq3	1	-	-	-	-	-	-	-	-	-	-	-	-	PF12710	haloacid dehalogenase-like hydrolase	-	-	-	-	GO:0016787	hydrolase activity	-	-	-	-	-	-	-	-	-	-	-	-	-	-	-	-	-	-	-	-	-	-	-	-	-	-
1006	SC	comp64041_c0_seq3	1	-	-	-	-	-	-	-	-	-	-	-	-	-	-	-	-	-	-	GO:0019829	cation-transporting ATPase activity	-	-	-	-	-	-	-	-	-	-	-	-	-	-	-	-	-	-	-	-	-	-	-	-	-	-
1007	SC	comp64041_c0_seq3	1	-	-	-	-	-	-	-	-	-	-	-	-	-	-	-	-	-	-	GO:0046872	metal ion binding	-	-	-	-	-	-	-	-	-	-	-	-	-	-	-	-	-	-	-	-	-	-	-	-	-	-
1008	SC	comp63582_c0_seq5	1	-	-	up	-	-	-	blastx	gi|125580|sp|P26302.1|KPPR_WHEAT	coding	fwd	UniRef90_P26302	-	PF00485	Phosphoribulokinase / Uridine kinase family	-	-	GO:0005975	carbohydrate metabolic process	GO:0005515	protein binding	GO:0009507	chloroplast	phosphoribulokinase, chloroplastic	K00855 phosphoribulokinase [EC:2.7.1.19]	K00855	phosphoribulokinase [EC:2.7.1.19]	osa00710	Carbon fixation in photosynthetic organisms	G2T-6502-MONOMER	phosphoribulokinase	Calvin-Benson-Bassham cycle	Calvin cycle	TCONS_00008256	0	0	0	1	0	0	0	0	1	0	0	0	0
1009	SC	comp63582_c0_seq5	1	-	-	-	-	-	-	-	-	-	-	-	-	-	-	-	-	GO:0008152	metabolic process	GO:0005524	ATP binding	GO:0009535	chloroplast thylakoid membrane	-	-	-	-	osa01100	Metabolic pathways	G2T-6502-MONOMER	phosphoribulokinase	Rubisco shunt	-	-	-	-	-	-	-	-	-	-	-	-	-	-	-
1010	SC	comp63582_c0_seq5	1	-	-	-	-	-	-	-	-	-	-	-	-	-	-	-	-	GO:0009409	response to cold	GO:0008974	phosphoribulokinase activity	GO:0009570	chloroplast stroma	-	-	-	-	osa01200	Carbon metabolism	-	-	-	-	-	-	-	-	-	-	-	-	-	-	-	-	-	-
1011	SC	comp63582_c0_seq5	1	-	-	-	-	-	-	-	-	-	-	-	-	-	-	-	-	GO:0042742	defense response to bacterium	GO:0016301	kinase activity	GO:0009579	thylakoid	-	-	-	-	-	-	-	-	-	-	-	-	-	-	-	-	-	-	-	-	-	-	-	-
1012	SC	comp63582_c0_seq5	1	-	-	-	-	-	-	-	-	-	-	-	-	-	-	-	-	-	-	-	-	GO:0009941	chloroplast envelope	-	-	-	-	-	-	-	-	-	-	-	-	-	-	-	-	-	-	-	-	-	-	-	-
1013	SC	comp63582_c0_seq5	1	-	-	-	-	-	-	-	-	-	-	-	-	-	-	-	-	-	-	-	-	GO:0010319	stromule	-	-	-	-	-	-	-	-	-	-	-	-	-	-	-	-	-	-	-	-	-	-	-	-
1014	SC	comp63582_c0_seq5	1	-	-	-	-	-	-	-	-	-	-	-	-	-	-	-	-	-	-	-	-	GO:0016020	membrane	-	-	-	-	-	-	-	-	-	-	-	-	-	-	-	-	-	-	-	-	-	-	-	-
1015	SC	comp63582_c0_seq5	1	-	-	-	-	-	-	-	-	-	-	-	-	-	-	-	-	-	-	-	-	GO:0048046	apoplast	-	-	-	-	-	-	-	-	-	-	-	-	-	-	-	-	-	-	-	-	-	-	-	-
1016	SC	comp64583_c1_seq1	1	-	-	up	-	-	-	transdecoder	-	coding	rev	-	UniRef90_M0X2F9	PF00133	tRNA synthetases class I (I, L, M and V)	-	-	GO:0006418	tRNA aminoacylation for protein translation	GO:0000166	nucleotide binding	GO:0005737	cytoplasm	valine--tRNA ligase, mitochondrial 1	K01873 valyl-tRNA synthetase [EC:6.1.1.9]	K01873	valyl-tRNA synthetase [EC:6.1.1.9]	osa00970	Aminoacyl-tRNA biosynthesis	-	-	-	-	TCONS_00013844	0	0	0	0	0	0	0	0	0	0	0	0	0
1017	SC	comp64583_c1_seq1	1	-	-	-	-	-	-	-	-	-	-	-	-	PF08264	Anticodon-binding domain of tRNA	-	-	GO:0006438	valyl-tRNA aminoacylation	GO:0002161	aminoacyl-tRNA editing activity	-	-	-	-	-	-	-	-	-	-	-	-	-	-	-	-	-	-	-	-	-	-	-	-	-	-
1018	SC	comp64583_c1_seq1	1	-	-	-	-	-	-	-	-	-	-	-	-	-	-	-	-	-	-	GO:0004812	aminoacyl-tRNA ligase activity	-	-	-	-	-	-	-	-	-	-	-	-	-	-	-	-	-	-	-	-	-	-	-	-	-	-
1019	SC	comp64583_c1_seq1	1	-	-	-	-	-	-	-	-	-	-	-	-	-	-	-	-	-	-	GO:0004832	valine-tRNA ligase activity	-	-	-	-	-	-	-	-	-	-	-	-	-	-	-	-	-	-	-	-	-	-	-	-	-	-
1020	SC	comp64583_c1_seq1	1	-	-	-	-	-	-	-	-	-	-	-	-	-	-	-	-	-	-	GO:0005524	ATP binding	-	-	-	-	-	-	-	-	-	-	-	-	-	-	-	-	-	-	-	-	-	-	-	-	-	-
1021	SC	comp69045_c1_seq15	1	-	-	up	-	-	-	transdecoder	-	coding	both	UniRef90_C4J8M0	UniRef90_P38076	PF00291	Pyridoxal-phosphate dependent enzyme	-	-	GO:0000096	sulfur amino acid metabolic process	GO:0004124	cysteine synthase activity	-	-	rcs1	K01738 cysteine synthase A [EC:2.5.1.47]	K01738	cysteine synthase A [EC:2.5.1.47]	osa00270	Cysteine and methionine metabolism	G3N-9539-MONOMER	cysteine synthase	cysteine biosynthesis I	-	TCONS_00050121	0	0	0	1	0	0	0	0	0	0	0	0	0
1022	SC	comp69045_c1_seq15	1	-	-	-	-	-	-	-	-	-	-	-	-	-	-	-	-	GO:0000097	sulfur amino acid biosynthetic process	-	-	-	-	-	-	-	-	osa00920	Sulfur metabolism	-	-	-	-	-	-	-	-	-	-	-	-	-	-	-	-	-	-
1023	SC	comp69045_c1_seq15	1	-	-	-	-	-	-	-	-	-	-	-	-	-	-	-	-	GO:0006534	cysteine metabolic process	-	-	-	-	-	-	-	-	osa01100	Metabolic pathways	-	-	-	-	-	-	-	-	-	-	-	-	-	-	-	-	-	-
1024	SC	comp69045_c1_seq15	1	-	-	-	-	-	-	-	-	-	-	-	-	-	-	-	-	GO:0006535	cysteine biosynthetic process from serine	-	-	-	-	-	-	-	-	osa01110	Biosynthesis of secondary metabolites	-	-	-	-	-	-	-	-	-	-	-	-	-	-	-	-	-	-
1025	SC	comp69045_c1_seq15	1	-	-	-	-	-	-	-	-	-	-	-	-	-	-	-	-	GO:0006563	L-serine metabolic process	-	-	-	-	-	-	-	-	osa01200	Carbon metabolism	-	-	-	-	-	-	-	-	-	-	-	-	-	-	-	-	-	-
1026	SC	comp69045_c1_seq15	1	-	-	-	-	-	-	-	-	-	-	-	-	-	-	-	-	GO:0006790	sulfur compound metabolic process	-	-	-	-	-	-	-	-	osa01230	Biosynthesis of amino acids	-	-	-	-	-	-	-	-	-	-	-	-	-	-	-	-	-	-
1027	SC	comp69045_c1_seq15	1	-	-	-	-	-	-	-	-	-	-	-	-	-	-	-	-	GO:0009069	serine family amino acid metabolic process	-	-	-	-	-	-	-	-	-	-	-	-	-	-	-	-	-	-	-	-	-	-	-	-	-	-	-	-
1028	SC	comp69045_c1_seq15	1	-	-	-	-	-	-	-	-	-	-	-	-	-	-	-	-	GO:0009070	serine family amino acid biosynthetic process	-	-	-	-	-	-	-	-	-	-	-	-	-	-	-	-	-	-	-	-	-	-	-	-	-	-	-	-
1029	SC	comp69045_c1_seq15	1	-	-	-	-	-	-	-	-	-	-	-	-	-	-	-	-	GO:0010043	response to zinc ion	-	-	-	-	-	-	-	-	-	-	-	-	-	-	-	-	-	-	-	-	-	-	-	-	-	-	-	-
1030	SC	comp69045_c1_seq15	1	-	-	-	-	-	-	-	-	-	-	-	-	-	-	-	-	GO:0019344	cysteine biosynthetic process	-	-	-	-	-	-	-	-	-	-	-	-	-	-	-	-	-	-	-	-	-	-	-	-	-	-	-	-
1031	SC	comp69045_c1_seq15	1	-	-	-	-	-	-	-	-	-	-	-	-	-	-	-	-	GO:0044272	sulfur compound biosynthetic process	-	-	-	-	-	-	-	-	-	-	-	-	-	-	-	-	-	-	-	-	-	-	-	-	-	-	-	-
1032	SC	comp32397_c0_seq1	4	-	-	up	-	4	99.43	-	-	coding	rev	-	UniRef90_M0WXK5	-	-	-	-	-	-	-	-	-	-	-	-	-	-	-	-	-	-	-	-	TCONS_00012113	0	0	0	0	0	0	0	0	0	0	0	0	0
1033	SC	comp64569_c0_seq6	1	-	-	up	-	-	-	transdecoder<blastx	gi|745998038|sp|F4IRR2.1|SAD2_ARATH	coding	fwd	UniRef90_F2DY16	-	PF03810	Importin-beta N-terminal domain	-	-	GO:0006886	intracellular protein transport	GO:0005488	binding	-	-	importin beta-like SAD2	-	-	-	-	-	-	-	-	-	TCONS_00031266	0	0	0	0	0	0	0	0	0	0	0	0	0
1034	SC	comp64569_c0_seq6	1	-	-	-	-	-	-	-	-	-	-	-	-	PF08389	Exportin 1-like protein	-	-	-	-	GO:0008536	Ran GTPase binding	-	-	-	-	-	-	-	-	-	-	-	-	-	-	-	-	-	-	-	-	-	-	-	-	-	-
1035	SC	comp64569_c0_seq6	1	-	-	-	-	-	-	-	-	-	-	-	-	PF08506	Cse1	-	-	-	-	-	-	-	-	-	-	-	-	-	-	-	-	-	-	-	-	-	-	-	-	-	-	-	-	-	-	-	-
1036	SC	comp62103_c0_seq3	1	-	-	up	-	-	-	transdecoder.blastx	gi|1705612|sp|P55307.1|CATA1_HORVU	coding	both	UniRef90_M8A9J7	UniRef90_B8A1A5	PF00199	Catalase	-	-	GO:0006979	response to oxidative stress	GO:0004096	catalase activity	GO:0005618	cell wall	CatB, catalase	K03781 catalase [EC:1.11.1.6]	K03781	catalase [EC:1.11.1.6]	osa00380	Tryptophan metabolism	G2U-6761-MONOMER	catalase-peroxidase	reactive oxygen species degradation (mammalian)	-	TCONS_00005184	0	0	0	0	0	0	0	0	0	0	0	0	0
1037	SC	comp62103_c0_seq3	1	-	-	-	-	-	-	-	-	-	-	-	-	PF06628	Catalase-related immune-responsive	-	-	GO:0006995	cellular response to nitrogen starvation	GO:0020037	heme binding	GO:0005739	mitochondrion	-	-	-	-	osa00630	Glyoxylate and dicarboxylate metabolism	G2U-6761-MONOMER	catalase-peroxidase	superoxide radicals degradation	-	-	-	-	-	-	-	-	-	-	-	-	-	-	-
1038	SC	comp62103_c0_seq3	1	-	-	-	-	-	-	-	-	-	-	-	-	-	-	-	-	GO:0009416	response to light stimulus	GO:0046872	metal ion binding	GO:0005777	peroxisome	-	-	-	-	osa01110	Biosynthesis of secondary metabolites	-	-	-	-	-	-	-	-	-	-	-	-	-	-	-	-	-	-
1039	SC	comp62103_c0_seq3	1	-	-	-	-	-	-	-	-	-	-	-	-	-	-	-	-	GO:0009737	response to abscisic acid stimulus	GO:0050897	cobalt ion binding	GO:0009514	glyoxysome	-	-	-	-	osa01200	Carbon metabolism	-	-	-	-	-	-	-	-	-	-	-	-	-	-	-	-	-	-
1040	SC	comp62103_c0_seq3	1	-	-	-	-	-	-	-	-	-	-	-	-	-	-	-	-	GO:0009970	cellular response to sulfate starvation	-	-	GO:0009941	chloroplast envelope	-	-	-	-	osa04146	Peroxisome	-	-	-	-	-	-	-	-	-	-	-	-	-	-	-	-	-	-
1041	SC	comp62103_c0_seq3	1	-	-	-	-	-	-	-	-	-	-	-	-	-	-	-	-	GO:0016036	cellular response to phosphate starvation	-	-	GO:0022626	cytosolic ribosome	-	-	-	-	-	-	-	-	-	-	-	-	-	-	-	-	-	-	-	-	-	-	-	-
1042	SC	comp62103_c0_seq3	1	-	-	-	-	-	-	-	-	-	-	-	-	-	-	-	-	GO:0042542	response to hydrogen peroxide	-	-	-	-	-	-	-	-	-	-	-	-	-	-	-	-	-	-	-	-	-	-	-	-	-	-	-	-
1043	SC	comp62103_c0_seq3	1	-	-	-	-	-	-	-	-	-	-	-	-	-	-	-	-	GO:0042744	hydrogen peroxide catabolic process	-	-	-	-	-	-	-	-	-	-	-	-	-	-	-	-	-	-	-	-	-	-	-	-	-	-	-	-
1044	SC	comp62103_c0_seq3	1	-	-	-	-	-	-	-	-	-	-	-	-	-	-	-	-	GO:0046686	response to cadmium ion	-	-	-	-	-	-	-	-	-	-	-	-	-	-	-	-	-	-	-	-	-	-	-	-	-	-	-	-
1045	SC	comp62103_c0_seq3	1	-	-	-	-	-	-	-	-	-	-	-	-	-	-	-	-	GO:0055114	oxidation-reduction process	-	-	-	-	-	-	-	-	-	-	-	-	-	-	-	-	-	-	-	-	-	-	-	-	-	-	-	-
1046	SC	comp66083_c0_seq9	1	-	-	up	-	-	-	transdecoder	-	coding	rev	-	UniRef90_F2CRY1	PF00106	short chain dehydrogenase	-	-	GO:0008152	metabolic process	GO:0008270	zinc ion binding	-	-	zinc-binding alcohol dehydrogenase domain-containing protein 2	K07119 uncharacterized protein	K07119	uncharacterized protein	-	-	-	-	-	-	TCONS_00048432	0	0	0	0	0	1	0	0	0	0	0	0	0
1047	SC	comp66083_c0_seq9	1	-	-	-	-	-	-	-	-	-	-	-	-	PF00107	Zinc-binding dehydrogenase	-	-	GO:0055114	oxidation-reduction process	GO:0016491	oxidoreductase activity	-	-	-	-	-	-	-	-	-	-	-	-	-	-	-	-	-	-	-	-	-	-	-	-	-	-
1048	SC	comp66083_c0_seq9	1	-	-	-	-	-	-	-	-	-	-	-	-	PF08240	Alcohol dehydrogenase GroES-like domain	-	-	-	-	GO:0016747	transferase activity	-	-	-	-	-	-	-	-	-	-	-	-	-	-	-	-	-	-	-	-	-	-	-	-	-	-
1049	SC	comp68251_c0_seq21	4	-	-	up	-	4	3.47	transdecoder<blastx	gi|122203087|sp|Q2QLY4.1|METE2_ORYSJ	coding	fwd	UniRef90_M0WNE7	-	PF08267	Cobalamin-independent synthase, N-terminal domain	-	-	GO:0009086	methionine biosynthetic process	GO:0003871	5-methyltetrahydropteroyltriglutamate-homocysteine S-methyltransferase activity	GO:0005618	cell wall	5-methyltetrahydropteroyltriglutamate--homocysteine methyltransferase 1	K00549 5-methyltetrahydropteroyltriglutamate--homocysteine methyltransferase [EC:2.1.1.14]	K00549	5-methyltetrahydropteroyltriglutamate--homocysteine methyltransferase [EC:2.1.1.14]	osa00270	Cysteine and methionine metabolism	G2T-9963-MONOMER	5-methyltetrahydropteroyltriglutamate-homocysteine <i>S-</i>methyltransferase	<i>S</i>-adenosyl-L-methionine cycle II	-	TCONS_00000430	0	0	0	0	0	0	0	0	0	0	0	1	0
1050	SC	comp68251_c0_seq21	4	-	-	-	-	-	-	-	-	-	-	-	-	-	-	-	-	GO:0009651	response to salt stress	GO:0005507	copper ion binding	GO:0005774	vacuolar membrane	-	-	-	-	osa00450	Selenocompound metabolism	G2T-9963-MONOMER	5-methyltetrahydropteroyltriglutamate-homocysteine <i>S-</i>methyltransferase	methionine biosynthesis II	-	-	-	-	-	-	-	-	-	-	-	-	-	-	-
1051	SC	comp68251_c0_seq21	4	-	-	-	-	-	-	-	-	-	-	-	-	-	-	-	-	GO:0010043	response to zinc ion	GO:0008270	zinc ion binding	GO:0005777	peroxisome	-	-	-	-	osa01100	Metabolic pathways	-	-	-	-	-	-	-	-	-	-	-	-	-	-	-	-	-	-
1052	SC	comp68251_c0_seq21	4	-	-	-	-	-	-	-	-	-	-	-	-	-	-	-	-	GO:0040007	growth	GO:0008705	methionine synthase activity	GO:0005829	cytosol	-	-	-	-	osa01110	Biosynthesis of secondary metabolites	-	-	-	-	-	-	-	-	-	-	-	-	-	-	-	-	-	-
1053	SC	comp68251_c0_seq21	4	-	-	-	-	-	-	-	-	-	-	-	-	-	-	-	-	GO:0046686	response to cadmium ion	-	-	GO:0005886	plasma membrane	-	-	-	-	osa01230	Biosynthesis of amino acids	-	-	-	-	-	-	-	-	-	-	-	-	-	-	-	-	-	-
1054	SC	comp68251_c0_seq21	4	-	-	-	-	-	-	-	-	-	-	-	-	-	-	-	-	-	-	-	-	GO:0009506	plasmodesma	-	-	-	-	-	-	-	-	-	-	-	-	-	-	-	-	-	-	-	-	-	-	-	-
1055	SC	comp68251_c0_seq21	4	-	-	-	-	-	-	-	-	-	-	-	-	-	-	-	-	-	-	-	-	GO:0009570	chloroplast stroma	-	-	-	-	-	-	-	-	-	-	-	-	-	-	-	-	-	-	-	-	-	-	-	-
1056	SC	comp68251_c0_seq21	4	-	-	-	-	-	-	-	-	-	-	-	-	-	-	-	-	-	-	-	-	GO:0009941	chloroplast envelope	-	-	-	-	-	-	-	-	-	-	-	-	-	-	-	-	-	-	-	-	-	-	-	-
1057	SC	comp68251_c0_seq21	4	-	-	-	-	-	-	-	-	-	-	-	-	-	-	-	-	-	-	-	-	GO:0048046	apoplast	-	-	-	-	-	-	-	-	-	-	-	-	-	-	-	-	-	-	-	-	-	-	-	-
1058	SC	comp702294_c1_seq6	1	-	-	up	-	-	-	transdecoder.blastx	gi|334351212|sp|Q0DJS1.3|TOR_ORYSJ	coding	fwd	UniRef90_Q0DJS1	-	PF11865	Domain of unknown function (DUF3385)	-	-	GO:0009303	rRNA transcription	GO:0000166	nucleotide binding	-	-	OsTOR	K07203 serine/threonine-protein kinase mTOR [EC:2.7.11.1]	K07203	serine/threonine-protein kinase mTOR [EC:2.7.11.1]	osa04931	Insulin resistance	-	-	-	-	TCONS_00001333	0	0	0	0	0	0	0	0	0	0	0	0	0
1059	SC	comp702294_c1_seq6	1	-	-	-	-	-	-	-	-	-	-	-	-	PF13646	HEAT repeats	-	-	GO:0009790	embryo development	GO:0000975	regulatory region DNA binding	-	-	-	-	-	-	-	-	-	-	-	-	-	-	-	-	-	-	-	-	-	-	-	-	-	-
1060	SC	comp702294_c1_seq6	1	-	-	-	-	-	-	-	-	-	-	-	-	-	-	-	-	GO:0009791	post-embryonic development	GO:0005488	binding	-	-	-	-	-	-	-	-	-	-	-	-	-	-	-	-	-	-	-	-	-	-	-	-	-	-
1061	SC	comp702294_c1_seq6	1	-	-	-	-	-	-	-	-	-	-	-	-	-	-	-	-	GO:0009793	embryo development ending in seed dormancy	GO:0005515	protein binding	-	-	-	-	-	-	-	-	-	-	-	-	-	-	-	-	-	-	-	-	-	-	-	-	-	-
1062	SC	comp702294_c1_seq6	1	-	-	-	-	-	-	-	-	-	-	-	-	-	-	-	-	GO:0010507	negative regulation of autophagy	GO:0005524	ATP binding	-	-	-	-	-	-	-	-	-	-	-	-	-	-	-	-	-	-	-	-	-	-	-	-	-	-
1063	SC	comp702294_c1_seq6	1	-	-	-	-	-	-	-	-	-	-	-	-	-	-	-	-	GO:0016310	phosphorylation	GO:0008144	drug binding	-	-	-	-	-	-	-	-	-	-	-	-	-	-	-	-	-	-	-	-	-	-	-	-	-	-
1064	SC	comp702294_c1_seq6	1	-	-	-	-	-	-	-	-	-	-	-	-	-	-	-	-	GO:0030307	positive regulation of cell growth	GO:0016301	kinase activity	-	-	-	-	-	-	-	-	-	-	-	-	-	-	-	-	-	-	-	-	-	-	-	-	-	-
1065	SC	comp702294_c1_seq6	1	-	-	-	-	-	-	-	-	-	-	-	-	-	-	-	-	GO:0040019	positive regulation of embryonic development	GO:0016740	transferase activity	-	-	-	-	-	-	-	-	-	-	-	-	-	-	-	-	-	-	-	-	-	-	-	-	-	-
1066	SC	comp702294_c1_seq6	1	-	-	-	-	-	-	-	-	-	-	-	-	-	-	-	-	GO:0045893	positive regulation of transcription	GO:0016772	transferase activity	-	-	-	-	-	-	-	-	-	-	-	-	-	-	-	-	-	-	-	-	-	-	-	-	-	-
1067	SC	comp702294_c1_seq6	1	-	-	-	-	-	-	-	-	-	-	-	-	-	-	-	-	GO:2000234	positive regulation of rRNA processing	GO:0016773	phosphotransferase activity	-	-	-	-	-	-	-	-	-	-	-	-	-	-	-	-	-	-	-	-	-	-	-	-	-	-
1068	SC	comp702294_c1_seq6	1	-	-	-	-	-	-	-	-	-	-	-	-	-	-	-	-	-	-	GO:0042802	identical protein binding	-	-	-	-	-	-	-	-	-	-	-	-	-	-	-	-	-	-	-	-	-	-	-	-	-	-
1069	SC	comp702294_c1_seq6	1	-	-	-	-	-	-	-	-	-	-	-	-	-	-	-	-	-	-	GO:0043621	protein self-association	-	-	-	-	-	-	-	-	-	-	-	-	-	-	-	-	-	-	-	-	-	-	-	-	-	-
1070	SC	comp699913_c1_seq5	6	-	-	up	-	4	73.58	transdecoder.blastx	gi|14548089|sp|O65195.1|INO1_HORVU	coding	both	UniRef90_O64437	UniRef90_M8AEL4	PF07994	Myo-inositol-1-phosphate synthase	-	-	GO:0006021	inositol biosynthetic process	GO:0004512	inositol-3-phosphate synthase activity	GO:0005737	cytoplasm	INO1, IPS, RINO1	K01858 myo-inositol-1-phosphate synthase [EC:5.5.1.4]	K01858	myo-inositol-1-phosphate synthase [EC:5.5.1.4]	osa00562	Inositol phosphate metabolism	G2T-7783-MONOMER	inositol-3-phosphate synthase	1D-<i>myo</i>-inositol hexakisphosphate biosynthesis III (<i>Spirodela polyrrhiza</i>)	lipid-independent phytate biosynthesis	TCONS_00030267	0	0	0	0	1	0	0	0	0	0	0	0	0
1071	SC	comp699913_c1_seq5	6	-	-	-	-	-	-	-	-	-	-	-	-	-	-	-	-	GO:0008654	phospholipid biosynthetic process	GO:0005515	protein binding	-	-	-	-	-	-	osa01100	Metabolic pathways	G2T-7783-MONOMER	inositol-3-phosphate synthase	<i>myo</i>-inositol biosynthesis	myo-inositol biosynthesis	-	-	-	-	-	-	-	-	-	-	-	-	-	-
1072	SC	comp699913_c1_seq5	6	-	-	-	-	-	-	-	-	-	-	-	-	-	-	-	-	GO:0009408	response to heat	-	-	-	-	-	-	-	-	-	-	-	-	-	-	-	-	-	-	-	-	-	-	-	-	-	-	-	-
1073	SC	comp699913_c1_seq5	6	-	-	-	-	-	-	-	-	-	-	-	-	-	-	-	-	GO:0009644	response to high light intensity	-	-	-	-	-	-	-	-	-	-	-	-	-	-	-	-	-	-	-	-	-	-	-	-	-	-	-	-
1074	SC	comp699913_c1_seq5	6	-	-	-	-	-	-	-	-	-	-	-	-	-	-	-	-	GO:0009733	response to auxin stimulus	-	-	-	-	-	-	-	-	-	-	-	-	-	-	-	-	-	-	-	-	-	-	-	-	-	-	-	-
1075	SC	comp699913_c1_seq5	6	-	-	-	-	-	-	-	-	-	-	-	-	-	-	-	-	GO:0009793	embryo development ending in seed dormancy	-	-	-	-	-	-	-	-	-	-	-	-	-	-	-	-	-	-	-	-	-	-	-	-	-	-	-	-
1076	SC	comp699913_c1_seq5	6	-	-	-	-	-	-	-	-	-	-	-	-	-	-	-	-	GO:0010264	myo-inositol hexakisphosphate biosynthetic process	-	-	-	-	-	-	-	-	-	-	-	-	-	-	-	-	-	-	-	-	-	-	-	-	-	-	-	-
1077	SC	comp699913_c1_seq5	6	-	-	-	-	-	-	-	-	-	-	-	-	-	-	-	-	GO:0016036	cellular response to phosphate starvation	-	-	-	-	-	-	-	-	-	-	-	-	-	-	-	-	-	-	-	-	-	-	-	-	-	-	-	-
1078	SC	comp699913_c1_seq5	6	-	-	-	-	-	-	-	-	-	-	-	-	-	-	-	-	GO:0042542	response to hydrogen peroxide	-	-	-	-	-	-	-	-	-	-	-	-	-	-	-	-	-	-	-	-	-	-	-	-	-	-	-	-
1079	SC	comp699913_c1_seq5	6	-	-	-	-	-	-	-	-	-	-	-	-	-	-	-	-	GO:0042742	defense response to bacterium	-	-	-	-	-	-	-	-	-	-	-	-	-	-	-	-	-	-	-	-	-	-	-	-	-	-	-	-
1080	SC	comp699913_c1_seq5	6	-	-	-	-	-	-	-	-	-	-	-	-	-	-	-	-	GO:0050832	defense response to fungus	-	-	-	-	-	-	-	-	-	-	-	-	-	-	-	-	-	-	-	-	-	-	-	-	-	-	-	-
1081	SC	comp699913_c1_seq5	6	-	-	-	-	-	-	-	-	-	-	-	-	-	-	-	-	GO:0051607	defense response to virus	-	-	-	-	-	-	-	-	-	-	-	-	-	-	-	-	-	-	-	-	-	-	-	-	-	-	-	-
1082	SC	comp698632_c0_seq78	4	-	-	up	-	-	-	transdecoder.blastx	gi|75168948|sp|Q9C5G5.1|SAC7_ARATH	coding	fwd	UniRef90_M0WSW9	-	PF02383	SacI homology domain	-	-	-	-	GO:0042578	phosphoric ester hydrolase activity	-	-	phosphoinositide phosphatase SAC7	-	-	-	-	-	-	-	-	-	TCONS_00037483	0	0	0	0	0	0	0	0	0	0	0	0	0
1083	SC	comp699758_c3_seq17	4	-	-	up	-	-	-	blastx	gi|8928419|sp|Q43473.1|TBA1_HORVU	coding	both	UniRef90_M0TDX0	UniRef90_A8BPB7	PF00091	Tubulin/FtsZ family, GTPase domain	-	-	GO:0006152	purine nucleoside catabolic process	GO:0003924	GTPase activity	GO:0005737	cytoplasm	OJ1562_B11.119, OJ1699_E05.40, TUBA1, TubA	K07374 tubulin alpha	K07374	tubulin alpha	osa04145	Phagosome	-	-	-	-	TCONS_00028195	0	0	0	0	0	0	0	0	0	0	0	0	0
1084	SC	comp699758_c3_seq17	4	-	-	-	-	-	-	-	-	-	-	-	-	-	-	-	-	GO:0006163	purine nucleotide metabolic process	GO:0005198	structural molecule activity	GO:0005856	cytoskeleton	-	-	-	-	-	-	-	-	-	-	-	-	-	-	-	-	-	-	-	-	-	-	-	-
1085	SC	comp699758_c3_seq17	4	-	-	-	-	-	-	-	-	-	-	-	-	-	-	-	-	GO:0006184	GTP catabolic process	GO:0005200	structural constituent of cytoskeleton	GO:0005874	microtubule	-	-	-	-	-	-	-	-	-	-	-	-	-	-	-	-	-	-	-	-	-	-	-	-
1086	SC	comp699758_c3_seq17	4	-	-	-	-	-	-	-	-	-	-	-	-	-	-	-	-	GO:0006195	purine nucleotide catabolic process	GO:0005525	GTP binding	GO:0015630	microtubule cytoskeleton	-	-	-	-	-	-	-	-	-	-	-	-	-	-	-	-	-	-	-	-	-	-	-	-
1087	SC	comp699758_c3_seq17	4	-	-	-	-	-	-	-	-	-	-	-	-	-	-	-	-	GO:0006461	protein complex assembly	GO:0016462	pyrophosphatase activity	GO:0032991	macromolecular complex	-	-	-	-	-	-	-	-	-	-	-	-	-	-	-	-	-	-	-	-	-	-	-	-
1088	SC	comp699758_c3_seq17	4	-	-	-	-	-	-	-	-	-	-	-	-	-	-	-	-	GO:0006753	nucleoside phosphate metabolic process	GO:0016817	hydrolase activity	GO:0043228	non-membrane-bounded organelle	-	-	-	-	-	-	-	-	-	-	-	-	-	-	-	-	-	-	-	-	-	-	-	-
1089	SC	comp699758_c3_seq17	4	-	-	-	-	-	-	-	-	-	-	-	-	-	-	-	-	GO:0007017	microtubule-based process	GO:0016818	hydrolase activity	GO:0043232	intracellular non-membrane-bounded organelle	-	-	-	-	-	-	-	-	-	-	-	-	-	-	-	-	-	-	-	-	-	-	-	-
1090	SC	comp699758_c3_seq17	4	-	-	-	-	-	-	-	-	-	-	-	-	-	-	-	-	GO:0009056	catabolic process	GO:0017111	nucleoside-triphosphatase activity	GO:0043234	protein complex	-	-	-	-	-	-	-	-	-	-	-	-	-	-	-	-	-	-	-	-	-	-	-	-
1091	SC	comp699758_c3_seq17	4	-	-	-	-	-	-	-	-	-	-	-	-	-	-	-	-	GO:0009116	nucleoside metabolic process	GO:0019001	guanyl nucleotide binding	GO:0044422	organelle part	-	-	-	-	-	-	-	-	-	-	-	-	-	-	-	-	-	-	-	-	-	-	-	-
1092	SC	comp699758_c3_seq17	4	-	-	-	-	-	-	-	-	-	-	-	-	-	-	-	-	GO:0009117	nucleotide metabolic process	GO:0032561	guanyl ribonucleotide binding	GO:0044430	cytoskeletal part	-	-	-	-	-	-	-	-	-	-	-	-	-	-	-	-	-	-	-	-	-	-	-	-
1093	SC	comp699758_c3_seq17	4	-	-	-	-	-	-	-	-	-	-	-	-	-	-	-	-	GO:0009119	ribonucleoside metabolic process	GO:0035639	purine ribonucleoside triphosphate binding	GO:0044446	intracellular organelle part	-	-	-	-	-	-	-	-	-	-	-	-	-	-	-	-	-	-	-	-	-	-	-	-
1094	SC	comp699758_c3_seq17	4	-	-	-	-	-	-	-	-	-	-	-	-	-	-	-	-	GO:0009141	nucleoside triphosphate metabolic process	-	-	-	-	-	-	-	-	-	-	-	-	-	-	-	-	-	-	-	-	-	-	-	-	-	-	-	-
1095	SC	comp699758_c3_seq17	4	-	-	-	-	-	-	-	-	-	-	-	-	-	-	-	-	GO:0009143	nucleoside triphosphate catabolic process	-	-	-	-	-	-	-	-	-	-	-	-	-	-	-	-	-	-	-	-	-	-	-	-	-	-	-	-
1096	SC	comp699758_c3_seq17	4	-	-	-	-	-	-	-	-	-	-	-	-	-	-	-	-	GO:0009144	purine nucleoside triphosphate metabolic process	-	-	-	-	-	-	-	-	-	-	-	-	-	-	-	-	-	-	-	-	-	-	-	-	-	-	-	-
1097	SC	comp699758_c3_seq17	4	-	-	-	-	-	-	-	-	-	-	-	-	-	-	-	-	GO:0009146	purine nucleoside triphosphate catabolic process	-	-	-	-	-	-	-	-	-	-	-	-	-	-	-	-	-	-	-	-	-	-	-	-	-	-	-	-
1098	SC	comp699758_c3_seq17	4	-	-	-	-	-	-	-	-	-	-	-	-	-	-	-	-	GO:0009150	purine ribonucleotide metabolic process	-	-	-	-	-	-	-	-	-	-	-	-	-	-	-	-	-	-	-	-	-	-	-	-	-	-	-	-
1099	SC	comp699758_c3_seq17	4	-	-	-	-	-	-	-	-	-	-	-	-	-	-	-	-	GO:0009154	purine ribonucleotide catabolic process	-	-	-	-	-	-	-	-	-	-	-	-	-	-	-	-	-	-	-	-	-	-	-	-	-	-	-	-
1100	SC	comp699758_c3_seq17	4	-	-	-	-	-	-	-	-	-	-	-	-	-	-	-	-	GO:0009164	nucleoside catabolic process	-	-	-	-	-	-	-	-	-	-	-	-	-	-	-	-	-	-	-	-	-	-	-	-	-	-	-	-
1101	SC	comp699758_c3_seq17	4	-	-	-	-	-	-	-	-	-	-	-	-	-	-	-	-	GO:0009166	nucleotide catabolic process	-	-	-	-	-	-	-	-	-	-	-	-	-	-	-	-	-	-	-	-	-	-	-	-	-	-	-	-
1102	SC	comp699758_c3_seq17	4	-	-	-	-	-	-	-	-	-	-	-	-	-	-	-	-	GO:0009199	ribonucleoside triphosphate metabolic process	-	-	-	-	-	-	-	-	-	-	-	-	-	-	-	-	-	-	-	-	-	-	-	-	-	-	-	-
1103	SC	comp699758_c3_seq17	4	-	-	-	-	-	-	-	-	-	-	-	-	-	-	-	-	GO:0009203	ribonucleoside triphosphate catabolic process	-	-	-	-	-	-	-	-	-	-	-	-	-	-	-	-	-	-	-	-	-	-	-	-	-	-	-	-
1104	SC	comp699758_c3_seq17	4	-	-	-	-	-	-	-	-	-	-	-	-	-	-	-	-	GO:0009205	purine ribonucleoside triphosphate metabolic process	-	-	-	-	-	-	-	-	-	-	-	-	-	-	-	-	-	-	-	-	-	-	-	-	-	-	-	-
1105	SC	comp699758_c3_seq17	4	-	-	-	-	-	-	-	-	-	-	-	-	-	-	-	-	GO:0009207	purine ribonucleoside triphosphate catabolic process	-	-	-	-	-	-	-	-	-	-	-	-	-	-	-	-	-	-	-	-	-	-	-	-	-	-	-	-
1106	SC	comp699758_c3_seq17	4	-	-	-	-	-	-	-	-	-	-	-	-	-	-	-	-	GO:0009259	ribonucleotide metabolic process	-	-	-	-	-	-	-	-	-	-	-	-	-	-	-	-	-	-	-	-	-	-	-	-	-	-	-	-
1107	SC	comp699758_c3_seq17	4	-	-	-	-	-	-	-	-	-	-	-	-	-	-	-	-	GO:0009261	ribonucleotide catabolic process	-	-	-	-	-	-	-	-	-	-	-	-	-	-	-	-	-	-	-	-	-	-	-	-	-	-	-	-
1108	SC	comp699758_c3_seq17	4	-	-	-	-	-	-	-	-	-	-	-	-	-	-	-	-	GO:0016043	cellular component organization	-	-	-	-	-	-	-	-	-	-	-	-	-	-	-	-	-	-	-	-	-	-	-	-	-	-	-	-
1109	SC	comp699758_c3_seq17	4	-	-	-	-	-	-	-	-	-	-	-	-	-	-	-	-	GO:0019439	aromatic compound catabolic process	-	-	-	-	-	-	-	-	-	-	-	-	-	-	-	-	-	-	-	-	-	-	-	-	-	-	-	-
1110	SC	comp699758_c3_seq17	4	-	-	-	-	-	-	-	-	-	-	-	-	-	-	-	-	GO:0019637	organophosphate metabolic process	-	-	-	-	-	-	-	-	-	-	-	-	-	-	-	-	-	-	-	-	-	-	-	-	-	-	-	-
1111	SC	comp699758_c3_seq17	4	-	-	-	-	-	-	-	-	-	-	-	-	-	-	-	-	GO:0019693	ribose phosphate metabolic process	-	-	-	-	-	-	-	-	-	-	-	-	-	-	-	-	-	-	-	-	-	-	-	-	-	-	-	-
1112	SC	comp699758_c3_seq17	4	-	-	-	-	-	-	-	-	-	-	-	-	-	-	-	-	GO:0022607	cellular component assembly	-	-	-	-	-	-	-	-	-	-	-	-	-	-	-	-	-	-	-	-	-	-	-	-	-	-	-	-
1113	SC	comp699758_c3_seq17	4	-	-	-	-	-	-	-	-	-	-	-	-	-	-	-	-	GO:0034622	cellular macromolecular complex assembly	-	-	-	-	-	-	-	-	-	-	-	-	-	-	-	-	-	-	-	-	-	-	-	-	-	-	-	-
1114	SC	comp699758_c3_seq17	4	-	-	-	-	-	-	-	-	-	-	-	-	-	-	-	-	GO:0034655	nucleobase	-	-	-	-	-	-	-	-	-	-	-	-	-	-	-	-	-	-	-	-	-	-	-	-	-	-	-	-
1115	SC	comp699758_c3_seq17	4	-	-	-	-	-	-	-	-	-	-	-	-	-	-	-	-	GO:0042278	purine nucleoside metabolic process	-	-	-	-	-	-	-	-	-	-	-	-	-	-	-	-	-	-	-	-	-	-	-	-	-	-	-	-
1116	SC	comp699758_c3_seq17	4	-	-	-	-	-	-	-	-	-	-	-	-	-	-	-	-	GO:0042454	ribonucleoside catabolic process	-	-	-	-	-	-	-	-	-	-	-	-	-	-	-	-	-	-	-	-	-	-	-	-	-	-	-	-
1117	SC	comp699758_c3_seq17	4	-	-	-	-	-	-	-	-	-	-	-	-	-	-	-	-	GO:0043623	cellular protein complex assembly	-	-	-	-	-	-	-	-	-	-	-	-	-	-	-	-	-	-	-	-	-	-	-	-	-	-	-	-
1118	SC	comp699758_c3_seq17	4	-	-	-	-	-	-	-	-	-	-	-	-	-	-	-	-	GO:0043933	macromolecular complex subunit organization	-	-	-	-	-	-	-	-	-	-	-	-	-	-	-	-	-	-	-	-	-	-	-	-	-	-	-	-
1119	SC	comp699758_c3_seq17	4	-	-	-	-	-	-	-	-	-	-	-	-	-	-	-	-	GO:0044085	cellular component biogenesis	-	-	-	-	-	-	-	-	-	-	-	-	-	-	-	-	-	-	-	-	-	-	-	-	-	-	-	-
1120	SC	comp699758_c3_seq17	4	-	-	-	-	-	-	-	-	-	-	-	-	-	-	-	-	GO:0044248	cellular catabolic process	-	-	-	-	-	-	-	-	-	-	-	-	-	-	-	-	-	-	-	-	-	-	-	-	-	-	-	-
1121	SC	comp699758_c3_seq17	4	-	-	-	-	-	-	-	-	-	-	-	-	-	-	-	-	GO:0044270	cellular nitrogen compound catabolic process	-	-	-	-	-	-	-	-	-	-	-	-	-	-	-	-	-	-	-	-	-	-	-	-	-	-	-	-
1122	SC	comp699758_c3_seq17	4	-	-	-	-	-	-	-	-	-	-	-	-	-	-	-	-	GO:0044281	small molecule metabolic process	-	-	-	-	-	-	-	-	-	-	-	-	-	-	-	-	-	-	-	-	-	-	-	-	-	-	-	-
1123	SC	comp699758_c3_seq17	4	-	-	-	-	-	-	-	-	-	-	-	-	-	-	-	-	GO:0046039	GTP metabolic process	-	-	-	-	-	-	-	-	-	-	-	-	-	-	-	-	-	-	-	-	-	-	-	-	-	-	-	-
1124	SC	comp699758_c3_seq17	4	-	-	-	-	-	-	-	-	-	-	-	-	-	-	-	-	GO:0046128	purine ribonucleoside metabolic process	-	-	-	-	-	-	-	-	-	-	-	-	-	-	-	-	-	-	-	-	-	-	-	-	-	-	-	-
1125	SC	comp699758_c3_seq17	4	-	-	-	-	-	-	-	-	-	-	-	-	-	-	-	-	GO:0046130	purine ribonucleoside catabolic process	-	-	-	-	-	-	-	-	-	-	-	-	-	-	-	-	-	-	-	-	-	-	-	-	-	-	-	-
1126	SC	comp699758_c3_seq17	4	-	-	-	-	-	-	-	-	-	-	-	-	-	-	-	-	GO:0046434	organophosphate catabolic process	-	-	-	-	-	-	-	-	-	-	-	-	-	-	-	-	-	-	-	-	-	-	-	-	-	-	-	-
1127	SC	comp699758_c3_seq17	4	-	-	-	-	-	-	-	-	-	-	-	-	-	-	-	-	GO:0046700	heterocycle catabolic process	-	-	-	-	-	-	-	-	-	-	-	-	-	-	-	-	-	-	-	-	-	-	-	-	-	-	-	-
1128	SC	comp699758_c3_seq17	4	-	-	-	-	-	-	-	-	-	-	-	-	-	-	-	-	GO:0051258	protein polymerization	-	-	-	-	-	-	-	-	-	-	-	-	-	-	-	-	-	-	-	-	-	-	-	-	-	-	-	-
1129	SC	comp699758_c3_seq17	4	-	-	-	-	-	-	-	-	-	-	-	-	-	-	-	-	GO:0055086	nucleobase	-	-	-	-	-	-	-	-	-	-	-	-	-	-	-	-	-	-	-	-	-	-	-	-	-	-	-	-
1130	SC	comp699758_c3_seq17	4	-	-	-	-	-	-	-	-	-	-	-	-	-	-	-	-	GO:0065003	macromolecular complex assembly	-	-	-	-	-	-	-	-	-	-	-	-	-	-	-	-	-	-	-	-	-	-	-	-	-	-	-	-
1131	SC	comp699758_c3_seq17	4	-	-	-	-	-	-	-	-	-	-	-	-	-	-	-	-	GO:0070271	protein complex biogenesis	-	-	-	-	-	-	-	-	-	-	-	-	-	-	-	-	-	-	-	-	-	-	-	-	-	-	-	-
1132	SC	comp699758_c3_seq17	4	-	-	-	-	-	-	-	-	-	-	-	-	-	-	-	-	GO:0071822	protein complex subunit organization	-	-	-	-	-	-	-	-	-	-	-	-	-	-	-	-	-	-	-	-	-	-	-	-	-	-	-	-
1133	SC	comp699758_c3_seq17	4	-	-	-	-	-	-	-	-	-	-	-	-	-	-	-	-	GO:0071840	cellular component organization or biogenesis	-	-	-	-	-	-	-	-	-	-	-	-	-	-	-	-	-	-	-	-	-	-	-	-	-	-	-	-
1134	SC	comp699758_c3_seq17	4	-	-	-	-	-	-	-	-	-	-	-	-	-	-	-	-	GO:0072521	purine-containing compound metabolic process	-	-	-	-	-	-	-	-	-	-	-	-	-	-	-	-	-	-	-	-	-	-	-	-	-	-	-	-
1135	SC	comp699758_c3_seq17	4	-	-	-	-	-	-	-	-	-	-	-	-	-	-	-	-	GO:0072523	purine-containing compound catabolic process	-	-	-	-	-	-	-	-	-	-	-	-	-	-	-	-	-	-	-	-	-	-	-	-	-	-	-	-
1136	SC	comp700241_c0_seq8	1	-	-	up	-	-	-	transdecoder	-	coding	both	UniRef90_C0PBW8	UniRef90_Q43470	PF00244	14-3-3 protein	-	-	-	-	GO:0019904	protein domain specific binding	-	-	GF14E, GID2, OJ1115_A05.5-1	K06630 14-3-3 protein epsilon	K06630	14-3-3 protein epsilon	-	-	-	-	-	Brassinosteroid signaling	TCONS_00045058	0	0	0	0	0	0	0	0	0	0	0	0	0
1137	SC	comp68685_c2_seq22	4	-	-	up	-	5	168.89	transdecoder	-	coding	fwd	UniRef90_M0V7G0	-	-	-	-	-	-	-	-	-	-	-	uncharacterized LOC4334871	-	-	-	-	-	-	-	-	-	TCONS_00049137	0	0	0	0	0	0	0	0	0	0	0	0	0
1138	SC	comp698762_c1_seq37	1	-	-	up	-	2	58.64	transdecoder	-	coding	rev	-	UniRef90_F2DR19	PF00815	Histidinol dehydrogenase	-	-	GO:0000105	histidine biosynthetic process	GO:0004399	histidinol dehydrogenase activity	-	-	HDH, P0702F03.3	K00013 histidinol dehydrogenase [EC:1.1.1.23]	K00013	histidinol dehydrogenase [EC:1.1.1.23]	osa00340	Histidine metabolism	G2T-5208-MONOMER	Histidinal dehydrogenase	histidine biosynthesis	histidine biosynthesis I	TCONS_00004006	0	0	0	0	0	0	0	0	0	0	0	0	0
1139	SC	comp698762_c1_seq37	1	-	-	-	-	-	-	-	-	-	-	-	-	-	-	-	-	GO:0008152	metabolic process	GO:0008270	zinc ion binding	-	-	-	-	-	-	osa01100	Metabolic pathways	G2T-5208-MONOMER	Histidinol dehydrogenase	histidine biosynthesis	-	-	-	-	-	-	-	-	-	-	-	-	-	-	-
1140	SC	comp698762_c1_seq37	1	-	-	-	-	-	-	-	-	-	-	-	-	-	-	-	-	GO:0055114	oxidation-reduction process	GO:0016491	oxidoreductase activity	-	-	-	-	-	-	osa01110	Biosynthesis of secondary metabolites	-	-	-	-	-	-	-	-	-	-	-	-	-	-	-	-	-	-
1141	SC	comp698762_c1_seq37	1	-	-	-	-	-	-	-	-	-	-	-	-	-	-	-	-	-	-	GO:0051287	NAD binding	-	-	-	-	-	-	osa01230	Biosynthesis of amino acids	-	-	-	-	-	-	-	-	-	-	-	-	-	-	-	-	-	-
1142	SC	comp702861_c0_seq42	23	-	-	up	-	-	-	transdecoder	-	coding	both	UniRef90_UPI000234F252	UniRef90_Q40073	PF00004	ATPase family associated with various cellular activities (AAA)	-	-	-	-	GO:0005524	ATP binding	GO:0009570	chloroplast stroma	OsrcaA1, rca	ribulose bisphosphate carboxylase/oxygenase activase, chloroplastic	-	-	-	-	-	-	-	-	TCONS_00003771	0	0	1	1	0	0	1	0	1	0	1	0	1
1143	SC	comp62761_c0_seq18	6	-	-	up	-	5	130.76	transdecoder.blastx	gi|3183079|sp|Q42972.3|MDHG_ORYSJ	coding	both	UniRef90_I1GMT7	UniRef90_Q01FT9	PF00056	lactate/malate dehydrogenase, NAD binding domain	-	-	GO:0005975	carbohydrate metabolic process	GO:0003824	catalytic activity	-	-	malate dehydrogenase, glyoxysomal-like	K00026 malate dehydrogenase [EC:1.1.1.37]	K00026	malate dehydrogenase [EC:1.1.1.37]	osa00020	Citrate cycle (TCA cycle)	G2T-9672-MONOMER	malate dehydrogenase	C4 photosynthetic carbon assimilation cycle, NAD-ME type	-	TCONS_00044829	0	1	0	0	0	0	0	0	0	0	0	0	0
1144	SC	comp62761_c0_seq18	6	-	-	-	-	-	-	-	-	-	-	-	-	PF02866	lactate/malate dehydrogenase, alpha/beta C-terminal domain	-	-	GO:0006108	malate metabolic process	GO:0016491	oxidoreductase activity	-	-	-	-	-	-	osa00270	Cysteine and methionine metabolism	G2T-9672-MONOMER	malate dehydrogenase	TCA cycle II (plants and fungi)	-	-	-	-	-	-	-	-	-	-	-	-	-	-	-
1145	SC	comp62761_c0_seq18	6	-	-	-	-	-	-	-	-	-	-	-	-	-	-	-	-	GO:0044262	cellular carbohydrate metabolic process	GO:0016615	malate dehydrogenase activity	-	-	-	-	-	-	osa00620	Pyruvate metabolism	G2T-9672-MONOMER	malate dehydrogenase	TCA cycle variation V (plant)	-	-	-	-	-	-	-	-	-	-	-	-	-	-	-
1146	SC	comp62761_c0_seq18	6	-	-	-	-	-	-	-	-	-	-	-	-	-	-	-	-	GO:0055114	oxidation-reduction process	GO:0016616	oxidoreductase activity	-	-	-	-	-	-	osa00630	Glyoxylate and dicarboxylate metabolism	G2T-9672-MONOMER	malate dehydrogenase	aspartate degradation II	-	-	-	-	-	-	-	-	-	-	-	-	-	-	-
1147	SC	comp62761_c0_seq18	6	-	-	-	-	-	-	-	-	-	-	-	-	-	-	-	-	-	-	GO:0030060	L-malate dehydrogenase activity	-	-	-	-	-	-	osa00710	Carbon fixation in photosynthetic organisms	G2T-9672-MONOMER	malate dehydrogenase	gluconeogenesis I	-	-	-	-	-	-	-	-	-	-	-	-	-	-	-
1148	SC	comp62761_c0_seq18	6	-	-	-	-	-	-	-	-	-	-	-	-	-	-	-	-	-	-	-	-	-	-	-	-	-	-	osa01100	Metabolic pathways	G2T-9672-MONOMER	malate dehydrogenase	gluconeogenesis III	-	-	-	-	-	-	-	-	-	-	-	-	-	-	-
1149	SC	comp62761_c0_seq18	6	-	-	-	-	-	-	-	-	-	-	-	-	-	-	-	-	-	-	-	-	-	-	-	-	-	-	osa01110	Biosynthesis of secondary metabolites	G2T-9672-MONOMER	malate dehydrogenase	glyoxylate cycle	-	-	-	-	-	-	-	-	-	-	-	-	-	-	-
1150	SC	comp62761_c0_seq18	6	-	-	-	-	-	-	-	-	-	-	-	-	-	-	-	-	-	-	-	-	-	-	-	-	-	-	osa01200	Carbon metabolism	G2T-9672-MONOMER	malate dehydrogenase	malate-oxaloacetate shuttle I	-	-	-	-	-	-	-	-	-	-	-	-	-	-	-
1151	SC	comp62761_c0_seq18	6	-	-	-	-	-	-	-	-	-	-	-	-	-	-	-	-	-	-	-	-	-	-	-	-	-	-	-	-	G2T-9672-MONOMER	malate dehydrogenase	malate-oxaloacetate shuttle II	-	-	-	-	-	-	-	-	-	-	-	-	-	-	-
1152	SC	comp62761_c0_seq18	6	-	-	-	-	-	-	-	-	-	-	-	-	-	-	-	-	-	-	-	-	-	-	-	-	-	-	-	-	G2T-9672-MONOMER	malate dehydrogenase	reductive TCA cycle I	-	-	-	-	-	-	-	-	-	-	-	-	-	-	-
1153	SC	comp64694_c0_seq7	6	-	-	up	-	-	-	transdecoder	-	coding	rev	-	UniRef90_Q6K8J4	PF04551	GcpE protein	-	-	GO:0016114	terpenoid biosynthetic process	GO:0046429	4-hydroxy-3-methylbut-2-en-1-yl diphosphate synthase activity	-	-	ISPG, OJ1669_F01.30, OsJ_07430	K03526 (E)-4-hydroxy-3-methylbut-2-enyl-diphosphate synthase [EC:1.17.7.1 1.17.7.3]	K03526	(E)-4-hydroxy-3-methylbut-2-enyl-diphosphate synthase [EC:1.17.7.1 1.17.7.3]	osa00900	Terpenoid backbone biosynthesis	-	-	-	-	TCONS_00034301	1	0	0	0	0	0	0	0	1	0	0	0	0
1154	SC	comp64694_c0_seq7	6	-	-	-	-	-	-	-	-	-	-	-	-	-	-	-	-	GO:0055114	oxidation-reduction process	-	-	-	-	-	-	-	-	osa01100	Metabolic pathways	-	-	-	-	-	-	-	-	-	-	-	-	-	-	-	-	-	-
1155	SC	comp64694_c0_seq7	6	-	-	-	-	-	-	-	-	-	-	-	-	-	-	-	-	-	-	-	-	-	-	-	-	-	-	osa01110	Biosynthesis of secondary metabolites	-	-	-	-	-	-	-	-	-	-	-	-	-	-	-	-	-	-
1156	SC	comp52449_c0_seq2	1	-	-	up	-	7	51.98	transdecoder<blastx	gi|74996584|sp|Q54FL0.1|MYBO_DICDI	coding	fwd	UniRef90_M0V5A0	-	-	-	-	-	-	-	GO:0003677	DNA binding	-	-	uncharacterized LOC4333696	-	-	-	-	-	-	-	-	-	TCONS_00021972	0	0	0	0	0	0	0	0	0	0	0	0	0
1157	SC	comp52449_c0_seq2	1	-	-	-	-	-	-	-	-	-	-	-	-	-	-	-	-	-	-	-	-	-	-	uncharacterized LOC4333696	-	-	-	-	-	-	-	-	-	-	-	-	-	-	-	-	-	-	-	-	-	-	-
1158	SC	comp52449_c0_seq2	1	-	-	-	-	-	-	-	-	-	-	-	-	-	-	-	-	-	-	-	-	-	-	uncharacterized LOC4333696	-	-	-	-	-	-	-	-	-	-	-	-	-	-	-	-	-	-	-	-	-	-	-
1159	SC	comp52187_c0_seq1	4	-	-	up	-	2	9.35	blastx	gi|17373811|sp|O65740.1|DEF2_CAPAN	coding	fwd	UniRef90_M0UTS3	-	PF00304	Gamma-thionin family	-	-	GO:0006952	defense response	-	-	-	-	-	-	-	-	-	-	-	-	-	Jasmonic acid signaling	TCONS_00050646	0	0	0	0	0	0	0	0	0	0	0	0	0
1160	SC	comp60537_c0_seq2	9	-	-	up	-	-	-	transdecoder	-	coding	rev	-	UniRef90_I1IEX5	PF00675	Insulinase (Peptidase family M16)	-	-	GO:0006508	proteolysis	GO:0003824	catalytic activity	GO:0005739	mitochondrion	P0486G03.5	presequence protease 1, chloroplastic/mitochondrial	-	-	-	-	-	-	-	-	TCONS_00046566	0	1	0	0	0	0	0	0	0	1	0	0	0
1161	SC	comp60537_c0_seq2	9	-	-	-	-	-	-	-	-	-	-	-	-	PF05193	Peptidase M16 inactive domain	-	-	GO:0016485	protein processing	GO:0046872	metal ion binding	GO:0009507	chloroplast	-	-	-	-	-	-	-	-	-	-	-	-	-	-	-	-	-	-	-	-	-	-	-	-
1162	SC	comp60537_c0_seq2	9	-	-	-	-	-	-	-	-	-	-	-	-	PF08367	Peptidase M16C associated	-	-	-	-	-	-	-	-	-	-	-	-	-	-	-	-	-	-	-	-	-	-	-	-	-	-	-	-	-	-	-	-
1163	SC	comp700651_c0_seq3	1	-	-	up	-	1	47.95	transdecoder	-	coding	rev	-	UniRef90_Q5ZC88	PF00888	Cullin family	-	-	GO:0006511	ubiquitin-dependent protein catabolic process	GO:0005515	protein binding	GO:0000151	ubiquitin ligase complex	CUL1	K03347 cullin 1	K03347	cullin 1	osa04120	Ubiquitin mediated proteolysis	-	-	-	-	TCONS_00028682	0	0	0	0	0	0	0	0	0	0	0	0	0
1164	SC	comp700651_c0_seq3	1	-	-	-	-	-	-	-	-	-	-	-	-	PF10557	Cullin protein neddylation domain	-	-	GO:0009733	response to auxin stimulus	GO:0019899	enzyme binding	GO:0000794	condensed nuclear chromosome	-	-	-	-	osa04141	Protein processing in endoplasmic reticulum	-	-	-	-	-	-	-	-	-	-	-	-	-	-	-	-	-	-
1165	SC	comp700651_c0_seq3	1	-	-	-	-	-	-	-	-	-	-	-	-	-	-	-	-	GO:0009753	response to jasmonic acid stimulus	GO:0031625	ubiquitin protein ligase binding	GO:0005634	nucleus	-	-	-	-	-	-	-	-	-	-	-	-	-	-	-	-	-	-	-	-	-	-	-	-
1166	SC	comp700651_c0_seq3	1	-	-	-	-	-	-	-	-	-	-	-	-	-	-	-	-	GO:0009793	embryo development ending in seed dormancy	-	-	GO:0005737	cytoplasm	-	-	-	-	-	-	-	-	-	-	-	-	-	-	-	-	-	-	-	-	-	-	-	-
1167	SC	comp700651_c0_seq3	1	-	-	-	-	-	-	-	-	-	-	-	-	-	-	-	-	GO:0009867	jasmonic acid mediated signaling pathway	-	-	GO:0005819	spindle	-	-	-	-	-	-	-	-	-	-	-	-	-	-	-	-	-	-	-	-	-	-	-	-
1168	SC	comp700651_c0_seq3	1	-	-	-	-	-	-	-	-	-	-	-	-	-	-	-	-	GO:0010087	phloem or xylem histogenesis	-	-	GO:0005829	cytosol	-	-	-	-	-	-	-	-	-	-	-	-	-	-	-	-	-	-	-	-	-	-	-	-
1169	SC	comp700651_c0_seq3	1	-	-	-	-	-	-	-	-	-	-	-	-	-	-	-	-	GO:0010265	SCF complex assembly	-	-	GO:0009524	phragmoplast	-	-	-	-	-	-	-	-	-	-	-	-	-	-	-	-	-	-	-	-	-	-	-	-
1170	SC	comp700651_c0_seq3	1	-	-	-	-	-	-	-	-	-	-	-	-	-	-	-	-	GO:0019941	modification-dependent protein catabolic process	-	-	GO:0009941	chloroplast envelope	-	-	-	-	-	-	-	-	-	-	-	-	-	-	-	-	-	-	-	-	-	-	-	-
1171	SC	comp700651_c0_seq3	1	-	-	-	-	-	-	-	-	-	-	-	-	-	-	-	-	GO:0030163	protein catabolic process	-	-	GO:0031461	cullin-RING ubiquitin ligase complex	-	-	-	-	-	-	-	-	-	-	-	-	-	-	-	-	-	-	-	-	-	-	-	-
1172	SC	comp700651_c0_seq3	1	-	-	-	-	-	-	-	-	-	-	-	-	-	-	-	-	GO:0042752	regulation of circadian rhythm	-	-	-	-	-	-	-	-	-	-	-	-	-	-	-	-	-	-	-	-	-	-	-	-	-	-	-	-
1173	SC	comp700651_c0_seq3	1	-	-	-	-	-	-	-	-	-	-	-	-	-	-	-	-	GO:0043632	modification-dependent macromolecule catabolic process	-	-	-	-	-	-	-	-	-	-	-	-	-	-	-	-	-	-	-	-	-	-	-	-	-	-	-	-
1174	SC	comp700651_c0_seq3	1	-	-	-	-	-	-	-	-	-	-	-	-	-	-	-	-	GO:0044257	cellular protein catabolic process	-	-	-	-	-	-	-	-	-	-	-	-	-	-	-	-	-	-	-	-	-	-	-	-	-	-	-	-
1175	SC	comp700651_c0_seq3	1	-	-	-	-	-	-	-	-	-	-	-	-	-	-	-	-	GO:0044265	cellular macromolecule catabolic process	-	-	-	-	-	-	-	-	-	-	-	-	-	-	-	-	-	-	-	-	-	-	-	-	-	-	-	-
1176	SC	comp700651_c0_seq3	1	-	-	-	-	-	-	-	-	-	-	-	-	-	-	-	-	GO:0048366	leaf development	-	-	-	-	-	-	-	-	-	-	-	-	-	-	-	-	-	-	-	-	-	-	-	-	-	-	-	-
1177	SC	comp700651_c0_seq3	1	-	-	-	-	-	-	-	-	-	-	-	-	-	-	-	-	GO:0051603	proteolysis involved in cellular protein catabolic process	-	-	-	-	-	-	-	-	-	-	-	-	-	-	-	-	-	-	-	-	-	-	-	-	-	-	-	-
1178	SC	comp700681_c0_seq3	1	-	-	up	-	1	49.43	transdecoder	-	coding	rev	-	UniRef90_F2DIL5	PF04172	LrgB-like family	-	-	-	-	-	-	-	-	plastidal glycolate/glycerate translocator 1, chloroplastic	-	-	-	-	-	-	-	-	-	TCONS_00024075	0	0	0	0	0	0	0	0	0	0	0	0	0
1179	SC	comp65355_c1_seq8	4	-	-	up	-	5	44.38	transdecoder	-	coding	rev	-	UniRef90_F2EEG5	PF00069	Protein kinase domain	CAMK_CDPK	PK	GO:0006464	protein modification process	GO:0000166	nucleotide binding	-	-	calcium-dependent protein kinase 7	K13412 calcium-dependent protein kinase [EC:2.7.11.1]	K13412	calcium-dependent protein kinase [EC:2.7.11.1]	osa04626	Plant-pathogen interaction	-	-	-	-	TCONS_00025075	0	0	0	0	0	0	0	0	0	0	0	0	0
1180	SC	comp65355_c1_seq8	4	-	-	-	-	-	-	-	-	-	-	-	-	PF13499	EF-hand domain pair	-	-	GO:0006468	protein phosphorylation	GO:0001882	nucleoside binding	-	-	-	-	-	-	-	-	-	-	-	-	-	-	-	-	-	-	-	-	-	-	-	-	-	-
1181	SC	comp65355_c1_seq8	4	-	-	-	-	-	-	-	-	-	-	-	-	-	-	-	-	GO:0006793	phosphorus metabolic process	GO:0001883	purine nucleoside binding	-	-	-	-	-	-	-	-	-	-	-	-	-	-	-	-	-	-	-	-	-	-	-	-	-	-
1182	SC	comp65355_c1_seq8	4	-	-	-	-	-	-	-	-	-	-	-	-	-	-	-	-	GO:0006796	phosphate metabolic process	GO:0003824	catalytic activity	-	-	-	-	-	-	-	-	-	-	-	-	-	-	-	-	-	-	-	-	-	-	-	-	-	-
1183	SC	comp65355_c1_seq8	4	-	-	-	-	-	-	-	-	-	-	-	-	-	-	-	-	GO:0008152	metabolic process	GO:0004672	protein kinase activity	-	-	-	-	-	-	-	-	-	-	-	-	-	-	-	-	-	-	-	-	-	-	-	-	-	-
1184	SC	comp65355_c1_seq8	4	-	-	-	-	-	-	-	-	-	-	-	-	-	-	-	-	GO:0009987	cellular process	GO:0004674	protein serine/threonine kinase activity	-	-	-	-	-	-	-	-	-	-	-	-	-	-	-	-	-	-	-	-	-	-	-	-	-	-
1185	SC	comp65355_c1_seq8	4	-	-	-	-	-	-	-	-	-	-	-	-	-	-	-	-	GO:0016310	phosphorylation	GO:0005488	binding	-	-	-	-	-	-	-	-	-	-	-	-	-	-	-	-	-	-	-	-	-	-	-	-	-	-
1186	SC	comp65355_c1_seq8	4	-	-	-	-	-	-	-	-	-	-	-	-	-	-	-	-	GO:0019538	protein metabolic process	GO:0005509	calcium ion binding	-	-	-	-	-	-	-	-	-	-	-	-	-	-	-	-	-	-	-	-	-	-	-	-	-	-
1187	SC	comp65355_c1_seq8	4	-	-	-	-	-	-	-	-	-	-	-	-	-	-	-	-	GO:0043170	macromolecule metabolic process	GO:0005524	ATP binding	-	-	-	-	-	-	-	-	-	-	-	-	-	-	-	-	-	-	-	-	-	-	-	-	-	-
1188	SC	comp65355_c1_seq8	4	-	-	-	-	-	-	-	-	-	-	-	-	-	-	-	-	GO:0043412	macromolecule modification	GO:0016301	kinase activity	-	-	-	-	-	-	-	-	-	-	-	-	-	-	-	-	-	-	-	-	-	-	-	-	-	-
1189	SC	comp65355_c1_seq8	4	-	-	-	-	-	-	-	-	-	-	-	-	-	-	-	-	GO:0044237	cellular metabolic process	GO:0016740	transferase activity	-	-	-	-	-	-	-	-	-	-	-	-	-	-	-	-	-	-	-	-	-	-	-	-	-	-
1190	SC	comp65355_c1_seq8	4	-	-	-	-	-	-	-	-	-	-	-	-	-	-	-	-	GO:0044238	primary metabolic process	GO:0016772	transferase activity	-	-	-	-	-	-	-	-	-	-	-	-	-	-	-	-	-	-	-	-	-	-	-	-	-	-
1191	SC	comp65355_c1_seq8	4	-	-	-	-	-	-	-	-	-	-	-	-	-	-	-	-	GO:0044260	cellular macromolecule metabolic process	GO:0016773	phosphotransferase activity	-	-	-	-	-	-	-	-	-	-	-	-	-	-	-	-	-	-	-	-	-	-	-	-	-	-
1192	SC	comp65355_c1_seq8	4	-	-	-	-	-	-	-	-	-	-	-	-	-	-	-	-	GO:0044267	cellular protein metabolic process	GO:0017076	purine nucleotide binding	-	-	-	-	-	-	-	-	-	-	-	-	-	-	-	-	-	-	-	-	-	-	-	-	-	-
1193	SC	comp65355_c1_seq8	4	-	-	-	-	-	-	-	-	-	-	-	-	-	-	-	-	GO:0071704	organic substance metabolic process	GO:0030554	adenyl nucleotide binding	-	-	-	-	-	-	-	-	-	-	-	-	-	-	-	-	-	-	-	-	-	-	-	-	-	-
1194	SC	comp65355_c1_seq8	4	-	-	-	-	-	-	-	-	-	-	-	-	-	-	-	-	-	-	GO:0032549	ribonucleoside binding	-	-	-	-	-	-	-	-	-	-	-	-	-	-	-	-	-	-	-	-	-	-	-	-	-	-
1195	SC	comp65355_c1_seq8	4	-	-	-	-	-	-	-	-	-	-	-	-	-	-	-	-	-	-	GO:0032550	purine ribonucleoside binding	-	-	-	-	-	-	-	-	-	-	-	-	-	-	-	-	-	-	-	-	-	-	-	-	-	-
1196	SC	comp65355_c1_seq8	4	-	-	-	-	-	-	-	-	-	-	-	-	-	-	-	-	-	-	GO:0032553	ribonucleotide binding	-	-	-	-	-	-	-	-	-	-	-	-	-	-	-	-	-	-	-	-	-	-	-	-	-	-
1197	SC	comp65355_c1_seq8	4	-	-	-	-	-	-	-	-	-	-	-	-	-	-	-	-	-	-	GO:0032555	purine ribonucleotide binding	-	-	-	-	-	-	-	-	-	-	-	-	-	-	-	-	-	-	-	-	-	-	-	-	-	-
1198	SC	comp65355_c1_seq8	4	-	-	-	-	-	-	-	-	-	-	-	-	-	-	-	-	-	-	GO:0032559	adenyl ribonucleotide binding	-	-	-	-	-	-	-	-	-	-	-	-	-	-	-	-	-	-	-	-	-	-	-	-	-	-
1199	SC	comp65355_c1_seq8	4	-	-	-	-	-	-	-	-	-	-	-	-	-	-	-	-	-	-	GO:0035639	purine ribonucleoside triphosphate binding	-	-	-	-	-	-	-	-	-	-	-	-	-	-	-	-	-	-	-	-	-	-	-	-	-	-
1200	SC	comp65355_c1_seq8	4	-	-	-	-	-	-	-	-	-	-	-	-	-	-	-	-	-	-	GO:0043167	ion binding	-	-	-	-	-	-	-	-	-	-	-	-	-	-	-	-	-	-	-	-	-	-	-	-	-	-
1201	SC	comp65355_c1_seq8	4	-	-	-	-	-	-	-	-	-	-	-	-	-	-	-	-	-	-	GO:0043168	anion binding	-	-	-	-	-	-	-	-	-	-	-	-	-	-	-	-	-	-	-	-	-	-	-	-	-	-
1202	SC	comp68750_c1_seq10	1	-	-	up	-	6	49.01	blastx.transdecoder	gi|75320513|sp|Q5D869.1|NRPE1_ARATH	coding	fwd	UniRef90_M8BMS2	-	PF00623	RNA polymerase Rpb1, domain 2	-	-	GO:0006351	transcription	GO:0003677	DNA binding	-	-	DNA-directed RNA polymerase V subunit 1	K16251 DNA-directed RNA polymerase V subunit 1 [EC:2.7.7.6]	K16251	DNA-directed RNA polymerase V subunit 1 [EC:2.7.7.6]	-	-	-	-	-	-	TCONS_00001365	0	0	0	0	0	0	0	0	0	1	0	0	0
1203	SC	comp68750_c1_seq10	1	-	-	-	-	-	-	-	-	-	-	-	-	PF04983	RNA polymerase Rpb1, domain 3	-	-	GO:0009308	amine metabolic process	GO:0003899	DNA-directed RNA polymerase activity	-	-	-	-	-	-	-	-	-	-	-	-	-	-	-	-	-	-	-	-	-	-	-	-	-	-
1204	SC	comp68750_c1_seq10	1	-	-	-	-	-	-	-	-	-	-	-	-	PF04997	RNA polymerase Rpb1, domain 1	-	-	-	-	GO:0005507	copper ion binding	-	-	-	-	-	-	-	-	-	-	-	-	-	-	-	-	-	-	-	-	-	-	-	-	-	-
1205	SC	comp68750_c1_seq10	1	-	-	-	-	-	-	-	-	-	-	-	-	PF04998	RNA polymerase Rpb1, domain 5	-	-	-	-	GO:0016740	transferase activity	-	-	-	-	-	-	-	-	-	-	-	-	-	-	-	-	-	-	-	-	-	-	-	-	-	-
1206	SC	comp68750_c1_seq10	1	-	-	-	-	-	-	-	-	-	-	-	-	-	-	-	-	-	-	GO:0016779	nucleotidyltransferase activity	-	-	-	-	-	-	-	-	-	-	-	-	-	-	-	-	-	-	-	-	-	-	-	-	-	-
1207	SC	comp68750_c1_seq10	1	-	-	-	-	-	-	-	-	-	-	-	-	-	-	-	-	-	-	GO:0048038	quinone binding	-	-	-	-	-	-	-	-	-	-	-	-	-	-	-	-	-	-	-	-	-	-	-	-	-	-
1208	SC	comp34830_c0_seq1	4	-	-	up	-	1	47.73	transdecoder<blastx	gi|75273319|sp|Q9LI74.1|CHUP1_ARATH	coding	fwd	UniRef90_M0WWA6	-	-	-	-	-	-	-	-	-	-	-	-	-	-	-	-	-	-	-	-	-	TCONS_00001141	0	0	0	0	0	0	0	0	0	0	0	0	0
1209	SC	comp56003_c0_seq4	1	-	-	up	-	5	42.99	blastx.transdecoder	gi|75182036|sp|Q9M1P7.1|BOR2_ARATH	coding	fwd	UniRef90_F2DRE3	-	PF00955	HCO3- transporter family	-	-	GO:0006820	anion transport	GO:0005452	inorganic anion exchanger activity	GO:0005737	cytoplasm	BOR3	boron transporter 1	-	-	-	-	-	-	-	-	TCONS_00023887	0	0	0	0	0	0	0	0	0	1	0	0	0
1210	SC	comp56003_c0_seq4	1	-	-	-	-	-	-	-	-	-	-	-	-	-	-	-	-	GO:0010036	response to boron-containing substance	GO:0046715	borate transmembrane transporter activity	GO:0005768	endosome	-	-	-	-	-	-	-	-	-	-	-	-	-	-	-	-	-	-	-	-	-	-	-	-
1211	SC	comp56003_c0_seq4	1	-	-	-	-	-	-	-	-	-	-	-	-	-	-	-	-	GO:0046713	borate transport	GO:0080139	borate efflux transmembrane transporter activity	GO:0005773	vacuole	-	-	-	-	-	-	-	-	-	-	-	-	-	-	-	-	-	-	-	-	-	-	-	-
1212	SC	comp56003_c0_seq4	1	-	-	-	-	-	-	-	-	-	-	-	-	-	-	-	-	-	-	-	-	GO:0005886	plasma membrane	-	-	-	-	-	-	-	-	-	-	-	-	-	-	-	-	-	-	-	-	-	-	-	-
1213	SC	comp56003_c0_seq4	1	-	-	-	-	-	-	-	-	-	-	-	-	-	-	-	-	-	-	-	-	GO:0016020	membrane	-	-	-	-	-	-	-	-	-	-	-	-	-	-	-	-	-	-	-	-	-	-	-	-
1214	SC	comp56003_c0_seq4	1	-	-	-	-	-	-	-	-	-	-	-	-	-	-	-	-	-	-	-	-	GO:0016021	integral to membrane	-	-	-	-	-	-	-	-	-	-	-	-	-	-	-	-	-	-	-	-	-	-	-	-
1215	SC	comp56003_c0_seq4	1	-	-	-	-	-	-	-	-	-	-	-	-	-	-	-	-	-	-	-	-	GO:0016328	lateral plasma membrane	-	-	-	-	-	-	-	-	-	-	-	-	-	-	-	-	-	-	-	-	-	-	-	-
1216	SC	comp56003_c0_seq4	1	-	-	-	-	-	-	-	-	-	-	-	-	-	-	-	-	-	-	-	-	GO:0043674	columella	-	-	-	-	-	-	-	-	-	-	-	-	-	-	-	-	-	-	-	-	-	-	-	-
1217	SC	comp65550_c0_seq14	1	-	-	up	-	5	48.38	transdecoder	-	coding	both	UniRef90_K2AXR8	UniRef90_K3ZR86	PF00171	Aldehyde dehydrogenase family	-	-	GO:0008152	metabolic process	GO:0016491	oxidoreductase activity	GO:0005829	cytosol	OJ1344_B01.27-1, OJ1344_B01.27-2	K14085 aldehyde dehydrogenase family 7 member A1 [EC:1.2.1.31 1.2.1.8 1.2.1.3]	K14085	aldehyde dehydrogenase family 7 member A1 [EC:1.2.1.31 1.2.1.8 1.2.1.3]	osa00010	Glycolysis / Gluconeogenesis	G2T-9280-MONOMER	-	alkane oxidation	-	TCONS_00018539	0	0	0	1	0	0	0	0	0	0	1	0	0
1218	SC	comp65550_c0_seq14	1	-	-	-	-	-	-	-	-	-	-	-	-	-	-	-	-	GO:0009269	response to desiccation	GO:0016620	oxidoreductase activity	-	-	-	-	-	-	osa00053	Ascorbate and aldarate metabolism	G2T-9280-MONOMER	-	benzoate biosynthesis II (CoA-independent, non-&beta;-oxidative)	-	-	-	-	-	-	-	-	-	-	-	-	-	-	-
1219	SC	comp65550_c0_seq14	1	-	-	-	-	-	-	-	-	-	-	-	-	-	-	-	-	GO:0009651	response to salt stress	GO:0016903	oxidoreductase activity	-	-	-	-	-	-	osa00071	Fatty acid degradation	G2T-9280-MONOMER	-	benzoate biosynthesis III (CoA-dependent, non-&beta;-oxidative)	-	-	-	-	-	-	-	-	-	-	-	-	-	-	-
1220	SC	comp65550_c0_seq14	1	-	-	-	-	-	-	-	-	-	-	-	-	-	-	-	-	GO:0009737	response to abscisic acid stimulus	-	-	-	-	-	-	-	-	osa00260	Glycine, serine and threonine metabolism	G2T-9280-MONOMER	-	ethanol degradation II	-	-	-	-	-	-	-	-	-	-	-	-	-	-	-
1221	SC	comp65550_c0_seq14	1	-	-	-	-	-	-	-	-	-	-	-	-	-	-	-	-	GO:0055114	oxidation-reduction process	-	-	-	-	-	-	-	-	osa00280	Valine, leucine and isoleucine degradation	G2T-9280-MONOMER	-	ethanol degradation IV	-	-	-	-	-	-	-	-	-	-	-	-	-	-	-
1222	SC	comp65550_c0_seq14	1	-	-	-	-	-	-	-	-	-	-	-	-	-	-	-	-	-	-	-	-	-	-	-	-	-	-	osa00300	Lysine biosynthesis	G2T-9280-MONOMER	-	fatty acid &alpha;-oxidation I	-	-	-	-	-	-	-	-	-	-	-	-	-	-	-
1223	SC	comp65550_c0_seq14	1	-	-	-	-	-	-	-	-	-	-	-	-	-	-	-	-	-	-	-	-	-	-	-	-	-	-	osa00310	Lysine degradation	G2T-9280-MONOMER	-	juvenile hormone III biosynthesis I	-	-	-	-	-	-	-	-	-	-	-	-	-	-	-
1224	SC	comp65550_c0_seq14	1	-	-	-	-	-	-	-	-	-	-	-	-	-	-	-	-	-	-	-	-	-	-	-	-	-	-	osa00330	Arginine and proline metabolism	G2T-9280-MONOMER	-	salicin biosynthesis	-	-	-	-	-	-	-	-	-	-	-	-	-	-	-
1225	SC	comp65550_c0_seq14	1	-	-	-	-	-	-	-	-	-	-	-	-	-	-	-	-	-	-	-	-	-	-	-	-	-	-	osa00340	Histidine metabolism	G2T-9280-MONOMER	-	salicortin biosynthesis	-	-	-	-	-	-	-	-	-	-	-	-	-	-	-
1226	SC	comp65550_c0_seq14	1	-	-	-	-	-	-	-	-	-	-	-	-	-	-	-	-	-	-	-	-	-	-	-	-	-	-	osa00380	Tryptophan metabolism	-	-	-	-	-	-	-	-	-	-	-	-	-	-	-	-	-	-
1227	SC	comp65550_c0_seq14	1	-	-	-	-	-	-	-	-	-	-	-	-	-	-	-	-	-	-	-	-	-	-	-	-	-	-	osa00410	beta-Alanine metabolism	-	-	-	-	-	-	-	-	-	-	-	-	-	-	-	-	-	-
1228	SC	comp65550_c0_seq14	1	-	-	-	-	-	-	-	-	-	-	-	-	-	-	-	-	-	-	-	-	-	-	-	-	-	-	osa00561	Glycerolipid metabolism	-	-	-	-	-	-	-	-	-	-	-	-	-	-	-	-	-	-
1229	SC	comp65550_c0_seq14	1	-	-	-	-	-	-	-	-	-	-	-	-	-	-	-	-	-	-	-	-	-	-	-	-	-	-	osa00620	Pyruvate metabolism	-	-	-	-	-	-	-	-	-	-	-	-	-	-	-	-	-	-
1230	SC	comp65550_c0_seq14	1	-	-	-	-	-	-	-	-	-	-	-	-	-	-	-	-	-	-	-	-	-	-	-	-	-	-	osa01100	Metabolic pathways	-	-	-	-	-	-	-	-	-	-	-	-	-	-	-	-	-	-
1231	SC	comp65550_c0_seq14	1	-	-	-	-	-	-	-	-	-	-	-	-	-	-	-	-	-	-	-	-	-	-	-	-	-	-	osa01110	Biosynthesis of secondary metabolites	-	-	-	-	-	-	-	-	-	-	-	-	-	-	-	-	-	-
1232	SC	comp65550_c0_seq14	1	-	-	-	-	-	-	-	-	-	-	-	-	-	-	-	-	-	-	-	-	-	-	-	-	-	-	osa01230	Biosynthesis of amino acids	-	-	-	-	-	-	-	-	-	-	-	-	-	-	-	-	-	-
1233	SC	comp68440_c0_seq5	4	-	-	up	-	6	41.01	transdecoder.blastx	gi|75254483|sp|Q6AT26.1|CESA1_ORYSJ	coding	fwd	UniRef90_Q6AT26	-	PF03552	Cellulose synthase	-	-	GO:0000271	polysaccharide biosynthetic process	GO:0008194	UDP-glycosyltransferase activity	GO:0016020	membrane	CESA1, OsCesA1, OsJ_016545	K10999 cellulose synthase A [EC:2.4.1.12]	K10999	cellulose synthase A [EC:2.4.1.12]	-	-	G2T-7491-MONOMER	cellulose synthase (UDP-forming)	cellulose biosynthesis	cellulose biosynthesis	TCONS_00013383	0	0	0	0	0	1	0	0	0	0	0	0	0
1234	SC	comp68440_c0_seq5	4	-	-	-	-	-	-	-	-	-	-	-	-	PF14569	Zinc-binding RING-finger	-	-	GO:0005975	carbohydrate metabolic process	GO:0016740	transferase activity	-	-	-	-	-	-	-	-	-	-	-	-	-	-	-	-	-	-	-	-	-	-	-	-	-	-
1235	SC	comp68440_c0_seq5	4	-	-	-	-	-	-	-	-	-	-	-	-	-	-	-	-	GO:0005976	polysaccharide metabolic process	GO:0016757	transferase activity	-	-	-	-	-	-	-	-	-	-	-	-	-	-	-	-	-	-	-	-	-	-	-	-	-	-
1236	SC	comp68440_c0_seq5	4	-	-	-	-	-	-	-	-	-	-	-	-	-	-	-	-	GO:0006073	cellular glucan metabolic process	GO:0016758	transferase activity	-	-	-	-	-	-	-	-	-	-	-	-	-	-	-	-	-	-	-	-	-	-	-	-	-	-
1237	SC	comp68440_c0_seq5	4	-	-	-	-	-	-	-	-	-	-	-	-	-	-	-	-	GO:0009058	biosynthetic process	GO:0016759	cellulose synthase activity	-	-	-	-	-	-	-	-	-	-	-	-	-	-	-	-	-	-	-	-	-	-	-	-	-	-
1238	SC	comp68440_c0_seq5	4	-	-	-	-	-	-	-	-	-	-	-	-	-	-	-	-	GO:0009059	macromolecule biosynthetic process	GO:0016760	cellulose synthase	-	-	-	-	-	-	-	-	-	-	-	-	-	-	-	-	-	-	-	-	-	-	-	-	-	-
1239	SC	comp68440_c0_seq5	4	-	-	-	-	-	-	-	-	-	-	-	-	-	-	-	-	GO:0009250	glucan biosynthetic process	GO:0035251	UDP-glucosyltransferase activity	-	-	-	-	-	-	-	-	-	-	-	-	-	-	-	-	-	-	-	-	-	-	-	-	-	-
1240	SC	comp68440_c0_seq5	4	-	-	-	-	-	-	-	-	-	-	-	-	-	-	-	-	GO:0016051	carbohydrate biosynthetic process	GO:0046527	glucosyltransferase activity	-	-	-	-	-	-	-	-	-	-	-	-	-	-	-	-	-	-	-	-	-	-	-	-	-	-
1241	SC	comp68440_c0_seq5	4	-	-	-	-	-	-	-	-	-	-	-	-	-	-	-	-	GO:0030243	cellulose metabolic process	-	-	-	-	-	-	-	-	-	-	-	-	-	-	-	-	-	-	-	-	-	-	-	-	-	-	-	-
1242	SC	comp68440_c0_seq5	4	-	-	-	-	-	-	-	-	-	-	-	-	-	-	-	-	GO:0030244	cellulose biosynthetic process	-	-	-	-	-	-	-	-	-	-	-	-	-	-	-	-	-	-	-	-	-	-	-	-	-	-	-	-
1243	SC	comp68440_c0_seq5	4	-	-	-	-	-	-	-	-	-	-	-	-	-	-	-	-	GO:0033692	cellular polysaccharide biosynthetic process	-	-	-	-	-	-	-	-	-	-	-	-	-	-	-	-	-	-	-	-	-	-	-	-	-	-	-	-
1244	SC	comp68440_c0_seq5	4	-	-	-	-	-	-	-	-	-	-	-	-	-	-	-	-	GO:0034637	cellular carbohydrate biosynthetic process	-	-	-	-	-	-	-	-	-	-	-	-	-	-	-	-	-	-	-	-	-	-	-	-	-	-	-	-
1245	SC	comp68440_c0_seq5	4	-	-	-	-	-	-	-	-	-	-	-	-	-	-	-	-	GO:0034645	cellular macromolecule biosynthetic process	-	-	-	-	-	-	-	-	-	-	-	-	-	-	-	-	-	-	-	-	-	-	-	-	-	-	-	-
1246	SC	comp68440_c0_seq5	4	-	-	-	-	-	-	-	-	-	-	-	-	-	-	-	-	GO:0043170	macromolecule metabolic process	-	-	-	-	-	-	-	-	-	-	-	-	-	-	-	-	-	-	-	-	-	-	-	-	-	-	-	-
1247	SC	comp68440_c0_seq5	4	-	-	-	-	-	-	-	-	-	-	-	-	-	-	-	-	GO:0044042	glucan metabolic process	-	-	-	-	-	-	-	-	-	-	-	-	-	-	-	-	-	-	-	-	-	-	-	-	-	-	-	-
1248	SC	comp68440_c0_seq5	4	-	-	-	-	-	-	-	-	-	-	-	-	-	-	-	-	GO:0044249	cellular biosynthetic process	-	-	-	-	-	-	-	-	-	-	-	-	-	-	-	-	-	-	-	-	-	-	-	-	-	-	-	-
1249	SC	comp68440_c0_seq5	4	-	-	-	-	-	-	-	-	-	-	-	-	-	-	-	-	GO:0044260	cellular macromolecule metabolic process	-	-	-	-	-	-	-	-	-	-	-	-	-	-	-	-	-	-	-	-	-	-	-	-	-	-	-	-
1250	SC	comp68440_c0_seq5	4	-	-	-	-	-	-	-	-	-	-	-	-	-	-	-	-	GO:0044262	cellular carbohydrate metabolic process	-	-	-	-	-	-	-	-	-	-	-	-	-	-	-	-	-	-	-	-	-	-	-	-	-	-	-	-
1251	SC	comp68440_c0_seq5	4	-	-	-	-	-	-	-	-	-	-	-	-	-	-	-	-	GO:0044264	cellular polysaccharide metabolic process	-	-	-	-	-	-	-	-	-	-	-	-	-	-	-	-	-	-	-	-	-	-	-	-	-	-	-	-
1252	SC	comp68440_c0_seq5	4	-	-	-	-	-	-	-	-	-	-	-	-	-	-	-	-	GO:0051273	beta-glucan metabolic process	-	-	-	-	-	-	-	-	-	-	-	-	-	-	-	-	-	-	-	-	-	-	-	-	-	-	-	-
1253	SC	comp68440_c0_seq5	4	-	-	-	-	-	-	-	-	-	-	-	-	-	-	-	-	GO:0051274	beta-glucan biosynthetic process	-	-	-	-	-	-	-	-	-	-	-	-	-	-	-	-	-	-	-	-	-	-	-	-	-	-	-	-
1254	SC	comp54612_c0_seq1	6	-	-	up	-	-	-	transdecoder.blastx	gi|75254569|sp|Q6AVA8.1|PPDK1_ORYSJ	coding	both	UniRef90_M8BLL3	UniRef90_R7JKX1	PF00391	PEP-utilising enzyme, mobile domain	-	-	GO:0006090	pyruvate metabolic process	GO:0003824	catalytic activity	GO:0005634	nucleus	CPDK1, OJ1174_H11.5, OsJ_017742, OsPPDKB, PPDK1, PPDKB, cpdk	K01006 pyruvate, orthophosphate dikinase [EC:2.7.9.1]	K01006	pyruvate, orthophosphate dikinase [EC:2.7.9.1]	osa00620	Pyruvate metabolism	G3N-13401-MONOMER	pyruvate, phosphate dikinase	C4 photosynthetic carbon assimilation cycle, NAD-ME type	-	TCONS_00029161	0	1	0	0	0	0	0	0	0	0	0	0	1
1255	SC	comp54612_c0_seq1	6	-	-	-	-	-	-	-	-	-	-	-	-	PF01326	Pyruvate phosphate dikinase, PEP/pyruvate binding domain	-	-	GO:0016310	phosphorylation	GO:0005524	ATP binding	GO:0005829	cytosol	-	-	-	-	osa00710	Carbon fixation in photosynthetic organisms	G3N-13401-MONOMER	pyruvate, phosphate dikinase	C4 photosynthetic carbon assimilation cycle, NADP-ME type	-	-	-	-	-	-	-	-	-	-	-	-	-	-	-
1256	SC	comp54612_c0_seq1	6	-	-	-	-	-	-	-	-	-	-	-	-	PF02896	PEP-utilising enzyme, TIM barrel domain	-	-	-	-	GO:0016301	kinase activity	GO:0009507	chloroplast	-	-	-	-	osa01100	Metabolic pathways	G3N-13401-MONOMER	pyruvate, phosphate dikinase	C4 photosynthetic carbon assimilation cycle, PEPCK type	-	-	-	-	-	-	-	-	-	-	-	-	-	-	-
1257	SC	comp54612_c0_seq1	6	-	-	-	-	-	-	-	-	-	-	-	-	-	-	-	-	-	-	GO:0016772	transferase activity	GO:0009570	chloroplast stroma	-	-	-	-	osa01200	Carbon metabolism	G3N-13401-MONOMER	pyruvate, phosphate dikinase	glutamine biosynthesis III	-	-	-	-	-	-	-	-	-	-	-	-	-	-	-
1258	SC	comp54612_c0_seq1	6	-	-	-	-	-	-	-	-	-	-	-	-	-	-	-	-	-	-	GO:0050242	pyruvate	-	-	-	-	-	-	-	-	G3N-13401-MONOMER	pyruvate, phosphate dikinase	starch plastidic translocation I	-	-	-	-	-	-	-	-	-	-	-	-	-	-	-
1259	SC	comp65327_c0_seq1	14	-	-	up	-	5	80.26	transdecoder.blastx	gi|75337263|sp|Q9SIF2.1|HS905_ARATH	coding	fwd	UniRef90_M0VKI4	-	PF00183	Hsp90 protein	-	-	GO:0006457	protein folding	GO:0005524	ATP binding	GO:0005739	mitochondrion	heat shock protein 90-5, chloroplastic	K09487 heat shock protein 90kDa beta	K09487	heat shock protein 90kDa beta	osa04141	Protein processing in endoplasmic reticulum	-	-	-	-	TCONS_00022980	0	0	0	0	0	0	0	0	1	1	0	0	1
1260	SC	comp65327_c0_seq1	14	-	-	-	-	-	-	-	-	-	-	-	-	PF02518	Histidine kinase-, DNA gyrase B-, and HSP90-like ATPase	-	-	GO:0006950	response to stress	GO:0051082	unfolded protein binding	GO:0005774	vacuolar membrane	-	-	-	-	osa04626	Plant-pathogen interaction	-	-	-	-	-	-	-	-	-	-	-	-	-	-	-	-	-	-
1261	SC	comp65327_c0_seq1	14	-	-	-	-	-	-	-	-	-	-	-	-	-	-	-	-	GO:0009408	response to heat	-	-	GO:0009507	chloroplast	-	-	-	-	-	-	-	-	-	-	-	-	-	-	-	-	-	-	-	-	-	-	-	-
1262	SC	comp65327_c0_seq1	14	-	-	-	-	-	-	-	-	-	-	-	-	-	-	-	-	GO:0009414	response to water deprivation	-	-	GO:0009536	plastid	-	-	-	-	-	-	-	-	-	-	-	-	-	-	-	-	-	-	-	-	-	-	-	-
1263	SC	comp65327_c0_seq1	14	-	-	-	-	-	-	-	-	-	-	-	-	-	-	-	-	GO:0009651	response to salt stress	-	-	GO:0009570	chloroplast stroma	-	-	-	-	-	-	-	-	-	-	-	-	-	-	-	-	-	-	-	-	-	-	-	-
1264	SC	comp65327_c0_seq1	14	-	-	-	-	-	-	-	-	-	-	-	-	-	-	-	-	GO:0009704	de-etiolation	-	-	GO:0009941	chloroplast envelope	-	-	-	-	-	-	-	-	-	-	-	-	-	-	-	-	-	-	-	-	-	-	-	-
1265	SC	comp65327_c0_seq1	14	-	-	-	-	-	-	-	-	-	-	-	-	-	-	-	-	GO:0010157	response to chlorate	-	-	-	-	-	-	-	-	-	-	-	-	-	-	-	-	-	-	-	-	-	-	-	-	-	-	-	-
1266	SC	comp65327_c0_seq1	14	-	-	-	-	-	-	-	-	-	-	-	-	-	-	-	-	GO:0045037	protein import into chloroplast stroma	-	-	-	-	-	-	-	-	-	-	-	-	-	-	-	-	-	-	-	-	-	-	-	-	-	-	-	-
1267	SC	comp700908_c0_seq50	4	-	-	up	-	3	90.23	blastx-mismatches	gi|75207666|sp|Q9STF3.1|PP265_ARATH	coding	both	UniRef90_I1HTD7	UniRef90_K4IT15	PF01535	PPR repeat	-	-	GO:0031425	chloroplast RNA processing	-	-	-	-	pentatricopeptide repeat-containing protein At3g46790, chloroplastic	-	-	-	-	-	G2T-9630-MONOMER	glutamate-5-semialdehyde dehydrogenase	citrulline biosynthesis	-	TCONS_00026624	0	0	0	0	1	0	0	0	0	1	0	0	0
1268	SC	comp700908_c0_seq50	4	-	-	-	-	-	-	-	-	-	-	-	-	PF13041	PPR repeat family	-	-	GO:0031426	polycistronic mRNA processing	-	-	-	-	-	-	-	-	-	-	G2T-9630-MONOMER	glutamate-5-semialdehyde dehydrogenase	ornithine <i>de novo </i> biosynthesis	-	-	-	-	-	-	-	-	-	-	-	-	-	-	-
1269	SC	comp700908_c0_seq50	4	-	-	-	-	-	-	-	-	-	-	-	-	PF14432	DYW family of nucleic acid deaminases	-	-	-	-	-	-	-	-	-	-	-	-	-	-	G2T-9630-MONOMER	glutamate-5-semialdehyde dehydrogenase	proline biosynthesis I	-	-	-	-	-	-	-	-	-	-	-	-	-	-	-
1270	SC	comp68357_c0_seq92	4	-	-	up	-	1	104.75	transdecoder	-	coding	rev	-	UniRef90_M0YWN2	PF01326	Pyruvate phosphate dikinase, PEP/pyruvate binding domain	-	-	GO:0016310	phosphorylation	GO:0003824	catalytic activity	-	-	alpha-glucan water dikinase, chloroplastic	K08244 alpha-glucan, water dikinase [EC:2.7.9.4]	K08244	alpha-glucan, water dikinase [EC:2.7.9.4]	-	-	-	-	-	-	TCONS_00046449	0	0	0	0	0	0	0	0	0	0	0	0	0
1271	SC	comp68357_c0_seq92	4	-	-	-	-	-	-	-	-	-	-	-	-	-	-	-	-	-	-	GO:0005524	ATP binding	-	-	-	-	-	-	-	-	-	-	-	-	-	-	-	-	-	-	-	-	-	-	-	-	-	-
1272	SC	comp68357_c0_seq92	4	-	-	-	-	-	-	-	-	-	-	-	-	-	-	-	-	-	-	GO:0016301	kinase activity	-	-	-	-	-	-	-	-	-	-	-	-	-	-	-	-	-	-	-	-	-	-	-	-	-	-
1273	SC	comp700908_c0_seq59	4	-	-	up	-	3	90.23	transdecoder	-	coding	rev	-	UniRef90_I1HTD4	-	-	-	-	GO:0006561	proline biosynthetic process	GO:0003824	catalytic activity	GO:0005737	cytoplasm	delta-1-pyrroline-5-carboxylate synthase-like	K12657 delta-1-pyrroline-5-carboxylate synthetase [EC:2.7.2.11 1.2.1.41]	K12657	delta-1-pyrroline-5-carboxylate synthetase [EC:2.7.2.11 1.2.1.41]	osa00330	Arginine and proline metabolism	-	-	-	-	TCONS_00026624	0	0	0	0	1	0	0	0	0	1	0	0	0
1274	SC	comp700908_c0_seq59	4	-	-	-	-	-	-	-	-	-	-	-	-	-	-	-	-	GO:0008152	metabolic process	GO:0004349	glutamate 5-kinase activity	-	-	-	-	-	-	osa01100	Metabolic pathways	-	-	-	-	-	-	-	-	-	-	-	-	-	-	-	-	-	-
1275	SC	comp700908_c0_seq59	4	-	-	-	-	-	-	-	-	-	-	-	-	-	-	-	-	GO:0055114	oxidation-reduction process	GO:0004350	glutamate-5-semialdehyde dehydrogenase activity	-	-	-	-	-	-	osa01110	Biosynthesis of secondary metabolites	-	-	-	-	-	-	-	-	-	-	-	-	-	-	-	-	-	-
1276	SC	comp700908_c0_seq59	4	-	-	-	-	-	-	-	-	-	-	-	-	-	-	-	-	-	-	GO:0016491	oxidoreductase activity	-	-	-	-	-	-	osa01230	Biosynthesis of amino acids	-	-	-	-	-	-	-	-	-	-	-	-	-	-	-	-	-	-
1277	SC	comp700908_c0_seq59	4	-	-	-	-	-	-	-	-	-	-	-	-	-	-	-	-	-	-	GO:0016620	oxidoreductase activity	-	-	-	-	-	-	-	-	-	-	-	-	-	-	-	-	-	-	-	-	-	-	-	-	-	-
1278	SC	comp68630_c0_seq5	4	-	-	up	-	-	-	blastx	gi|1709000|sp|P50299.1|METK1_HORVU	coding	both	UniRef90_M0YMP1	UniRef90_J3KZC6	PF00438	S-adenosylmethionine synthetase, N-terminal domain	-	-	GO:0006555	methionine metabolic process	GO:0004478	methionine adenosyltransferase activity	GO:0005615	extracellular space	SAM2, SAMS2	S-adenosylmethionine synthase 2	-	-	-	-	G3G-9037-MONOMER	-	methionine salvage cycle I (bacteria and plants)	-	TCONS_00027380	0	0	1	1	0	0	0	0	0	0	0	0	0
1279	SC	comp68630_c0_seq5	4	-	-	-	-	-	-	-	-	-	-	-	-	PF02772	S-adenosylmethionine synthetase, central domain	-	-	GO:0006556	S-adenosylmethionine biosynthetic process	GO:0005507	copper ion binding	GO:0005618	cell wall	-	-	-	-	-	-	G3G-9037-MONOMER	-	methionine salvage cycle II (plants)	-	-	-	-	-	-	-	-	-	-	-	-	-	-	-
1280	SC	comp68630_c0_seq5	4	-	-	-	-	-	-	-	-	-	-	-	-	-	-	-	-	GO:0009409	response to cold	GO:0005524	ATP binding	GO:0005730	nucleolus	-	-	-	-	-	-	G3G-9037-MONOMER	-	methionine salvage cycle III (animals)	-	-	-	-	-	-	-	-	-	-	-	-	-	-	-
1281	SC	comp68630_c0_seq5	4	-	-	-	-	-	-	-	-	-	-	-	-	-	-	-	-	GO:0009651	response to salt stress	-	-	GO:0005829	cytosol	-	-	-	-	-	-	G3G-9037-MONOMER	methionine adenosyltransferase	2'-deoxymugineic acid phytosiderophore biosynthesis	-	-	-	-	-	-	-	-	-	-	-	-	-	-	-
1282	SC	comp68630_c0_seq5	4	-	-	-	-	-	-	-	-	-	-	-	-	-	-	-	-	GO:0009693	ethylene biosynthetic process	-	-	GO:0005886	plasma membrane	-	-	-	-	-	-	G3G-9037-MONOMER	methionine adenosyltransferase	<i>S</i>-adenosyl-L-methionine cycle II	-	-	-	-	-	-	-	-	-	-	-	-	-	-	-
1283	SC	comp68630_c0_seq5	4	-	-	-	-	-	-	-	-	-	-	-	-	-	-	-	-	GO:0009809	lignin biosynthetic process	-	-	GO:0009506	plasmodesma	-	-	-	-	-	-	G3G-9037-MONOMER	methionine adenosyltransferase	S-adenosyl-L-methionine biosynthesis	-	-	-	-	-	-	-	-	-	-	-	-	-	-	-
1284	SC	comp68630_c0_seq5	4	-	-	-	-	-	-	-	-	-	-	-	-	-	-	-	-	GO:0046686	response to cadmium ion	-	-	GO:0045335	phagocytic vesicle	-	-	-	-	-	-	G3G-9037-MONOMER	methionine adenosyltransferase	ethylene biosynthesis I (plants)	-	-	-	-	-	-	-	-	-	-	-	-	-	-	-
1285	SC	comp68630_c0_seq5	4	-	-	-	-	-	-	-	-	-	-	-	-	-	-	-	-	GO:0071281	cellular response to iron ion	-	-	GO:0070062	extracellular vesicular exosome	-	-	-	-	-	-	G3G-9037-MONOMER	methionine adenosyltransferase	methionine degradation I (to homocysteine)	-	-	-	-	-	-	-	-	-	-	-	-	-	-	-
1286	SC	comp68630_c0_seq1	4	-	up	up	-	6	59.63	transdecoder.blastx	gi|122220777|sp|Q4LB22.1|METK3_HORVU	coding	both	UniRef90_Q4LB22	UniRef90_J3KZC6	PF00438	S-adenosylmethionine synthetase, N-terminal domain	-	-	GO:0006555	methionine metabolic process	GO:0004478	methionine adenosyltransferase activity	GO:0005615	extracellular space	SAM2, SAMS2	S-adenosylmethionine synthase 2	-	-	-	-	G2T-7203-MONOMER	-	methionine salvage cycle I (bacteria and plants)	methionine salvage pathway	TCONS_00013150	0	0	1	1	0	0	0	0	1	0	0	0	0
1287	SC	comp68630_c0_seq1	4	-	-	-	-	-	-	-	-	-	-	-	-	PF02772	S-adenosylmethionine synthetase, central domain	-	-	GO:0006556	S-adenosylmethionine biosynthetic process	GO:0005507	copper ion binding	GO:0005618	cell wall	SAM2, SAMS2	S-adenosylmethionine synthase 2	-	-	-	-	G2T-7203-MONOMER	-	methionine salvage cycle I (bacteria and plants)	S-adenosyl-L-methionine cycle	-	-	-	-	-	-	-	-	-	-	-	-	-	-
1288	SC	comp68630_c0_seq1	4	-	-	-	-	-	-	-	-	-	-	-	-	PF02773	S-adenosylmethionine synthetase, C-terminal domain	-	-	GO:0009409	response to cold	GO:0005524	ATP binding	GO:0005730	nucleolus	-	-	-	-	-	-	G2T-7203-MONOMER	-	methionine salvage cycle II (plants)	ethylene biosynthesis from methionine	-	-	-	-	-	-	-	-	-	-	-	-	-	-
1289	SC	comp68630_c0_seq1	4	-	-	-	-	-	-	-	-	-	-	-	-	-	-	-	-	GO:0009651	response to salt stress	-	-	GO:0005829	cytosol	-	-	-	-	-	-	G2T-7203-MONOMER	-	methionine salvage cycle II (plants)	-	-	-	-	-	-	-	-	-	-	-	-	-	-	-
1290	SC	comp68630_c0_seq1	4	-	-	-	-	-	-	-	-	-	-	-	-	-	-	-	-	GO:0009693	ethylene biosynthetic process	-	-	GO:0005886	plasma membrane	-	-	-	-	-	-	G2T-7203-MONOMER	-	methionine salvage cycle III (animals)	-	-	-	-	-	-	-	-	-	-	-	-	-	-	-
1291	SC	comp68630_c0_seq1	4	-	-	-	-	-	-	-	-	-	-	-	-	-	-	-	-	GO:0009809	lignin biosynthetic process	-	-	GO:0009506	plasmodesma	-	-	-	-	-	-	G2T-7203-MONOMER	-	methionine salvage cycle III (animals)	-	-	-	-	-	-	-	-	-	-	-	-	-	-	-
1292	SC	comp68630_c0_seq1	4	-	-	-	-	-	-	-	-	-	-	-	-	-	-	-	-	GO:0046686	response to cadmium ion	-	-	GO:0045335	phagocytic vesicle	-	-	-	-	-	-	G2T-7203-MONOMER	methionine adenosyltransferase	2'-deoxymugineic acid phytosiderophore biosynthesis	-	-	-	-	-	-	-	-	-	-	-	-	-	-	-
1293	SC	comp68630_c0_seq1	4	-	-	-	-	-	-	-	-	-	-	-	-	-	-	-	-	GO:0071281	cellular response to iron ion	-	-	GO:0070062	extracellular vesicular exosome	-	-	-	-	-	-	G2T-7203-MONOMER	methionine adenosyltransferase	2'-deoxymugineic acid phytosiderophore biosynthesis	-	-	-	-	-	-	-	-	-	-	-	-	-	-	-
1294	SC	comp68630_c0_seq1	4	-	-	-	-	-	-	-	-	-	-	-	-	-	-	-	-	-	-	-	-	-	-	-	-	-	-	-	-	G2T-7203-MONOMER	methionine adenosyltransferase	<i>S</i>-adenosyl-L-methionine cycle II	-	-	-	-	-	-	-	-	-	-	-	-	-	-	-
1295	SC	comp68630_c0_seq1	4	-	-	-	-	-	-	-	-	-	-	-	-	-	-	-	-	-	-	-	-	-	-	-	-	-	-	-	-	G2T-7203-MONOMER	methionine adenosyltransferase	<i>S</i>-adenosyl-L-methionine cycle II	-	-	-	-	-	-	-	-	-	-	-	-	-	-	-
1296	SC	comp68630_c0_seq1	4	-	-	-	-	-	-	-	-	-	-	-	-	-	-	-	-	-	-	-	-	-	-	-	-	-	-	-	-	G2T-7203-MONOMER	methionine adenosyltransferase	S-adenosyl-L-methionine biosynthesis	-	-	-	-	-	-	-	-	-	-	-	-	-	-	-
1297	SC	comp68630_c0_seq1	4	-	-	-	-	-	-	-	-	-	-	-	-	-	-	-	-	-	-	-	-	-	-	-	-	-	-	-	-	G2T-7203-MONOMER	methionine adenosyltransferase	S-adenosyl-L-methionine biosynthesis	-	-	-	-	-	-	-	-	-	-	-	-	-	-	-
1298	SC	comp68630_c0_seq1	4	-	-	-	-	-	-	-	-	-	-	-	-	-	-	-	-	-	-	-	-	-	-	-	-	-	-	-	-	G2T-7203-MONOMER	methionine adenosyltransferase	ethylene biosynthesis I (plants)	-	-	-	-	-	-	-	-	-	-	-	-	-	-	-
1299	SC	comp68630_c0_seq1	4	-	-	-	-	-	-	-	-	-	-	-	-	-	-	-	-	-	-	-	-	-	-	-	-	-	-	-	-	G2T-7203-MONOMER	methionine adenosyltransferase	ethylene biosynthesis I (plants)	-	-	-	-	-	-	-	-	-	-	-	-	-	-	-
1300	SC	comp68630_c0_seq1	4	-	-	-	-	-	-	-	-	-	-	-	-	-	-	-	-	-	-	-	-	-	-	-	-	-	-	-	-	G2T-7203-MONOMER	methionine adenosyltransferase	methionine degradation I (to homocysteine)	-	-	-	-	-	-	-	-	-	-	-	-	-	-	-
1301	SC	comp68630_c0_seq1	4	-	-	-	-	-	-	-	-	-	-	-	-	-	-	-	-	-	-	-	-	-	-	-	-	-	-	-	-	G2T-7203-MONOMER	methionine adenosyltransferase	methionine degradation I (to homocysteine)	-	-	-	-	-	-	-	-	-	-	-	-	-	-	-
1302	SC	comp64940_c0_seq11	1	-	-	up	-	-	-	blastx	gi|75155770|sp|Q8LF05.1|RBL19_ARATH	coding	fwd	UniRef90_F2CYT9	-	PF08551	Eukaryotic integral membrane protein (DUF1751)	-	-	-	-	GO:0004252	serine-type endopeptidase activity	GO:0016021	integral to membrane	rhomboid-like protein 19	-	-	-	-	-	-	-	-	-	TCONS_00029579	0	0	0	0	0	0	0	0	0	1	0	0	0
1303	SC	comp67369_c1_seq15	4	-	-	up	-	4	50.99	transdecoder	-	coding	both	UniRef90_M0X0E8	UniRef90_F2E8D5	PF01095	Pectinesterase	-	-	GO:0009987	cellular process	GO:0003824	catalytic activity	GO:0005618	cell wall	-	-	-	-	-	-	G2T-7169-MONOMER	pectinesterase	homogalacturonan degradation	-	TCONS_00048825	0	0	0	0	0	0	0	0	0	0	0	0	0
1304	SC	comp67369_c1_seq15	4	-	-	-	-	-	-	-	-	-	-	-	-	-	-	-	-	GO:0016043	cellular component organization	GO:0016787	hydrolase activity	GO:0005623	cell	-	-	-	-	-	-	-	-	-	-	-	-	-	-	-	-	-	-	-	-	-	-	-	-
1305	SC	comp67369_c1_seq15	4	-	-	-	-	-	-	-	-	-	-	-	-	-	-	-	-	GO:0042545	cell wall modification	GO:0016788	hydrolase activity	GO:0030312	external encapsulating structure	-	-	-	-	-	-	-	-	-	-	-	-	-	-	-	-	-	-	-	-	-	-	-	-
1306	SC	comp67369_c1_seq15	4	-	-	-	-	-	-	-	-	-	-	-	-	-	-	-	-	GO:0045229	external encapsulating structure organization	GO:0030599	pectinesterase activity	GO:0044464	cell part	-	-	-	-	-	-	-	-	-	-	-	-	-	-	-	-	-	-	-	-	-	-	-	-
1307	SC	comp67369_c1_seq15	4	-	-	-	-	-	-	-	-	-	-	-	-	-	-	-	-	GO:0071554	cell wall organization or biogenesis	GO:0052689	carboxylic ester hydrolase activity	GO:0071944	cell periphery	-	-	-	-	-	-	-	-	-	-	-	-	-	-	-	-	-	-	-	-	-	-	-	-
1308	SC	comp67369_c1_seq15	4	-	-	-	-	-	-	-	-	-	-	-	-	-	-	-	-	GO:0071555	cell wall organization	-	-	-	-	-	-	-	-	-	-	-	-	-	-	-	-	-	-	-	-	-	-	-	-	-	-	-	-
1309	SC	comp67369_c1_seq15	4	-	-	-	-	-	-	-	-	-	-	-	-	-	-	-	-	GO:0071840	cellular component organization or biogenesis	-	-	-	-	-	-	-	-	-	-	-	-	-	-	-	-	-	-	-	-	-	-	-	-	-	-	-	-
[truncated: 4 more columns]

## Sheet: YIDdn
#	Genotype	DE tag	cluster	LF_D	LF_G	YI_D	YI_G	Map_chr	Map_cM	CDS_evidence	CDS_match	CPC_coding	CPC_strand	Uniref_fwd	Uniref_rev	PFAM_id	PFAM_desc	iTAK_id	iTAK_type	GOBP_term	GOBP_desc	GOMF_term	GOMF_desc	GOCC_term	GOCC_desc	KEGGANNOT_id	KEGGANNOT_desc	KEGGKO_id	KEGGKO_desc	KEGGPATHWAY_id	KEGGPATHWAY_desc	PlantCyc_geneid	PlantCyc_genename	PlantCyc_pathway	PlantReactome	Hnijo protein	abebe2010	ashoub2013	ashoub2015	chmielewska2016	guo2009	hubner2015	kausar2013	matsumoto2014	rollins2013	shaar-moshe2015	talame2007	vitamvas2015	wang2015
1	SC	comp68159_c0_seq3	2	-	-	dn	-	-	-	blastx.transdecoder	gi|23396618|sp|Q9C5Z1.1|EIF3B_ARATH	coding	fwd	UniRef90_F2CS01	-	PF08662	Eukaryotic translation initiation factor eIF2A	-	-	GO:0006413	translational initiation	GO:0000166	nucleotide binding	GO:0005852	eukaryotic translation initiation factor 3 complex	-	-	-	-	-	-	-	-	-	-	TCONS_00017372	0	0	0	0	0	0	0	0	0	0	0	0	0
2	SC	comp68159_c0_seq3	2	-	-	-	-	-	-	-	-	-	-	-	-	-	-	-	-	-	-	GO:0003676	nucleic acid binding	-	-	-	-	-	-	-	-	-	-	-	-	-	-	-	-	-	-	-	-	-	-	-	-	-	-
3	SC	comp68159_c0_seq3	2	-	-	-	-	-	-	-	-	-	-	-	-	-	-	-	-	-	-	GO:0003723	RNA binding	-	-	-	-	-	-	-	-	-	-	-	-	-	-	-	-	-	-	-	-	-	-	-	-	-	-
4	SC	comp68159_c0_seq3	2	-	-	-	-	-	-	-	-	-	-	-	-	-	-	-	-	-	-	GO:0003743	translation initiation factor activity	-	-	-	-	-	-	-	-	-	-	-	-	-	-	-	-	-	-	-	-	-	-	-	-	-	-
5	SC	comp68159_c0_seq3	2	-	-	-	-	-	-	-	-	-	-	-	-	-	-	-	-	-	-	GO:0005515	protein binding	-	-	-	-	-	-	-	-	-	-	-	-	-	-	-	-	-	-	-	-	-	-	-	-	-	-
6	SC	comp68159_c0_seq3	2	-	-	-	-	-	-	-	-	-	-	-	-	-	-	-	-	-	-	GO:0031369	translation initiation factor binding	-	-	-	-	-	-	-	-	-	-	-	-	-	-	-	-	-	-	-	-	-	-	-	-	-	-
7	SC	comp66441_c0_seq32	2	-	-	dn	-	-	-	transdecoder	-	coding	rev	-	UniRef90_F2DIJ6	PF13414	TPR repeat	-	-	-	-	GO:0005515	protein binding	-	-	-	-	-	-	-	-	-	-	-	-	TCONS_00044962	0	0	0	0	0	0	0	0	0	0	0	0	0
8	SC	comp66441_c0_seq32	2	-	-	-	-	-	-	-	-	-	-	-	-	PF13424	Tetratricopeptide repeat	-	-	-	-	-	-	-	-	-	-	-	-	-	-	-	-	-	-	-	-	-	-	-	-	-	-	-	-	-	-	-	-
9	SC	comp66441_c0_seq32	2	-	-	-	-	-	-	-	-	-	-	-	-	PF13844	Glycosyl transferase family 41	-	-	-	-	-	-	-	-	-	-	-	-	-	-	-	-	-	-	-	-	-	-	-	-	-	-	-	-	-	-	-	-
10	SC	comp48736_c0_seq2	8	-	-	dn	-	1	52.55	blastx	gi|3122858|sp|O04130.2|SERA2_ARATH	coding	fwd	UniRef90_M7ZH26	-	PF00514	Armadillo/beta-catenin-like repeat	-	-	GO:0006564	L-serine biosynthetic process	GO:0004617	phosphoglycerate dehydrogenase activity	-	-	P0409A07.5	D-3-phosphoglycerate dehydrogenase 1, chloroplastic	-	-	-	-	G2T-6843-MONOMER	phosphoglycerate dehydrogenase	serine biosynthesis	-	TCONS_00000277	1	0	0	0	0	0	0	0	0	0	0	0	0
11	SC	comp48736_c0_seq2	8	-	-	-	-	-	-	-	-	-	-	-	-	PF01842	ACT domain	-	-	GO:0008152	metabolic process	GO:0016597	amino acid binding	-	-	-	-	-	-	-	-	-	-	-	-	-	-	-	-	-	-	-	-	-	-	-	-	-	-
12	SC	comp48736_c0_seq2	8	-	-	-	-	-	-	-	-	-	-	-	-	PF02826	D-isomer specific 2-hydroxyacid dehydrogenase, NAD binding domain	-	-	GO:0055114	oxidation-reduction process	GO:0016616	oxidoreductase activity	-	-	-	-	-	-	-	-	-	-	-	-	-	-	-	-	-	-	-	-	-	-	-	-	-	-
13	SC	comp48736_c0_seq2	8	-	-	-	-	-	-	-	-	-	-	-	-	PF16186	Atypical Arm repeat	-	-	-	-	GO:0048037	cofactor binding	-	-	-	-	-	-	-	-	-	-	-	-	-	-	-	-	-	-	-	-	-	-	-	-	-	-
14	SC	comp48736_c0_seq2	8	-	-	-	-	-	-	-	-	-	-	-	-	-	-	-	-	-	-	GO:0051287	NAD binding	-	-	-	-	-	-	-	-	-	-	-	-	-	-	-	-	-	-	-	-	-	-	-	-	-	-
15	SC	comp55097_c0_seq2	2	-	-	dn	-	-	-	blastx.transdecoder	gi|134035062|sp|Q9C9X3.2|ANXD5_ARATH	coding	fwd	UniRef90_M7ZL05	-	PF00191	Annexin	-	-	-	-	GO:0005509	calcium ion binding	-	-	annexin D5	K17095 annexin A7/11	K17095	annexin A7/11	-	-	-	-	-	-	TCONS_00025245	0	0	0	0	0	0	0	0	0	0	0	0	0
16	SC	comp55097_c0_seq2	2	-	-	-	-	-	-	-	-	-	-	-	-	-	-	-	-	-	-	GO:0005543	phospholipid binding	-	-	-	-	-	-	-	-	-	-	-	-	-	-	-	-	-	-	-	-	-	-	-	-	-	-
17	SC	comp55097_c0_seq2	2	-	-	-	-	-	-	-	-	-	-	-	-	-	-	-	-	-	-	GO:0005544	calcium-dependent phospholipid binding	-	-	-	-	-	-	-	-	-	-	-	-	-	-	-	-	-	-	-	-	-	-	-	-	-	-
18	SC	comp55097_c0_seq2	2	-	-	-	-	-	-	-	-	-	-	-	-	-	-	-	-	-	-	GO:0008289	lipid binding	-	-	-	-	-	-	-	-	-	-	-	-	-	-	-	-	-	-	-	-	-	-	-	-	-	-
19	SC	comp68484_c0_seq18	2	-	-	dn	-	2	58.92	transdecoder	-	coding	rev	-	UniRef90_Q7EZJ0	PF14533	Ubiquitin-specific protease C-terminal	-	-	GO:0006511	ubiquitin-dependent protein catabolic process	GO:0004221	ubiquitin thiolesterase activity	-	-	-	-	-	-	-	-	-	-	-	-	TCONS_00030179	0	0	0	0	0	0	0	0	0	0	0	0	0
20	SC	comp68484_c0_seq18	2	-	-	-	-	-	-	-	-	-	-	-	-	-	-	-	-	-	-	GO:0005515	protein binding	-	-	-	-	-	-	-	-	-	-	-	-	-	-	-	-	-	-	-	-	-	-	-	-	-	-
21	SC	comp66286_c0_seq31	2	-	-	dn	-	-	-	transdecoder<blastx	gi|75245768|sp|Q8L7W8.1|FUCO2_ARATH	coding	fwd	UniRef90_M0Y3U9	-	-	-	-	-	GO:0008152	metabolic process	GO:0003824	catalytic activity	-	-	alpha-L-fucosidase 2	-	-	-	-	-	-	-	-	-	TCONS_00003206	0	0	0	0	0	0	0	0	0	0	0	0	0
22	SC	comp66286_c0_seq31	2	-	-	-	-	-	-	-	-	-	-	-	-	-	-	-	-	-	-	GO:0004560	alpha-L-fucosidase activity	-	-	-	-	-	-	-	-	-	-	-	-	-	-	-	-	-	-	-	-	-	-	-	-	-	-
23	SC	comp66286_c0_seq31	2	-	-	-	-	-	-	-	-	-	-	-	-	-	-	-	-	-	-	GO:0047513	1	-	-	-	-	-	-	-	-	-	-	-	-	-	-	-	-	-	-	-	-	-	-	-	-	-	-
24	SC	comp72121_c0_seq1	2	-	-	dn	-	-	-	-	-	noncoding	-	-	-	-	-	-	-	-	-	-	-	-	-	-	-	-	-	-	-	G3N-12615-MONOMER	polyamine oxidase (propane-1,3-diamine-forming)	spermine and spermidine degradation II	-	TCONS_00005440	0	0	0	0	0	0	0	0	0	0	0	0	0
25	SC	comp65986_c0_seq12	2	-	-	dn	-	7	70.54	transdecoder	-	coding	rev	-	UniRef90_K3YIJ8	-	-	-	-	-	-	-	-	-	-	-	-	-	-	-	-	-	-	-	-	TCONS_00050753	0	0	0	0	0	1	0	0	0	0	0	0	0
26	SC	comp61193_c0_seq3	2	-	-	dn	-	1	58.36	transdecoder.blastx	gi|158512927|sp|A2Y4B6.1|CDKD1_ORYSI	coding	fwd	UniRef90_M0ZF23	-	-	-	-	-	-	-	-	-	-	-	CAK-R2, CDKD-1, OJ1764_D01.12, R2	K02202 cyclin-dependent kinase 7 [EC:2.7.11.22 2.7.11.23]	K02202	cyclin-dependent kinase 7 [EC:2.7.11.22 2.7.11.23]	osa03022	Basal transcription factors	-	-	-	-	TCONS_00048430	0	0	0	0	0	0	0	0	0	0	0	0	0
27	SC	comp61193_c0_seq3	2	-	-	-	-	-	-	-	-	-	-	-	-	-	-	-	-	-	-	-	-	-	-	-	-	-	-	osa03420	Nucleotide excision repair	-	-	-	-	-	-	-	-	-	-	-	-	-	-	-	-	-	-
28	SC	comp68556_c0_seq4	2	-	-	dn	-	1	100.71	transdecoder	-	coding	both	UniRef90_K3X1R8	UniRef90_Q53M51	PF03953	Tubulin C-terminal domain	-	-	GO:0006152	purine nucleoside catabolic process	GO:0003924	GTPase activity	GO:0005737	cytoplasm	-	-	-	-	-	-	-	-	-	-	TCONS_00035570	0	0	0	0	0	0	0	0	0	0	0	0	0
29	SC	comp68556_c0_seq4	2	-	-	-	-	-	-	-	-	-	-	-	-	-	-	-	-	GO:0006163	purine nucleotide metabolic process	GO:0005198	structural molecule activity	GO:0005856	cytoskeleton	-	-	-	-	-	-	-	-	-	-	-	-	-	-	-	-	-	-	-	-	-	-	-	-
30	SC	comp68556_c0_seq4	2	-	-	-	-	-	-	-	-	-	-	-	-	-	-	-	-	GO:0006184	GTP catabolic process	GO:0005200	structural constituent of cytoskeleton	GO:0005874	microtubule	-	-	-	-	-	-	-	-	-	-	-	-	-	-	-	-	-	-	-	-	-	-	-	-
31	SC	comp68556_c0_seq4	2	-	-	-	-	-	-	-	-	-	-	-	-	-	-	-	-	GO:0006195	purine nucleotide catabolic process	GO:0005525	GTP binding	GO:0015630	microtubule cytoskeleton	-	-	-	-	-	-	-	-	-	-	-	-	-	-	-	-	-	-	-	-	-	-	-	-
32	SC	comp68556_c0_seq4	2	-	-	-	-	-	-	-	-	-	-	-	-	-	-	-	-	GO:0006461	protein complex assembly	GO:0016462	pyrophosphatase activity	GO:0032991	macromolecular complex	-	-	-	-	-	-	-	-	-	-	-	-	-	-	-	-	-	-	-	-	-	-	-	-
33	SC	comp68556_c0_seq4	2	-	-	-	-	-	-	-	-	-	-	-	-	-	-	-	-	GO:0006753	nucleoside phosphate metabolic process	GO:0016817	hydrolase activity	GO:0043228	non-membrane-bounded organelle	-	-	-	-	-	-	-	-	-	-	-	-	-	-	-	-	-	-	-	-	-	-	-	-
34	SC	comp68556_c0_seq4	2	-	-	-	-	-	-	-	-	-	-	-	-	-	-	-	-	GO:0007017	microtubule-based process	GO:0016818	hydrolase activity	GO:0043232	intracellular non-membrane-bounded organelle	-	-	-	-	-	-	-	-	-	-	-	-	-	-	-	-	-	-	-	-	-	-	-	-
35	SC	comp68556_c0_seq4	2	-	-	-	-	-	-	-	-	-	-	-	-	-	-	-	-	GO:0009056	catabolic process	GO:0017111	nucleoside-triphosphatase activity	GO:0043234	protein complex	-	-	-	-	-	-	-	-	-	-	-	-	-	-	-	-	-	-	-	-	-	-	-	-
36	SC	comp68556_c0_seq4	2	-	-	-	-	-	-	-	-	-	-	-	-	-	-	-	-	GO:0009116	nucleoside metabolic process	GO:0019001	guanyl nucleotide binding	GO:0044422	organelle part	-	-	-	-	-	-	-	-	-	-	-	-	-	-	-	-	-	-	-	-	-	-	-	-
37	SC	comp68556_c0_seq4	2	-	-	-	-	-	-	-	-	-	-	-	-	-	-	-	-	GO:0009117	nucleotide metabolic process	GO:0032561	guanyl ribonucleotide binding	GO:0044430	cytoskeletal part	-	-	-	-	-	-	-	-	-	-	-	-	-	-	-	-	-	-	-	-	-	-	-	-
38	SC	comp68556_c0_seq4	2	-	-	-	-	-	-	-	-	-	-	-	-	-	-	-	-	GO:0009119	ribonucleoside metabolic process	GO:0035639	purine ribonucleoside triphosphate binding	GO:0044446	intracellular organelle part	-	-	-	-	-	-	-	-	-	-	-	-	-	-	-	-	-	-	-	-	-	-	-	-
39	SC	comp68556_c0_seq4	2	-	-	-	-	-	-	-	-	-	-	-	-	-	-	-	-	GO:0009141	nucleoside triphosphate metabolic process	-	-	-	-	-	-	-	-	-	-	-	-	-	-	-	-	-	-	-	-	-	-	-	-	-	-	-	-
40	SC	comp68556_c0_seq4	2	-	-	-	-	-	-	-	-	-	-	-	-	-	-	-	-	GO:0009143	nucleoside triphosphate catabolic process	-	-	-	-	-	-	-	-	-	-	-	-	-	-	-	-	-	-	-	-	-	-	-	-	-	-	-	-
41	SC	comp68556_c0_seq4	2	-	-	-	-	-	-	-	-	-	-	-	-	-	-	-	-	GO:0009144	purine nucleoside triphosphate metabolic process	-	-	-	-	-	-	-	-	-	-	-	-	-	-	-	-	-	-	-	-	-	-	-	-	-	-	-	-
42	SC	comp68556_c0_seq4	2	-	-	-	-	-	-	-	-	-	-	-	-	-	-	-	-	GO:0009146	purine nucleoside triphosphate catabolic process	-	-	-	-	-	-	-	-	-	-	-	-	-	-	-	-	-	-	-	-	-	-	-	-	-	-	-	-
43	SC	comp68556_c0_seq4	2	-	-	-	-	-	-	-	-	-	-	-	-	-	-	-	-	GO:0009150	purine ribonucleotide metabolic process	-	-	-	-	-	-	-	-	-	-	-	-	-	-	-	-	-	-	-	-	-	-	-	-	-	-	-	-
44	SC	comp68556_c0_seq4	2	-	-	-	-	-	-	-	-	-	-	-	-	-	-	-	-	GO:0009154	purine ribonucleotide catabolic process	-	-	-	-	-	-	-	-	-	-	-	-	-	-	-	-	-	-	-	-	-	-	-	-	-	-	-	-
45	SC	comp68556_c0_seq4	2	-	-	-	-	-	-	-	-	-	-	-	-	-	-	-	-	GO:0009164	nucleoside catabolic process	-	-	-	-	-	-	-	-	-	-	-	-	-	-	-	-	-	-	-	-	-	-	-	-	-	-	-	-
46	SC	comp68556_c0_seq4	2	-	-	-	-	-	-	-	-	-	-	-	-	-	-	-	-	GO:0009166	nucleotide catabolic process	-	-	-	-	-	-	-	-	-	-	-	-	-	-	-	-	-	-	-	-	-	-	-	-	-	-	-	-
47	SC	comp68556_c0_seq4	2	-	-	-	-	-	-	-	-	-	-	-	-	-	-	-	-	GO:0009199	ribonucleoside triphosphate metabolic process	-	-	-	-	-	-	-	-	-	-	-	-	-	-	-	-	-	-	-	-	-	-	-	-	-	-	-	-
48	SC	comp68556_c0_seq4	2	-	-	-	-	-	-	-	-	-	-	-	-	-	-	-	-	GO:0009203	ribonucleoside triphosphate catabolic process	-	-	-	-	-	-	-	-	-	-	-	-	-	-	-	-	-	-	-	-	-	-	-	-	-	-	-	-
49	SC	comp68556_c0_seq4	2	-	-	-	-	-	-	-	-	-	-	-	-	-	-	-	-	GO:0009205	purine ribonucleoside triphosphate metabolic process	-	-	-	-	-	-	-	-	-	-	-	-	-	-	-	-	-	-	-	-	-	-	-	-	-	-	-	-
50	SC	comp68556_c0_seq4	2	-	-	-	-	-	-	-	-	-	-	-	-	-	-	-	-	GO:0009207	purine ribonucleoside triphosphate catabolic process	-	-	-	-	-	-	-	-	-	-	-	-	-	-	-	-	-	-	-	-	-	-	-	-	-	-	-	-
51	SC	comp68556_c0_seq4	2	-	-	-	-	-	-	-	-	-	-	-	-	-	-	-	-	GO:0009259	ribonucleotide metabolic process	-	-	-	-	-	-	-	-	-	-	-	-	-	-	-	-	-	-	-	-	-	-	-	-	-	-	-	-
52	SC	comp68556_c0_seq4	2	-	-	-	-	-	-	-	-	-	-	-	-	-	-	-	-	GO:0009261	ribonucleotide catabolic process	-	-	-	-	-	-	-	-	-	-	-	-	-	-	-	-	-	-	-	-	-	-	-	-	-	-	-	-
53	SC	comp68556_c0_seq4	2	-	-	-	-	-	-	-	-	-	-	-	-	-	-	-	-	GO:0016043	cellular component organization	-	-	-	-	-	-	-	-	-	-	-	-	-	-	-	-	-	-	-	-	-	-	-	-	-	-	-	-
54	SC	comp68556_c0_seq4	2	-	-	-	-	-	-	-	-	-	-	-	-	-	-	-	-	GO:0019439	aromatic compound catabolic process	-	-	-	-	-	-	-	-	-	-	-	-	-	-	-	-	-	-	-	-	-	-	-	-	-	-	-	-
55	SC	comp68556_c0_seq4	2	-	-	-	-	-	-	-	-	-	-	-	-	-	-	-	-	GO:0019637	organophosphate metabolic process	-	-	-	-	-	-	-	-	-	-	-	-	-	-	-	-	-	-	-	-	-	-	-	-	-	-	-	-
56	SC	comp68556_c0_seq4	2	-	-	-	-	-	-	-	-	-	-	-	-	-	-	-	-	GO:0019693	ribose phosphate metabolic process	-	-	-	-	-	-	-	-	-	-	-	-	-	-	-	-	-	-	-	-	-	-	-	-	-	-	-	-
57	SC	comp68556_c0_seq4	2	-	-	-	-	-	-	-	-	-	-	-	-	-	-	-	-	GO:0022607	cellular component assembly	-	-	-	-	-	-	-	-	-	-	-	-	-	-	-	-	-	-	-	-	-	-	-	-	-	-	-	-
58	SC	comp68556_c0_seq4	2	-	-	-	-	-	-	-	-	-	-	-	-	-	-	-	-	GO:0034622	cellular macromolecular complex assembly	-	-	-	-	-	-	-	-	-	-	-	-	-	-	-	-	-	-	-	-	-	-	-	-	-	-	-	-
59	SC	comp68556_c0_seq4	2	-	-	-	-	-	-	-	-	-	-	-	-	-	-	-	-	GO:0034655	nucleobase	-	-	-	-	-	-	-	-	-	-	-	-	-	-	-	-	-	-	-	-	-	-	-	-	-	-	-	-
60	SC	comp68556_c0_seq4	2	-	-	-	-	-	-	-	-	-	-	-	-	-	-	-	-	GO:0042278	purine nucleoside metabolic process	-	-	-	-	-	-	-	-	-	-	-	-	-	-	-	-	-	-	-	-	-	-	-	-	-	-	-	-
61	SC	comp68556_c0_seq4	2	-	-	-	-	-	-	-	-	-	-	-	-	-	-	-	-	GO:0042454	ribonucleoside catabolic process	-	-	-	-	-	-	-	-	-	-	-	-	-	-	-	-	-	-	-	-	-	-	-	-	-	-	-	-
62	SC	comp68556_c0_seq4	2	-	-	-	-	-	-	-	-	-	-	-	-	-	-	-	-	GO:0043623	cellular protein complex assembly	-	-	-	-	-	-	-	-	-	-	-	-	-	-	-	-	-	-	-	-	-	-	-	-	-	-	-	-
63	SC	comp68556_c0_seq4	2	-	-	-	-	-	-	-	-	-	-	-	-	-	-	-	-	GO:0043933	macromolecular complex subunit organization	-	-	-	-	-	-	-	-	-	-	-	-	-	-	-	-	-	-	-	-	-	-	-	-	-	-	-	-
64	SC	comp68556_c0_seq4	2	-	-	-	-	-	-	-	-	-	-	-	-	-	-	-	-	GO:0044085	cellular component biogenesis	-	-	-	-	-	-	-	-	-	-	-	-	-	-	-	-	-	-	-	-	-	-	-	-	-	-	-	-
65	SC	comp68556_c0_seq4	2	-	-	-	-	-	-	-	-	-	-	-	-	-	-	-	-	GO:0044248	cellular catabolic process	-	-	-	-	-	-	-	-	-	-	-	-	-	-	-	-	-	-	-	-	-	-	-	-	-	-	-	-
66	SC	comp68556_c0_seq4	2	-	-	-	-	-	-	-	-	-	-	-	-	-	-	-	-	GO:0044270	cellular nitrogen compound catabolic process	-	-	-	-	-	-	-	-	-	-	-	-	-	-	-	-	-	-	-	-	-	-	-	-	-	-	-	-
67	SC	comp68556_c0_seq4	2	-	-	-	-	-	-	-	-	-	-	-	-	-	-	-	-	GO:0044281	small molecule metabolic process	-	-	-	-	-	-	-	-	-	-	-	-	-	-	-	-	-	-	-	-	-	-	-	-	-	-	-	-
68	SC	comp68556_c0_seq4	2	-	-	-	-	-	-	-	-	-	-	-	-	-	-	-	-	GO:0046039	GTP metabolic process	-	-	-	-	-	-	-	-	-	-	-	-	-	-	-	-	-	-	-	-	-	-	-	-	-	-	-	-
69	SC	comp68556_c0_seq4	2	-	-	-	-	-	-	-	-	-	-	-	-	-	-	-	-	GO:0046128	purine ribonucleoside metabolic process	-	-	-	-	-	-	-	-	-	-	-	-	-	-	-	-	-	-	-	-	-	-	-	-	-	-	-	-
70	SC	comp68556_c0_seq4	2	-	-	-	-	-	-	-	-	-	-	-	-	-	-	-	-	GO:0046130	purine ribonucleoside catabolic process	-	-	-	-	-	-	-	-	-	-	-	-	-	-	-	-	-	-	-	-	-	-	-	-	-	-	-	-
71	SC	comp68556_c0_seq4	2	-	-	-	-	-	-	-	-	-	-	-	-	-	-	-	-	GO:0046434	organophosphate catabolic process	-	-	-	-	-	-	-	-	-	-	-	-	-	-	-	-	-	-	-	-	-	-	-	-	-	-	-	-
72	SC	comp68556_c0_seq4	2	-	-	-	-	-	-	-	-	-	-	-	-	-	-	-	-	GO:0046700	heterocycle catabolic process	-	-	-	-	-	-	-	-	-	-	-	-	-	-	-	-	-	-	-	-	-	-	-	-	-	-	-	-
73	SC	comp68556_c0_seq4	2	-	-	-	-	-	-	-	-	-	-	-	-	-	-	-	-	GO:0051258	protein polymerization	-	-	-	-	-	-	-	-	-	-	-	-	-	-	-	-	-	-	-	-	-	-	-	-	-	-	-	-
74	SC	comp68556_c0_seq4	2	-	-	-	-	-	-	-	-	-	-	-	-	-	-	-	-	GO:0055086	nucleobase	-	-	-	-	-	-	-	-	-	-	-	-	-	-	-	-	-	-	-	-	-	-	-	-	-	-	-	-
75	SC	comp68556_c0_seq4	2	-	-	-	-	-	-	-	-	-	-	-	-	-	-	-	-	GO:0065003	macromolecular complex assembly	-	-	-	-	-	-	-	-	-	-	-	-	-	-	-	-	-	-	-	-	-	-	-	-	-	-	-	-
76	SC	comp68556_c0_seq4	2	-	-	-	-	-	-	-	-	-	-	-	-	-	-	-	-	GO:0070271	protein complex biogenesis	-	-	-	-	-	-	-	-	-	-	-	-	-	-	-	-	-	-	-	-	-	-	-	-	-	-	-	-
77	SC	comp68556_c0_seq4	2	-	-	-	-	-	-	-	-	-	-	-	-	-	-	-	-	GO:0071822	protein complex subunit organization	-	-	-	-	-	-	-	-	-	-	-	-	-	-	-	-	-	-	-	-	-	-	-	-	-	-	-	-
78	SC	comp68556_c0_seq4	2	-	-	-	-	-	-	-	-	-	-	-	-	-	-	-	-	GO:0071840	cellular component organization or biogenesis	-	-	-	-	-	-	-	-	-	-	-	-	-	-	-	-	-	-	-	-	-	-	-	-	-	-	-	-
79	SC	comp68556_c0_seq4	2	-	-	-	-	-	-	-	-	-	-	-	-	-	-	-	-	GO:0072521	purine-containing compound metabolic process	-	-	-	-	-	-	-	-	-	-	-	-	-	-	-	-	-	-	-	-	-	-	-	-	-	-	-	-
80	SC	comp68556_c0_seq4	2	-	-	-	-	-	-	-	-	-	-	-	-	-	-	-	-	GO:0072523	purine-containing compound catabolic process	-	-	-	-	-	-	-	-	-	-	-	-	-	-	-	-	-	-	-	-	-	-	-	-	-	-	-	-
81	SC	comp73680_c0_seq1	2	-	-	dn	-	4	81.57	transdecoder	-	coding	fwd	UniRef90_M0XGB6	-	-	-	-	-	-	-	-	-	-	-	-	-	-	-	-	-	-	-	-	-	TCONS_00050289	0	0	0	0	0	0	0	0	0	1	0	0	0
82	SC	comp701888_c2_seq40	2	-	-	dn	-	2	58.05	blastx	gi|75180270|sp|Q9LR30.1|GGT1_ARATH	coding	fwd	UniRef90_F2D653	-	-	-	-	-	GO:0009058	biosynthetic process	GO:0003824	catalytic activity	-	-	-	-	-	-	-	-	G3G-7454-MONOMER	alanine transaminase	C4 photosynthetic carbon assimilation cycle, NAD-ME type	-	TCONS_00008508	0	0	0	0	0	0	0	0	0	0	0	0	0
83	SC	comp701888_c2_seq40	2	-	-	-	-	-	-	-	-	-	-	-	-	-	-	-	-	-	-	GO:0030170	pyridoxal phosphate binding	-	-	-	-	-	-	-	-	G3G-7454-MONOMER	alanine transaminase	C4 photosynthetic carbon assimilation cycle, PEPCK type	-	-	-	-	-	-	-	-	-	-	-	-	-	-	-
84	SC	comp701888_c2_seq40	2	-	-	-	-	-	-	-	-	-	-	-	-	-	-	-	-	-	-	-	-	-	-	-	-	-	-	-	-	G3G-7454-MONOMER	alanine transaminase	alanine biosynthesis II	-	-	-	-	-	-	-	-	-	-	-	-	-	-	-
85	SC	comp701888_c2_seq40	2	-	-	-	-	-	-	-	-	-	-	-	-	-	-	-	-	-	-	-	-	-	-	-	-	-	-	-	-	G3G-7454-MONOMER	alanine transaminase	alanine degradation II (to D-lactate)	-	-	-	-	-	-	-	-	-	-	-	-	-	-	-
86	SC	comp701888_c2_seq40	2	-	-	-	-	-	-	-	-	-	-	-	-	-	-	-	-	-	-	-	-	-	-	-	-	-	-	-	-	G3G-7454-MONOMER	alanine transaminase	alanine degradation III	-	-	-	-	-	-	-	-	-	-	-	-	-	-	-
87	SC	comp701888_c2_seq40	2	-	-	-	-	-	-	-	-	-	-	-	-	-	-	-	-	-	-	-	-	-	-	-	-	-	-	-	-	G3G-7454-MONOMER	alanine-glyoxylate transaminase	glycine biosynthesis III	-	-	-	-	-	-	-	-	-	-	-	-	-	-	-
88	SC	comp701888_c2_seq40	2	-	-	-	-	-	-	-	-	-	-	-	-	-	-	-	-	-	-	-	-	-	-	-	-	-	-	-	-	G3G-7454-MONOMER	glycine transaminase	glycine biosynthesis	-	-	-	-	-	-	-	-	-	-	-	-	-	-	-
89	SC	comp701888_c2_seq40	2	-	-	-	-	-	-	-	-	-	-	-	-	-	-	-	-	-	-	-	-	-	-	-	-	-	-	-	-	G3G-7454-MONOMER	glycine transaminase	photorespiration	-	-	-	-	-	-	-	-	-	-	-	-	-	-	-
90	SC	comp65672_c0_seq9	2	-	-	dn	-	-	-	transdecoder	-	coding	rev	-	UniRef90_M0YZ98	-	-	-	-	-	-	GO:0005543	phospholipid binding	GO:0005794	Golgi apparatus	enth1	K12471 epsin	K12471	epsin	osa04144	Endocytosis	-	-	-	-	TCONS_00016111	0	0	0	0	0	0	0	0	0	0	0	0	0
91	SC	comp65672_c0_seq9	2	-	-	-	-	-	-	-	-	-	-	-	-	-	-	-	-	-	-	-	-	GO:0030136	clathrin-coated vesicle	-	-	-	-	-	-	-	-	-	-	-	-	-	-	-	-	-	-	-	-	-	-	-	-
92	SC	comp703313_c3_seq17	2	-	-	dn	-	5	46.53	transdecoder	-	coding	rev	-	UniRef90_M0YUL1	PF13561	Enoyl-(Acyl carrier protein) reductase	-	-	-	-	GO:0005507	copper ion binding	GO:0009570	chloroplast stroma	-	-	-	-	-	-	G3N-10298-MONOMER	-	palmitate biosynthesis II (bacteria and plants)	-	TCONS_00018923	0	0	0	0	0	0	0	0	0	0	0	0	0
93	SC	comp703313_c3_seq17	2	-	-	-	-	-	-	-	-	-	-	-	-	-	-	-	-	-	-	GO:0016631	enoyl-[acyl-carrier-protein] reductase activity	GO:0009579	thylakoid	-	-	-	-	-	-	G3N-10298-MONOMER	-	stearate biosynthesis II (bacteria and plants)	-	-	-	-	-	-	-	-	-	-	-	-	-	-	-
94	SC	comp703313_c3_seq17	2	-	-	-	-	-	-	-	-	-	-	-	-	-	-	-	-	-	-	-	-	GO:0009941	chloroplast envelope	-	-	-	-	-	-	-	-	-	-	-	-	-	-	-	-	-	-	-	-	-	-	-	-
95	SC	comp67797_c0_seq16	2	-	-	dn	-	6	49.22	transdecoder	-	coding	rev	-	UniRef90_F2D3U6	-	-	-	-	GO:0006457	protein folding	GO:0005509	calcium ion binding	GO:0005739	mitochondrion	calnexin	K08054 calnexin	K08054	calnexin	osa04141	Protein processing in endoplasmic reticulum	-	-	-	-	TCONS_00019547	0	0	0	0	0	0	0	0	0	1	0	0	0
96	SC	comp67797_c0_seq16	2	-	-	-	-	-	-	-	-	-	-	-	-	-	-	-	-	-	-	GO:0005515	protein binding	GO:0005773	vacuole	-	-	-	-	osa04145	Phagosome	-	-	-	-	-	-	-	-	-	-	-	-	-	-	-	-	-	-
97	SC	comp67797_c0_seq16	2	-	-	-	-	-	-	-	-	-	-	-	-	-	-	-	-	-	-	GO:0051082	unfolded protein binding	GO:0005774	vacuolar membrane	-	-	-	-	-	-	-	-	-	-	-	-	-	-	-	-	-	-	-	-	-	-	-	-
98	SC	comp67797_c0_seq16	2	-	-	-	-	-	-	-	-	-	-	-	-	-	-	-	-	-	-	-	-	GO:0005783	endoplasmic reticulum	-	-	-	-	-	-	-	-	-	-	-	-	-	-	-	-	-	-	-	-	-	-	-	-
99	SC	comp67797_c0_seq16	2	-	-	-	-	-	-	-	-	-	-	-	-	-	-	-	-	-	-	-	-	GO:0005886	plasma membrane	-	-	-	-	-	-	-	-	-	-	-	-	-	-	-	-	-	-	-	-	-	-	-	-
100	SC	comp67797_c0_seq16	2	-	-	-	-	-	-	-	-	-	-	-	-	-	-	-	-	-	-	-	-	GO:0009505	plant-type cell wall	-	-	-	-	-	-	-	-	-	-	-	-	-	-	-	-	-	-	-	-	-	-	-	-
101	SC	comp67797_c0_seq16	2	-	-	-	-	-	-	-	-	-	-	-	-	-	-	-	-	-	-	-	-	GO:0009506	plasmodesma	-	-	-	-	-	-	-	-	-	-	-	-	-	-	-	-	-	-	-	-	-	-	-	-
102	SC	comp67797_c0_seq16	2	-	-	-	-	-	-	-	-	-	-	-	-	-	-	-	-	-	-	-	-	GO:0009507	chloroplast	-	-	-	-	-	-	-	-	-	-	-	-	-	-	-	-	-	-	-	-	-	-	-	-
103	SC	comp67797_c0_seq16	2	-	-	-	-	-	-	-	-	-	-	-	-	-	-	-	-	-	-	-	-	GO:0016020	membrane	-	-	-	-	-	-	-	-	-	-	-	-	-	-	-	-	-	-	-	-	-	-	-	-
104	SC	comp67797_c0_seq16	2	-	-	-	-	-	-	-	-	-	-	-	-	-	-	-	-	-	-	-	-	GO:0043231	intracellular membrane-bounded organelle	-	-	-	-	-	-	-	-	-	-	-	-	-	-	-	-	-	-	-	-	-	-	-	-
105	SC	comp68989_c1_seq14	2	-	-	dn	-	3	52.03	blastx.transdecoder	gi|75249275|sp|Q93VT8.1|ACLB1_ORYSJ	coding	fwd	UniRef90_M7Z469	-	PF00285	Citrate synthase	-	-	GO:0044262	cellular carbohydrate metabolic process	GO:0003878	ATP citrate synthase activity	-	-	P0682B08.9	K01648 ATP citrate (pro-S)-lyase [EC:2.3.3.8]	K01648	ATP citrate (pro-S)-lyase [EC:2.3.3.8]	osa00020	Citrate cycle (TCA cycle)	G3N-12094-MONOMER	-	superpathway of acetyl-CoA biosynthesis	-	TCONS_00021260	0	0	0	0	0	0	0	0	0	1	0	0	0
106	SC	comp68989_c1_seq14	2	-	-	-	-	-	-	-	-	-	-	-	-	-	-	-	-	-	-	GO:0004774	succinate-CoA ligase activity	-	-	-	-	-	-	osa01100	Metabolic pathways	G3N-12094-MONOMER	ATP citrate synthase	acetyl-CoA biosynthesis III (from citrate)	-	-	-	-	-	-	-	-	-	-	-	-	-	-	-
107	SC	comp68989_c1_seq14	2	-	-	-	-	-	-	-	-	-	-	-	-	-	-	-	-	-	-	GO:0004775	succinate-CoA ligase	-	-	-	-	-	-	osa01110	Biosynthesis of secondary metabolites	G3N-12094-MONOMER	ATP citrate synthase	reductive TCA cycle I	-	-	-	-	-	-	-	-	-	-	-	-	-	-	-
108	SC	comp68989_c1_seq14	2	-	-	-	-	-	-	-	-	-	-	-	-	-	-	-	-	-	-	GO:0046912	transferase activity	-	-	-	-	-	-	-	-	-	-	-	-	-	-	-	-	-	-	-	-	-	-	-	-	-	-
109	SC	comp68989_c1_seq16	2	-	-	dn	-	-	-	transdecoder.blastx	gi|75249275|sp|Q93VT8.1|ACLB1_ORYSJ	coding	fwd	UniRef90_M0TPB5	-	PF00285	Citrate synthase	-	-	GO:0006085	acetyl-CoA biosynthetic process	GO:0003824	catalytic activity	GO:0005829	cytosol	P0682B08.9	K01648 ATP citrate (pro-S)-lyase [EC:2.3.3.8]	K01648	ATP citrate (pro-S)-lyase [EC:2.3.3.8]	osa00020	Citrate cycle (TCA cycle)	G3N-8740-MONOMER	-	superpathway of acetyl-CoA biosynthesis	-	TCONS_00021260	0	0	0	0	0	0	0	0	0	1	0	0	0
110	SC	comp68989_c1_seq16	2	-	-	-	-	-	-	-	-	-	-	-	-	PF00549	CoA-ligase	-	-	GO:0008152	metabolic process	GO:0003878	ATP citrate synthase activity	GO:0016020	membrane	-	-	-	-	osa01100	Metabolic pathways	G3N-8740-MONOMER	ATP citrate synthase	acetyl-CoA biosynthesis III (from citrate)	-	-	-	-	-	-	-	-	-	-	-	-	-	-	-
111	SC	comp68989_c1_seq16	2	-	-	-	-	-	-	-	-	-	-	-	-	-	-	-	-	GO:0044262	cellular carbohydrate metabolic process	GO:0004774	succinate-CoA ligase activity	-	-	-	-	-	-	osa01110	Biosynthesis of secondary metabolites	G3N-8740-MONOMER	ATP citrate synthase	reductive TCA cycle I	-	-	-	-	-	-	-	-	-	-	-	-	-	-	-
112	SC	comp68989_c1_seq16	2	-	-	-	-	-	-	-	-	-	-	-	-	-	-	-	-	-	-	GO:0004775	succinate-CoA ligase	-	-	-	-	-	-	-	-	-	-	-	-	-	-	-	-	-	-	-	-	-	-	-	-	-	-
113	SC	comp68989_c1_seq16	2	-	-	-	-	-	-	-	-	-	-	-	-	-	-	-	-	-	-	GO:0046912	transferase activity	-	-	-	-	-	-	-	-	-	-	-	-	-	-	-	-	-	-	-	-	-	-	-	-	-	-
114	SC	comp700387_c2_seq20	2	-	-	dn	-	3	109.84	transdecoder	-	coding	both	0	UniRef90_M0WP03	-	-	-	-	-	-	-	-	-	-	-	-	-	-	-	-	-	-	-	-	TCONS_00041009	0	0	0	0	0	0	0	0	0	0	0	0	0
115	SC	comp67446_c0_seq44	2	-	-	dn	-	5	155.56	-	-	coding	rev	-	UniRef90_M7ZGM6	-	-	-	-	-	-	-	-	-	-	-	-	-	-	-	-	-	-	-	-	TCONS_00022508	0	0	0	0	0	0	0	0	0	0	0	0	0
116	SC	comp65651_c0_seq19	20	-	-	dn	-	4	43.48	transdecoder	-	coding	rev	-	UniRef90_M4DI20	-	-	-	-	-	-	-	-	-	-	-	-	-	-	-	-	G2T-7002-MONOMER	glycine hydroxymethyltransferase	folate polyglutamylation	folate polyglutamylation I	TCONS_00012071	1	0	0	0	0	0	0	0	1	0	0	0	0
117	SC	comp65651_c0_seq19	20	-	-	-	-	-	-	-	-	-	-	-	-	-	-	-	-	-	-	-	-	-	-	-	-	-	-	-	-	G2T-7002-MONOMER	glycine hydroxymethyltransferase	folate transformations II	glycine biosynthesis I	-	-	-	-	-	-	-	-	-	-	-	-	-	-
118	SC	comp65651_c0_seq19	20	-	-	-	-	-	-	-	-	-	-	-	-	-	-	-	-	-	-	-	-	-	-	-	-	-	-	-	-	G2T-7002-MONOMER	glycine hydroxymethyltransferase	glycine biosynthesis	-	-	-	-	-	-	-	-	-	-	-	-	-	-	-
119	SC	comp65651_c0_seq19	20	-	-	-	-	-	-	-	-	-	-	-	-	-	-	-	-	-	-	-	-	-	-	-	-	-	-	-	-	G2T-7002-MONOMER	glycine hydroxymethyltransferase	glycine biosynthesis I	-	-	-	-	-	-	-	-	-	-	-	-	-	-	-
120	SC	comp65651_c0_seq19	20	-	-	-	-	-	-	-	-	-	-	-	-	-	-	-	-	-	-	-	-	-	-	-	-	-	-	-	-	G2T-7002-MONOMER	glycine hydroxymethyltransferase	photorespiration	-	-	-	-	-	-	-	-	-	-	-	-	-	-	-
121	SC	comp67964_c3_seq106	2	-	-	dn	-	7	76.98	transdecoder	-	coding	rev	-	UniRef90_M8AF79	PF00006	ATP synthase alpha/beta family, nucleotide-binding domain	-	-	GO:0015988	energy coupled proton transport	GO:0005524	ATP binding	GO:0033178	proton-transporting two-sector ATPase complex	V-type proton ATPase subunit B 1	K02147 V-type H+-transporting ATPase subunit B	K02147	V-type H+-transporting ATPase subunit B	osa00190	Oxidative phosphorylation	-	-	-	-	TCONS_00043420	0	1	0	0	0	0	0	0	1	0	0	0	0
122	SC	comp67964_c3_seq106	2	-	-	-	-	-	-	-	-	-	-	-	-	PF00306	ATP synthase alpha/beta chain, C terminal domain	-	-	GO:0015991	ATP hydrolysis coupled proton transport	GO:0016820	hydrolase activity	GO:0033180	proton-transporting V-type ATPase	-	-	-	-	osa01100	Metabolic pathways	-	-	-	-	-	-	-	-	-	-	-	-	-	-	-	-	-	-
123	SC	comp67964_c3_seq106	2	-	-	-	-	-	-	-	-	-	-	-	-	-	-	-	-	GO:0015992	proton transport	-	-	-	-	-	-	-	-	osa04145	Phagosome	-	-	-	-	-	-	-	-	-	-	-	-	-	-	-	-	-	-
124	SC	comp67964_c3_seq106	2	-	-	-	-	-	-	-	-	-	-	-	-	-	-	-	-	GO:0046034	ATP metabolic process	-	-	-	-	-	-	-	-	-	-	-	-	-	-	-	-	-	-	-	-	-	-	-	-	-	-	-	-
125	SC	comp45885_c0_seq2	2	-	-	dn	-	3	122.03	transdecoder	-	coding	rev	-	UniRef90_F2DDP7	PF00923	Transaldolase	-	-	GO:0005975	carbohydrate metabolic process	GO:0003824	catalytic activity	GO:0005737	cytoplasm	transaldolase	K00616 transaldolase [EC:2.2.1.2]	K00616	transaldolase [EC:2.2.1.2]	osa00030	Pentose phosphate pathway	G2T-5632-MONOMER	transaldolase	Rubisco shunt	-	TCONS_00031827	0	0	0	0	0	0	0	0	0	0	0	0	0
126	SC	comp45885_c0_seq2	2	-	-	-	-	-	-	-	-	-	-	-	-	-	-	-	-	GO:0006098	pentose-phosphate shunt	GO:0004801	sedoheptulose-7-phosphate:D-glyceraldehyde-3-phosphate glyceronetransferase activity	GO:0005739	mitochondrion	-	-	-	-	osa01100	Metabolic pathways	G2T-5632-MONOMER	transaldolase	pentose phosphate pathway (non-oxidative branch)	-	-	-	-	-	-	-	-	-	-	-	-	-	-	-
127	SC	comp45885_c0_seq2	2	-	-	-	-	-	-	-	-	-	-	-	-	-	-	-	-	GO:0009809	lignin biosynthetic process	-	-	GO:0009507	chloroplast	-	-	-	-	osa01110	Biosynthesis of secondary metabolites	-	-	-	-	-	-	-	-	-	-	-	-	-	-	-	-	-	-
128	SC	comp45885_c0_seq2	2	-	-	-	-	-	-	-	-	-	-	-	-	-	-	-	-	GO:0033587	shikimate biosynthetic process	-	-	GO:0009536	plastid	-	-	-	-	osa01200	Carbon metabolism	-	-	-	-	-	-	-	-	-	-	-	-	-	-	-	-	-	-
129	SC	comp45885_c0_seq2	2	-	-	-	-	-	-	-	-	-	-	-	-	-	-	-	-	GO:0046686	response to cadmium ion	-	-	GO:0009570	chloroplast stroma	-	-	-	-	osa01230	Biosynthesis of amino acids	-	-	-	-	-	-	-	-	-	-	-	-	-	-	-	-	-	-
130	SC	comp67247_c0_seq2	2	-	-	dn	-	2	114.38	transdecoder	-	coding	both	UniRef90_Q7R6Z1	UniRef90_M7ZAK2	-	-	-	-	-	-	-	-	-	-	-	-	-	-	-	-	G2T-9528-MONOMER	adenosylhomocysteinase	<i>S</i>-adenosyl-L-methionine cycle II	-	TCONS_00038992	0	0	0	0	0	0	0	0	0	0	1	0	1
131	SC	comp67247_c0_seq2	2	-	-	-	-	-	-	-	-	-	-	-	-	-	-	-	-	-	-	-	-	-	-	-	-	-	-	-	-	G2T-9528-MONOMER	adenosylhomocysteinase	methionine degradation I (to homocysteine)	-	-	-	-	-	-	-	-	-	-	-	-	-	-	-
132	SC	comp62855_c0_seq4	2	-	-	dn	-	3	115.93	-	-	coding	rev	-	UniRef90_M0WRS6	-	-	-	-	-	-	-	-	-	-	-	-	-	-	-	-	-	-	-	-	TCONS_00048197	0	0	0	0	0	0	0	0	0	0	0	0	0
133	SC	comp67116_c0_seq1	2	-	-	dn	-	-	-	transdecoder	-	coding	rev	-	UniRef90_M7ZA49	PF02364	1,3-beta-glucan synthase component	-	-	GO:0000271	polysaccharide biosynthetic process	GO:0003843	1	GO:0000148	1	callose synthase 9	-	-	-	-	-	MONOMER-16406	callose synthase	callose biosynthesis	-	TCONS_00014230	0	0	0	0	0	0	0	0	0	0	0	0	0
134	SC	comp67116_c0_seq1	2	-	-	-	-	-	-	-	-	-	-	-	-	-	-	-	-	GO:0005976	polysaccharide metabolic process	GO:0008194	UDP-glycosyltransferase activity	GO:0016020	membrane	-	-	-	-	-	-	-	-	-	-	-	-	-	-	-	-	-	-	-	-	-	-	-	-
135	SC	comp67116_c0_seq1	2	-	-	-	-	-	-	-	-	-	-	-	-	-	-	-	-	GO:0006073	cellular glucan metabolic process	GO:0016757	transferase activity	GO:0044459	plasma membrane part	-	-	-	-	-	-	-	-	-	-	-	-	-	-	-	-	-	-	-	-	-	-	-	-
136	SC	comp67116_c0_seq1	2	-	-	-	-	-	-	-	-	-	-	-	-	-	-	-	-	GO:0006074	1	GO:0016758	transferase activity	-	-	-	-	-	-	-	-	-	-	-	-	-	-	-	-	-	-	-	-	-	-	-	-	-	-
137	SC	comp67116_c0_seq1	2	-	-	-	-	-	-	-	-	-	-	-	-	-	-	-	-	GO:0006075	1	GO:0035251	UDP-glucosyltransferase activity	-	-	-	-	-	-	-	-	-	-	-	-	-	-	-	-	-	-	-	-	-	-	-	-	-	-
138	SC	comp67116_c0_seq1	2	-	-	-	-	-	-	-	-	-	-	-	-	-	-	-	-	GO:0009250	glucan biosynthetic process	GO:0046527	glucosyltransferase activity	-	-	-	-	-	-	-	-	-	-	-	-	-	-	-	-	-	-	-	-	-	-	-	-	-	-
139	SC	comp67116_c0_seq1	2	-	-	-	-	-	-	-	-	-	-	-	-	-	-	-	-	GO:0016051	carbohydrate biosynthetic process	-	-	-	-	-	-	-	-	-	-	-	-	-	-	-	-	-	-	-	-	-	-	-	-	-	-	-	-
140	SC	comp67116_c0_seq1	2	-	-	-	-	-	-	-	-	-	-	-	-	-	-	-	-	GO:0033692	cellular polysaccharide biosynthetic process	-	-	-	-	-	-	-	-	-	-	-	-	-	-	-	-	-	-	-	-	-	-	-	-	-	-	-	-
141	SC	comp67116_c0_seq1	2	-	-	-	-	-	-	-	-	-	-	-	-	-	-	-	-	GO:0034637	cellular carbohydrate biosynthetic process	-	-	-	-	-	-	-	-	-	-	-	-	-	-	-	-	-	-	-	-	-	-	-	-	-	-	-	-
142	SC	comp67116_c0_seq1	2	-	-	-	-	-	-	-	-	-	-	-	-	-	-	-	-	GO:0044042	glucan metabolic process	-	-	-	-	-	-	-	-	-	-	-	-	-	-	-	-	-	-	-	-	-	-	-	-	-	-	-	-
143	SC	comp67116_c0_seq1	2	-	-	-	-	-	-	-	-	-	-	-	-	-	-	-	-	GO:0044262	cellular carbohydrate metabolic process	-	-	-	-	-	-	-	-	-	-	-	-	-	-	-	-	-	-	-	-	-	-	-	-	-	-	-	-
144	SC	comp67116_c0_seq1	2	-	-	-	-	-	-	-	-	-	-	-	-	-	-	-	-	GO:0044264	cellular polysaccharide metabolic process	-	-	-	-	-	-	-	-	-	-	-	-	-	-	-	-	-	-	-	-	-	-	-	-	-	-	-	-
145	SC	comp67116_c0_seq1	2	-	-	-	-	-	-	-	-	-	-	-	-	-	-	-	-	GO:0051273	beta-glucan metabolic process	-	-	-	-	-	-	-	-	-	-	-	-	-	-	-	-	-	-	-	-	-	-	-	-	-	-	-	-
146	SC	comp67116_c0_seq1	2	-	-	-	-	-	-	-	-	-	-	-	-	-	-	-	-	GO:0051274	beta-glucan biosynthetic process	-	-	-	-	-	-	-	-	-	-	-	-	-	-	-	-	-	-	-	-	-	-	-	-	-	-	-	-
147	SC	comp701911_c0_seq33	2	-	-	dn	-	-	-	blastx.transdecoder	gi|59799374|sp|Q9LQ55.2|DRP2B_ARATH	coding	fwd	UniRef90_M7ZM35	-	PF00169	PH domain	-	-	GO:0006184	GTP catabolic process	GO:0000166	nucleotide binding	-	-	dynamin-2A	K01528 dynamin GTPase [EC:3.6.5.5]	K01528	dynamin GTPase [EC:3.6.5.5]	osa04144	Endocytosis	-	-	-	-	TCONS_00002233	0	0	0	0	0	0	0	0	0	0	0	0	0
148	SC	comp701911_c0_seq33	2	-	-	-	-	-	-	-	-	-	-	-	-	PF02212	Dynamin GTPase effector domain	-	-	-	-	GO:0003924	GTPase activity	-	-	-	-	-	-	-	-	-	-	-	-	-	-	-	-	-	-	-	-	-	-	-	-	-	-
149	SC	comp701911_c0_seq33	2	-	-	-	-	-	-	-	-	-	-	-	-	-	-	-	-	-	-	GO:0005525	GTP binding	-	-	-	-	-	-	-	-	-	-	-	-	-	-	-	-	-	-	-	-	-	-	-	-	-	-
150	SC	comp701911_c0_seq33	2	-	-	-	-	-	-	-	-	-	-	-	-	-	-	-	-	-	-	GO:0005543	phospholipid binding	-	-	-	-	-	-	-	-	-	-	-	-	-	-	-	-	-	-	-	-	-	-	-	-	-	-
151	SC	comp699571_c0_seq79	2	-	-	dn	-	1	46.6	transdecoder.blastx	gi|75326483|sp|Q75KK8.1|MPK14_ORYSJ	coding	fwd	UniRef90_F2EGE0	-	PF00069	Protein kinase domain	CMGC_MAPK	PK	GO:0006464	protein modification process	GO:0000166	nucleotide binding	-	-	MPK14, OJ1264_A04.20, OJ1607_F09.3, kinase	mitogen-activated protein kinase 14	-	-	-	-	-	-	-	-	TCONS_00036623	0	0	0	0	0	0	0	0	0	0	0	0	0
152	SC	comp699571_c0_seq79	2	-	-	-	-	-	-	-	-	-	-	-	-	-	-	-	-	GO:0006468	protein phosphorylation	GO:0001882	nucleoside binding	-	-	-	-	-	-	-	-	-	-	-	-	-	-	-	-	-	-	-	-	-	-	-	-	-	-
153	SC	comp699571_c0_seq79	2	-	-	-	-	-	-	-	-	-	-	-	-	-	-	-	-	GO:0006793	phosphorus metabolic process	GO:0001883	purine nucleoside binding	-	-	-	-	-	-	-	-	-	-	-	-	-	-	-	-	-	-	-	-	-	-	-	-	-	-
154	SC	comp699571_c0_seq79	2	-	-	-	-	-	-	-	-	-	-	-	-	-	-	-	-	GO:0006796	phosphate metabolic process	GO:0003824	catalytic activity	-	-	-	-	-	-	-	-	-	-	-	-	-	-	-	-	-	-	-	-	-	-	-	-	-	-
155	SC	comp699571_c0_seq79	2	-	-	-	-	-	-	-	-	-	-	-	-	-	-	-	-	GO:0008152	metabolic process	GO:0004672	protein kinase activity	-	-	-	-	-	-	-	-	-	-	-	-	-	-	-	-	-	-	-	-	-	-	-	-	-	-
156	SC	comp699571_c0_seq79	2	-	-	-	-	-	-	-	-	-	-	-	-	-	-	-	-	GO:0009987	cellular process	GO:0004674	protein serine/threonine kinase activity	-	-	-	-	-	-	-	-	-	-	-	-	-	-	-	-	-	-	-	-	-	-	-	-	-	-
157	SC	comp699571_c0_seq79	2	-	-	-	-	-	-	-	-	-	-	-	-	-	-	-	-	GO:0016310	phosphorylation	GO:0004707	MAP kinase activity	-	-	-	-	-	-	-	-	-	-	-	-	-	-	-	-	-	-	-	-	-	-	-	-	-	-
158	SC	comp699571_c0_seq79	2	-	-	-	-	-	-	-	-	-	-	-	-	-	-	-	-	GO:0019538	protein metabolic process	GO:0005488	binding	-	-	-	-	-	-	-	-	-	-	-	-	-	-	-	-	-	-	-	-	-	-	-	-	-	-
159	SC	comp699571_c0_seq79	2	-	-	-	-	-	-	-	-	-	-	-	-	-	-	-	-	GO:0043170	macromolecule metabolic process	GO:0005524	ATP binding	-	-	-	-	-	-	-	-	-	-	-	-	-	-	-	-	-	-	-	-	-	-	-	-	-	-
160	SC	comp699571_c0_seq79	2	-	-	-	-	-	-	-	-	-	-	-	-	-	-	-	-	GO:0043412	macromolecule modification	GO:0016301	kinase activity	-	-	-	-	-	-	-	-	-	-	-	-	-	-	-	-	-	-	-	-	-	-	-	-	-	-
161	SC	comp699571_c0_seq79	2	-	-	-	-	-	-	-	-	-	-	-	-	-	-	-	-	GO:0044237	cellular metabolic process	GO:0016740	transferase activity	-	-	-	-	-	-	-	-	-	-	-	-	-	-	-	-	-	-	-	-	-	-	-	-	-	-
162	SC	comp699571_c0_seq79	2	-	-	-	-	-	-	-	-	-	-	-	-	-	-	-	-	GO:0044238	primary metabolic process	GO:0016772	transferase activity	-	-	-	-	-	-	-	-	-	-	-	-	-	-	-	-	-	-	-	-	-	-	-	-	-	-
163	SC	comp699571_c0_seq79	2	-	-	-	-	-	-	-	-	-	-	-	-	-	-	-	-	GO:0044260	cellular macromolecule metabolic process	GO:0016773	phosphotransferase activity	-	-	-	-	-	-	-	-	-	-	-	-	-	-	-	-	-	-	-	-	-	-	-	-	-	-
164	SC	comp699571_c0_seq79	2	-	-	-	-	-	-	-	-	-	-	-	-	-	-	-	-	GO:0044267	cellular protein metabolic process	GO:0017076	purine nucleotide binding	-	-	-	-	-	-	-	-	-	-	-	-	-	-	-	-	-	-	-	-	-	-	-	-	-	-
165	SC	comp699571_c0_seq79	2	-	-	-	-	-	-	-	-	-	-	-	-	-	-	-	-	GO:0071704	organic substance metabolic process	GO:0030554	adenyl nucleotide binding	-	-	-	-	-	-	-	-	-	-	-	-	-	-	-	-	-	-	-	-	-	-	-	-	-	-
166	SC	comp699571_c0_seq79	2	-	-	-	-	-	-	-	-	-	-	-	-	-	-	-	-	-	-	GO:0032549	ribonucleoside binding	-	-	-	-	-	-	-	-	-	-	-	-	-	-	-	-	-	-	-	-	-	-	-	-	-	-
167	SC	comp699571_c0_seq79	2	-	-	-	-	-	-	-	-	-	-	-	-	-	-	-	-	-	-	GO:0032550	purine ribonucleoside binding	-	-	-	-	-	-	-	-	-	-	-	-	-	-	-	-	-	-	-	-	-	-	-	-	-	-
168	SC	comp699571_c0_seq79	2	-	-	-	-	-	-	-	-	-	-	-	-	-	-	-	-	-	-	GO:0032553	ribonucleotide binding	-	-	-	-	-	-	-	-	-	-	-	-	-	-	-	-	-	-	-	-	-	-	-	-	-	-
169	SC	comp699571_c0_seq79	2	-	-	-	-	-	-	-	-	-	-	-	-	-	-	-	-	-	-	GO:0032555	purine ribonucleotide binding	-	-	-	-	-	-	-	-	-	-	-	-	-	-	-	-	-	-	-	-	-	-	-	-	-	-
170	SC	comp699571_c0_seq79	2	-	-	-	-	-	-	-	-	-	-	-	-	-	-	-	-	-	-	GO:0032559	adenyl ribonucleotide binding	-	-	-	-	-	-	-	-	-	-	-	-	-	-	-	-	-	-	-	-	-	-	-	-	-	-
171	SC	comp699571_c0_seq79	2	-	-	-	-	-	-	-	-	-	-	-	-	-	-	-	-	-	-	GO:0035639	purine ribonucleoside triphosphate binding	-	-	-	-	-	-	-	-	-	-	-	-	-	-	-	-	-	-	-	-	-	-	-	-	-	-
172	SC	comp699571_c0_seq79	2	-	-	-	-	-	-	-	-	-	-	-	-	-	-	-	-	-	-	GO:0043167	ion binding	-	-	-	-	-	-	-	-	-	-	-	-	-	-	-	-	-	-	-	-	-	-	-	-	-	-
173	SC	comp699571_c0_seq79	2	-	-	-	-	-	-	-	-	-	-	-	-	-	-	-	-	-	-	GO:0043168	anion binding	-	-	-	-	-	-	-	-	-	-	-	-	-	-	-	-	-	-	-	-	-	-	-	-	-	-
174	SC	comp58711_c0_seq1	2	-	-	dn	-	-	-	blastx	gi|232033|sp|P29546.2|EF1B_WHEAT	coding	fwd	UniRef90_M7Z011	-	PF00736	EF-1 guanine nucleotide exchange domain	-	-	GO:0006412	translation	GO:0003746	translation elongation factor activity	GO:0005773	vacuole	-	-	-	-	-	-	-	-	-	-	TCONS_00033452	0	0	0	0	0	0	0	0	0	0	0	0	0
175	SC	comp58711_c0_seq1	2	-	-	-	-	-	-	-	-	-	-	-	-	-	-	-	-	GO:0006414	translational elongation	-	-	GO:0005829	cytosol	-	-	-	-	-	-	-	-	-	-	-	-	-	-	-	-	-	-	-	-	-	-	-	-
176	SC	comp58711_c0_seq1	2	-	-	-	-	-	-	-	-	-	-	-	-	-	-	-	-	GO:0042742	defense response to bacterium	-	-	GO:0005853	eukaryotic translation elongation factor 1 complex	-	-	-	-	-	-	-	-	-	-	-	-	-	-	-	-	-	-	-	-	-	-	-	-
177	SC	comp58711_c0_seq1	2	-	-	-	-	-	-	-	-	-	-	-	-	-	-	-	-	-	-	-	-	GO:0009506	plasmodesma	-	-	-	-	-	-	-	-	-	-	-	-	-	-	-	-	-	-	-	-	-	-	-	-
178	SC	comp58711_c0_seq1	2	-	-	-	-	-	-	-	-	-	-	-	-	-	-	-	-	-	-	-	-	GO:0048046	apoplast	-	-	-	-	-	-	-	-	-	-	-	-	-	-	-	-	-	-	-	-	-	-	-	-
179	SC	comp703150_c0_seq11	2	-	-	dn	-	5	99.93	blastx.transdecoder	gi|1174745|sp|P46225.1|TPIC_SECCE	coding	fwd	UniRef90_F2DTB2	-	PF00121	Triosephosphate isomerase	-	-	GO:0006642	triglyceride mobilization	GO:0003824	catalytic activity	GO:0005739	mitochondrion	OJ1112_E07.32-1	K01803 triosephosphate isomerase (TIM) [EC:5.3.1.1]	K01803	triosephosphate isomerase (TIM) [EC:5.3.1.1]	osa00010	Glycolysis / Gluconeogenesis	G3N-8438-MONOMER	triose-phosphate isomerase	Calvin-Benson-Bassham cycle	-	TCONS_00020214	1	0	0	0	0	0	1	0	1	0	0	0	0
180	SC	comp703150_c0_seq11	2	-	-	-	-	-	-	-	-	-	-	-	-	-	-	-	-	GO:0008152	metabolic process	GO:0004807	triose-phosphate isomerase activity	GO:0005829	cytosol	-	-	-	-	osa00051	Fructose and mannose metabolism	G3N-8438-MONOMER	triose-phosphate isomerase	gluconeogenesis I	-	-	-	-	-	-	-	-	-	-	-	-	-	-	-
181	SC	comp703150_c0_seq11	2	-	-	-	-	-	-	-	-	-	-	-	-	-	-	-	-	GO:0009658	chloroplast organization	GO:0016853	isomerase activity	GO:0009570	chloroplast stroma	-	-	-	-	osa00562	Inositol phosphate metabolism	G3N-8438-MONOMER	triose-phosphate isomerase	gluconeogenesis III	-	-	-	-	-	-	-	-	-	-	-	-	-	-	-
182	SC	comp703150_c0_seq11	2	-	-	-	-	-	-	-	-	-	-	-	-	-	-	-	-	GO:0019563	glycerol catabolic process	-	-	GO:0009579	thylakoid	-	-	-	-	osa00710	Carbon fixation in photosynthetic organisms	G3N-8438-MONOMER	triose-phosphate isomerase	glycerol degradation to butanol	-	-	-	-	-	-	-	-	-	-	-	-	-	-	-
183	SC	comp703150_c0_seq11	2	-	-	-	-	-	-	-	-	-	-	-	-	-	-	-	-	GO:0032504	multicellular organism reproduction	-	-	GO:0009941	chloroplast envelope	-	-	-	-	osa01100	Metabolic pathways	G3N-8438-MONOMER	triose-phosphate isomerase	glycolysis I (from glucose 6-phosphate)	-	-	-	-	-	-	-	-	-	-	-	-	-	-	-
184	SC	comp703150_c0_seq11	2	-	-	-	-	-	-	-	-	-	-	-	-	-	-	-	-	GO:0046166	glyceraldehyde-3-phosphate biosynthetic process	-	-	GO:0048046	apoplast	-	-	-	-	osa01110	Biosynthesis of secondary metabolites	G3N-8438-MONOMER	triose-phosphate isomerase	glycolysis II (from fructose 6-phosphate)	-	-	-	-	-	-	-	-	-	-	-	-	-	-	-
185	SC	comp703150_c0_seq11	2	-	-	-	-	-	-	-	-	-	-	-	-	-	-	-	-	GO:0080022	primary root development	-	-	-	-	-	-	-	-	osa01200	Carbon metabolism	G3N-8438-MONOMER	triose-phosphate isomerase	glycolysis IV (plant cytosol)	-	-	-	-	-	-	-	-	-	-	-	-	-	-	-
186	SC	comp703150_c0_seq11	2	-	-	-	-	-	-	-	-	-	-	-	-	-	-	-	-	-	-	-	-	-	-	-	-	-	-	osa01230	Biosynthesis of amino acids	G3N-8438-MONOMER	triose-phosphate isomerase	glycolysis VI (metazoan)	-	-	-	-	-	-	-	-	-	-	-	-	-	-	-
187	SC	comp56249_c0_seq5	2	-	-	dn	-	-	-	-	-	coding	rev	-	UniRef90_M7YPB1	-	-	-	-	-	-	-	-	-	-	-	-	-	-	-	-	G3G-9224-MONOMER	thioredoxin-disulfide reductase	thioredoxin pathway	-	TCONS_00020078	0	0	0	0	0	0	0	0	0	0	0	0	0
188	SC	comp702039_c0_seq10	2	-	-	dn	-	-	-	transdecoder	-	coding	rev	-	UniRef90_F2D7C1	PF00448	SRP54-type protein, GTPase domain	-	-	GO:0006184	GTP catabolic process	GO:0000166	nucleotide binding	GO:0005785	signal recognition particle receptor complex	OJ1113_A10.31-1, OJ1113_A10.31-2	K13431 signal recognition particle receptor subunit alpha	K13431	signal recognition particle receptor subunit alpha	osa03060	Protein export	-	-	-	-	TCONS_00027188	0	0	0	0	0	0	0	0	0	0	0	0	0
189	SC	comp702039_c0_seq10	2	-	-	-	-	-	-	-	-	-	-	-	-	PF02881	SRP54-type protein, helical bundle domain	-	-	GO:0006614	SRP-dependent cotranslational protein targeting to membrane	GO:0003924	GTPase activity	-	-	-	-	-	-	-	-	-	-	-	-	-	-	-	-	-	-	-	-	-	-	-	-	-	-
190	SC	comp702039_c0_seq10	2	-	-	-	-	-	-	-	-	-	-	-	-	-	-	-	-	GO:0006810	transport	GO:0005047	signal recognition particle binding	-	-	-	-	-	-	-	-	-	-	-	-	-	-	-	-	-	-	-	-	-	-	-	-	-	-
191	SC	comp702039_c0_seq10	2	-	-	-	-	-	-	-	-	-	-	-	-	-	-	-	-	GO:0006886	intracellular protein transport	GO:0005525	GTP binding	-	-	-	-	-	-	-	-	-	-	-	-	-	-	-	-	-	-	-	-	-	-	-	-	-	-
192	SC	comp702039_c0_seq10	2	-	-	-	-	-	-	-	-	-	-	-	-	-	-	-	-	-	-	GO:0017111	nucleoside-triphosphatase activity	-	-	-	-	-	-	-	-	-	-	-	-	-	-	-	-	-	-	-	-	-	-	-	-	-	-
193	SC	comp65464_c0_seq8	8	-	-	dn	-	3	51.2	blastx.transdecoder	gi|73917674|sp|Q769E5.1|CAX1A_ORYSJ	coding	both	UniRef90_A4GWV0	UniRef90_F2DWZ1	PF01699	Sodium/calcium exchanger protein	-	-	GO:0006812	cation transport	GO:0008324	cation transmembrane transporter activity	GO:0016021	integral to membrane	CAX1a, OJ1014_G12.40, OsCAX1a	K07300 Ca2+:H+ antiporter	K07300	Ca2+:H+ antiporter	-	-	-	-	-	-	TCONS_00024504	0	0	0	0	0	0	0	0	0	0	0	0	0
194	SC	comp65464_c0_seq8	8	-	-	-	-	-	-	-	-	-	-	-	-	-	-	-	-	GO:0006816	calcium ion transport	GO:0015369	calcium:hydrogen antiporter activity	-	-	-	-	-	-	-	-	-	-	-	-	-	-	-	-	-	-	-	-	-	-	-	-	-	-
195	SC	comp65464_c0_seq8	8	-	-	-	-	-	-	-	-	-	-	-	-	-	-	-	-	GO:0055085	transmembrane transport	-	-	-	-	-	-	-	-	-	-	-	-	-	-	-	-	-	-	-	-	-	-	-	-	-	-	-	-
196	SC	comp698897_c2_seq27	2	-	-	dn	-	4	114.94	-	-	noncoding	-	-	-	-	-	-	-	-	-	-	-	-	-	-	-	-	-	-	-	-	-	-	-	TCONS_00011485	0	0	0	0	0	0	0	0	0	0	0	0	0
197	SC	comp702048_c1_seq3	11	-	-	dn	dn	7	6.76	blastx	gi|1351136|sp|P49036.1|SUS2_MAIZE	coding	fwd	UniRef90_M0WE60	-	-	-	-	-	GO:0005985	sucrose metabolic process	GO:0016157	sucrose synthase activity	-	-	RSs3	K00695 sucrose synthase [EC:2.4.1.13]	K00695	sucrose synthase [EC:2.4.1.13]	osa00500	Starch and sucrose metabolism	-	-	-	sucrose biosynthesis	TCONS_00029492	0	0	0	0	0	0	0	0	0	1	0	0	0
198	SC	comp702048_c1_seq3	11	-	-	-	-	-	-	-	-	-	-	-	-	-	-	-	-	GO:0009058	biosynthetic process	-	-	-	-	RSs3	K00695 sucrose synthase [EC:2.4.1.13]	K00695	sucrose synthase [EC:2.4.1.13]	osa01100	Metabolic pathways	G2T-9621-MONOMER	-	UDP-glucose biosynthesis (from sucrose)	galactose degradation II	-	-	-	-	-	-	-	-	-	-	-	-	-	-
199	SC	comp702048_c1_seq3	11	-	-	-	-	-	-	-	-	-	-	-	-	-	-	-	-	GO:0010037	response to carbon dioxide	-	-	-	-	-	-	-	-	osa00500	Starch and sucrose metabolism	G2T-9621-MONOMER	-	sucrose degradation II (sucrose synthase)	-	-	-	-	-	-	-	-	-	-	-	-	-	-	-
200	SC	comp702048_c1_seq3	11	-	-	-	-	-	-	-	-	-	-	-	-	-	-	-	-	-	-	-	-	-	-	-	-	-	-	osa01100	Metabolic pathways	-	-	-	-	-	-	-	-	-	-	-	-	-	-	-	-	-	-
201	SC	comp699408_c1_seq23	2	-	-	dn	-	5	143.24	blastx	gi|75243647|sp|Q852A1.1|EXPA7_ORYSJ	coding	fwd	UniRef90_M0Y3Q6	-	PF01357	Pollen allergen	-	-	GO:0006949	syncytium formation	-	-	GO:0005576	extracellular region	EXP7, EXPA7, OsEXP7, OsEXPA7	expansin-A7	-	-	-	-	-	-	-	-	TCONS_00013895	0	0	0	0	0	0	0	0	0	0	0	0	0
202	SC	comp699408_c1_seq23	2	-	-	-	-	-	-	-	-	-	-	-	-	PF03330	Rare lipoprotein A (RlpA)-like double-psi beta-barrel	-	-	GO:0009664	plant-type cell wall organization	-	-	GO:0005829	cytosol	-	-	-	-	-	-	-	-	-	-	-	-	-	-	-	-	-	-	-	-	-	-	-	-
203	SC	comp699408_c1_seq23	2	-	-	-	-	-	-	-	-	-	-	-	-	-	-	-	-	GO:0016043	cellular component organization	-	-	GO:0009505	plant-type cell wall	-	-	-	-	-	-	-	-	-	-	-	-	-	-	-	-	-	-	-	-	-	-	-	-
204	SC	comp699408_c1_seq23	2	-	-	-	-	-	-	-	-	-	-	-	-	-	-	-	-	GO:0045229	external encapsulating structure organization	-	-	GO:0009506	plasmodesma	-	-	-	-	-	-	-	-	-	-	-	-	-	-	-	-	-	-	-	-	-	-	-	-
205	SC	comp699408_c1_seq23	2	-	-	-	-	-	-	-	-	-	-	-	-	-	-	-	-	GO:0071554	cell wall organization or biogenesis	-	-	-	-	-	-	-	-	-	-	-	-	-	-	-	-	-	-	-	-	-	-	-	-	-	-	-	-
206	SC	comp699408_c1_seq23	2	-	-	-	-	-	-	-	-	-	-	-	-	-	-	-	-	GO:0071555	cell wall organization	-	-	-	-	-	-	-	-	-	-	-	-	-	-	-	-	-	-	-	-	-	-	-	-	-	-	-	-
207	SC	comp699408_c1_seq23	2	-	-	-	-	-	-	-	-	-	-	-	-	-	-	-	-	GO:0071669	plant-type cell wall organization or biogenesis	-	-	-	-	-	-	-	-	-	-	-	-	-	-	-	-	-	-	-	-	-	-	-	-	-	-	-	-
208	SC	comp699408_c1_seq23	2	-	-	-	-	-	-	-	-	-	-	-	-	-	-	-	-	GO:0071840	cellular component organization or biogenesis	-	-	-	-	-	-	-	-	-	-	-	-	-	-	-	-	-	-	-	-	-	-	-	-	-	-	-	-
209	SC	comp66007_c0_seq2	2	-	-	dn	-	6	60.06	-	-	coding	rev	-	UniRef90_F2CSX3	-	-	-	-	-	-	-	-	-	-	-	-	-	-	-	-	-	-	-	-	TCONS_00027468	0	0	0	0	0	0	0	0	0	0	0	0	0
210	SC	comp50083_c0_seq2	2	-	-	dn	-	4	56.59	blastx.transdecoder	gi|75181363|sp|Q9LZX8.1|BIG2_ARATH	coding	fwd	UniRef90_R7WEZ1	-	PF00400	WD domain, G-beta repeat	-	-	GO:0032011	ARF protein signal transduction	GO:0005086	ARF guanyl-nucleotide exchange factor activity	-	-	brefeldin A-inhibited guanine nucleotide-exchange protein 2	K18442 brefeldin A-inhibited guanine nucleotide-exchange protein	K18442	brefeldin A-inhibited guanine nucleotide-exchange protein	osa04144	Endocytosis	-	-	-	-	TCONS_00013280	0	0	0	0	0	0	0	0	0	0	0	0	0
211	SC	comp50083_c0_seq2	2	-	-	-	-	-	-	-	-	-	-	-	-	PF09324	Domain of unknown function (DUF1981)	-	-	GO:0032012	regulation of ARF protein signal transduction	GO:0005488	binding	-	-	-	-	-	-	-	-	-	-	-	-	-	-	-	-	-	-	-	-	-	-	-	-	-	-
212	SC	comp50083_c0_seq2	2	-	-	-	-	-	-	-	-	-	-	-	-	PF16206	C-terminal region of Mon2 protein	-	-	-	-	-	-	-	-	-	-	-	-	-	-	-	-	-	-	-	-	-	-	-	-	-	-	-	-	-	-	-	-
213	SC	comp63622_c0_seq15	2	-	-	dn	-	6	54.82	blastx	gi|41019483|sp|P20115.3|CISY4_ARATH	coding	fwd	UniRef90_N1QTA2	-	PF00285	Citrate synthase	-	-	GO:0006099	tricarboxylic acid cycle	GO:0004108	citrate	-	-	citrate synthase 4, mitochondrial	K01647 citrate synthase [EC:2.3.3.1]	K01647	citrate synthase [EC:2.3.3.1]	osa00020	Citrate cycle (TCA cycle)	-	-	-	TCA cycle (plant)	TCONS_00022101	0	0	0	0	0	0	0	0	0	0	0	0	0
214	SC	comp63622_c0_seq15	2	-	-	-	-	-	-	-	-	-	-	-	-	-	-	-	-	GO:0044262	cellular carbohydrate metabolic process	GO:0046912	transferase activity	-	-	-	-	-	-	osa00630	Glyoxylate and dicarboxylate metabolism	-	-	-	-	-	-	-	-	-	-	-	-	-	-	-	-	-	-
215	SC	comp63622_c0_seq15	2	-	-	-	-	-	-	-	-	-	-	-	-	-	-	-	-	-	-	-	-	-	-	-	-	-	-	osa01100	Metabolic pathways	-	-	-	-	-	-	-	-	-	-	-	-	-	-	-	-	-	-
216	SC	comp63622_c0_seq15	2	-	-	-	-	-	-	-	-	-	-	-	-	-	-	-	-	-	-	-	-	-	-	-	-	-	-	osa01110	Biosynthesis of secondary metabolites	-	-	-	-	-	-	-	-	-	-	-	-	-	-	-	-	-	-
217	SC	comp63622_c0_seq15	2	-	-	-	-	-	-	-	-	-	-	-	-	-	-	-	-	-	-	-	-	-	-	-	-	-	-	osa01200	Carbon metabolism	-	-	-	-	-	-	-	-	-	-	-	-	-	-	-	-	-	-
218	SC	comp63622_c0_seq15	2	-	-	-	-	-	-	-	-	-	-	-	-	-	-	-	-	-	-	-	-	-	-	-	-	-	-	osa01210	2-Oxocarboxylic acid metabolism	-	-	-	-	-	-	-	-	-	-	-	-	-	-	-	-	-	-
219	SC	comp63622_c0_seq15	2	-	-	-	-	-	-	-	-	-	-	-	-	-	-	-	-	-	-	-	-	-	-	-	-	-	-	osa01230	Biosynthesis of amino acids	-	-	-	-	-	-	-	-	-	-	-	-	-	-	-	-	-	-
220	SC	comp62581_c0_seq12	2	-	-	dn	-	5	46.94	blastx	gi|83287930|sp|Q38950.2|2AAB_ARATH	coding	fwd	UniRef90_M1NE93	-	-	-	-	-	-	-	-	-	-	-	-	-	-	-	-	-	-	-	-	-	TCONS_00031718	0	0	0	0	0	1	0	0	0	0	0	0	0
221	SC	comp74713_c0_seq1	2	-	-	dn	dn	4	59.77	-	-	coding	rev	-	UniRef90_M0XRC0	-	-	-	-	-	-	-	-	-	-	-	-	-	-	-	-	-	-	-	-	TCONS_00011258	0	0	0	0	0	0	0	0	0	0	0	0	0
222	SC	comp74713_c0_seq1	2	-	-	-	-	-	-	-	-	-	-	-	-	-	-	-	-	-	-	-	-	-	-	-	-	-	-	-	-	-	-	-	-	-	-	-	-	-	-	-	-	-	-	-	-	-	-
223	SC	comp702994_c7_seq34	2	-	-	dn	-	1	86.83	-	-	coding	rev	-	UniRef90_F2D069	-	-	-	-	-	-	-	-	-	-	-	-	-	-	-	-	-	-	-	-	TCONS_00007629	0	0	0	0	0	0	0	0	0	0	0	0	0
224	SC	comp71467_c0_seq1	2	-	-	dn	-	1	90.44	blastx	gi|75170176|sp|Q9FF86.1|DCR_ARATH	coding	fwd	UniRef90_F2E351	-	PF02458	Transferase family	-	-	-	-	GO:0016747	transferase activity	-	-	BAHD acyltransferase DCR	K19747 BAHD acyltransferase [EC:2.3.1.-]	K19747	BAHD acyltransferase [EC:2.3.1.-]	-	-	G2T-5802-MONOMER	MLOC_7690.1	caffeoylglucarate biosynthesis	-	TCONS_00036333	0	0	0	0	0	0	0	0	0	0	0	0	0
225	SC	comp71467_c0_seq1	2	-	-	-	-	-	-	-	-	-	-	-	-	-	-	-	-	-	-	-	-	-	-	-	-	-	-	-	-	G2T-5802-MONOMER	MLOC_7690.1	chlorogenic acid biosynthesis I	-	-	-	-	-	-	-	-	-	-	-	-	-	-	-
226	SC	comp71467_c0_seq1	2	-	-	-	-	-	-	-	-	-	-	-	-	-	-	-	-	-	-	-	-	-	-	-	-	-	-	-	-	G2T-5802-MONOMER	MLOC_7690.1	phenylpropanoid biosynthesis	-	-	-	-	-	-	-	-	-	-	-	-	-	-	-
227	SC	comp71467_c0_seq1	2	-	-	-	-	-	-	-	-	-	-	-	-	-	-	-	-	-	-	-	-	-	-	-	-	-	-	-	-	G2T-5802-MONOMER	shikimate <i>O-</i>hydroxycinnamoyltransferase	chlorogenic acid biosynthesis I	-	-	-	-	-	-	-	-	-	-	-	-	-	-	-
228	SC	comp71467_c0_seq1	2	-	-	-	-	-	-	-	-	-	-	-	-	-	-	-	-	-	-	-	-	-	-	-	-	-	-	-	-	G2T-5802-MONOMER	shikimate <i>O-</i>hydroxycinnamoyltransferase	chlorogenic acid biosynthesis II	-	-	-	-	-	-	-	-	-	-	-	-	-	-	-
229	SC	comp71467_c0_seq1	2	-	-	-	-	-	-	-	-	-	-	-	-	-	-	-	-	-	-	-	-	-	-	-	-	-	-	-	-	G2T-5802-MONOMER	shikimate <i>O-</i>hydroxycinnamoyltransferase	phaselate biosynthesis	-	-	-	-	-	-	-	-	-	-	-	-	-	-	-
230	SC	comp71467_c0_seq1	2	-	-	-	-	-	-	-	-	-	-	-	-	-	-	-	-	-	-	-	-	-	-	-	-	-	-	-	-	G2T-5802-MONOMER	shikimate <i>O-</i>hydroxycinnamoyltransferase	phenylpropanoid biosynthesis	-	-	-	-	-	-	-	-	-	-	-	-	-	-	-
231	SC	comp71467_c0_seq1	2	-	-	-	-	-	-	-	-	-	-	-	-	-	-	-	-	-	-	-	-	-	-	-	-	-	-	-	-	G2T-5802-MONOMER	shikimate <i>O-</i>hydroxycinnamoyltransferase	simplecoumarins biosynthesis	-	-	-	-	-	-	-	-	-	-	-	-	-	-	-
232	SC	comp61608_c0_seq4	2	-	-	dn	-	6	100.99	blastx	gi|20532373|sp|P46248.2|AAT5_ARATH	coding	fwd	UniRef90_M0V0J0	-	PF00155	Aminotransferase class I and II	-	-	GO:0006520	cellular amino acid metabolic process	GO:0003824	catalytic activity	GO:0009507	chloroplast	OJ1004_E04.34	K00811 aspartate aminotransferase, chloroplastic [EC:2.6.1.1]	K00811	aspartate aminotransferase, chloroplastic [EC:2.6.1.1]	osa00220	Arginine biosynthesis	G2T-6796-MONOMER	-	isoleucine biosynthesis I	aspartate biosynthesis I	TCONS_00032122	0	0	0	0	0	0	0	0	0	0	0	0	0
233	SC	comp61608_c0_seq4	2	-	-	-	-	-	-	-	-	-	-	-	-	-	-	-	-	GO:0009058	biosynthetic process	GO:0004069	L-aspartate:2-oxoglutarate aminotransferase activity	GO:0009536	plastid	-	-	-	-	osa00250	Alanine, aspartate and glutamate metabolism	G2T-6796-MONOMER	-	superpathway of aspartate and asparagine biosynthesis	asparagine degradation I	-	-	-	-	-	-	-	-	-	-	-	-	-	-
234	SC	comp61608_c0_seq4	2	-	-	-	-	-	-	-	-	-	-	-	-	-	-	-	-	GO:0009409	response to cold	GO:0008483	transaminase activity	GO:0009570	chloroplast stroma	-	-	-	-	osa00270	Cysteine and methionine metabolism	G2T-6796-MONOMER	-	threonine biosynthesis	asparagine biosynthesis I	-	-	-	-	-	-	-	-	-	-	-	-	-	-
235	SC	comp61608_c0_seq4	2	-	-	-	-	-	-	-	-	-	-	-	-	-	-	-	-	GO:0046686	response to cadmium ion	GO:0030170	pyridoxal phosphate binding	GO:0009941	chloroplast envelope	-	-	-	-	osa00330	Arginine and proline metabolism	G2T-6796-MONOMER	aspartate transaminase	C4 photosynthetic carbon assimilation cycle, NAD-ME type	-	-	-	-	-	-	-	-	-	-	-	-	-	-	-
236	SC	comp61608_c0_seq4	2	-	-	-	-	-	-	-	-	-	-	-	-	-	-	-	-	-	-	GO:0033853	aspartate-prephenate aminotransferase activity	GO:0010319	stromule	-	-	-	-	osa00350	Tyrosine metabolism	G2T-6796-MONOMER	aspartate transaminase	C4 photosynthetic carbon assimilation cycle, PEPCK type	-	-	-	-	-	-	-	-	-	-	-	-	-	-	-
237	SC	comp61608_c0_seq4	2	-	-	-	-	-	-	-	-	-	-	-	-	-	-	-	-	-	-	GO:0033854	glutamate-prephenate aminotransferase activity	GO:0048046	apoplast	-	-	-	-	osa00360	Phenylalanine metabolism	G2T-6796-MONOMER	aspartate transaminase	aspartate biosynthesis	-	-	-	-	-	-	-	-	-	-	-	-	-	-	-
238	SC	comp61608_c0_seq4	2	-	-	-	-	-	-	-	-	-	-	-	-	-	-	-	-	-	-	-	-	-	-	-	-	-	-	osa00400	Phenylalanine, tyrosine and tryptophan biosynthesis	G2T-6796-MONOMER	aspartate transaminase	aspartate degradation I	-	-	-	-	-	-	-	-	-	-	-	-	-	-	-
239	SC	comp61608_c0_seq4	2	-	-	-	-	-	-	-	-	-	-	-	-	-	-	-	-	-	-	-	-	-	-	-	-	-	-	osa00950	Isoquinoline alkaloid biosynthesis	G2T-6796-MONOMER	aspartate transaminase	aspartate degradation II	-	-	-	-	-	-	-	-	-	-	-	-	-	-	-
240	SC	comp61608_c0_seq4	2	-	-	-	-	-	-	-	-	-	-	-	-	-	-	-	-	-	-	-	-	-	-	-	-	-	-	osa00960	Tropane, piperidine and pyridine alkaloid biosynthesis	-	-	-	-	-	-	-	-	-	-	-	-	-	-	-	-	-	-
241	SC	comp61608_c0_seq4	2	-	-	-	-	-	-	-	-	-	-	-	-	-	-	-	-	-	-	-	-	-	-	-	-	-	-	osa01100	Metabolic pathways	-	-	-	-	-	-	-	-	-	-	-	-	-	-	-	-	-	-
242	SC	comp61608_c0_seq4	2	-	-	-	-	-	-	-	-	-	-	-	-	-	-	-	-	-	-	-	-	-	-	-	-	-	-	osa01110	Biosynthesis of secondary metabolites	-	-	-	-	-	-	-	-	-	-	-	-	-	-	-	-	-	-
243	SC	comp61608_c0_seq4	2	-	-	-	-	-	-	-	-	-	-	-	-	-	-	-	-	-	-	-	-	-	-	-	-	-	-	osa01210	2-Oxocarboxylic acid metabolism	-	-	-	-	-	-	-	-	-	-	-	-	-	-	-	-	-	-
244	SC	comp61608_c0_seq4	2	-	-	-	-	-	-	-	-	-	-	-	-	-	-	-	-	-	-	-	-	-	-	-	-	-	-	osa01230	Biosynthesis of amino acids	-	-	-	-	-	-	-	-	-	-	-	-	-	-	-	-	-	-
245	SC	comp67024_c1_seq77	2	-	-	dn	-	6	68.91	-	-	coding	rev	-	UniRef90_F2CVT5	-	-	-	-	-	-	-	-	-	-	-	-	-	-	-	-	-	-	-	-	TCONS_00033830	0	0	0	0	0	0	0	0	0	0	0	0	0
246	SC	comp699913_c1_seq4	2	-	-	dn	-	4	73.58	-	-	coding	fwd	UniRef90_Q7XZE6	-	-	-	-	-	-	-	-	-	-	-	-	-	-	-	-	-	GN7F-25358-MONOMER	-	1D-<i>myo</i>-inositol hexakisphosphate biosynthesis III (<i>Spirodela polyrrhiza</i>)	-	TCONS_00030267	0	0	0	0	1	0	0	0	0	0	0	0	0
247	SC	comp699913_c1_seq4	2	-	-	-	-	-	-	-	-	-	-	-	-	-	-	-	-	-	-	-	-	-	-	-	-	-	-	-	-	GN7F-25358-MONOMER	-	<i>myo</i>-inositol biosynthesis	-	-	-	-	-	-	-	-	-	-	-	-	-	-	-
248	SC	comp68026_c5_seq25	2	-	-	dn	-	2	14.38	blastx	gi|75296365|sp|Q7XLR1.2|PIP26_ORYSJ	coding	fwd	UniRef90_M0X1K4	-	PF00230	Major intrinsic protein	-	-	GO:0006833	water transport	GO:0015250	water channel activity	GO:0005634	nucleus	PIP2-6	K09872 aquaporin PIP	K09872	aquaporin PIP	-	-	-	-	-	-	TCONS_00030633	0	0	0	0	0	0	0	0	0	0	0	0	0
249	SC	comp68026_c5_seq25	2	-	-	-	-	-	-	-	-	-	-	-	-	-	-	-	-	GO:0009414	response to water deprivation	GO:0031625	ubiquitin protein ligase binding	GO:0005773	vacuole	-	-	-	-	-	-	-	-	-	-	-	-	-	-	-	-	-	-	-	-	-	-	-	-
250	SC	comp68026_c5_seq25	2	-	-	-	-	-	-	-	-	-	-	-	-	-	-	-	-	GO:0009737	response to abscisic acid stimulus	-	-	GO:0009506	plasmodesma	-	-	-	-	-	-	-	-	-	-	-	-	-	-	-	-	-	-	-	-	-	-	-	-
251	SC	comp68026_c5_seq25	2	-	-	-	-	-	-	-	-	-	-	-	-	-	-	-	-	GO:0048767	root hair elongation	-	-	GO:0009507	chloroplast	-	-	-	-	-	-	-	-	-	-	-	-	-	-	-	-	-	-	-	-	-	-	-	-
252	SC	comp68026_c5_seq25	2	-	-	-	-	-	-	-	-	-	-	-	-	-	-	-	-	GO:0080170	hydrogen peroxide transmembrane transport	-	-	GO:0016021	integral to membrane	-	-	-	-	-	-	-	-	-	-	-	-	-	-	-	-	-	-	-	-	-	-	-	-
253	SC	comp68026_c5_seq25	2	-	-	-	-	-	-	-	-	-	-	-	-	-	-	-	-	-	-	-	-	GO:0046658	anchored to plasma membrane	-	-	-	-	-	-	-	-	-	-	-	-	-	-	-	-	-	-	-	-	-	-	-	-
254	SC	comp65986_c0_seq4	2	-	-	dn	-	7	70.54	transdecoder	-	coding	rev	-	UniRef90_K3YIJ8	-	-	-	-	-	-	-	-	-	-	-	-	-	-	-	-	-	-	-	-	TCONS_00050753	0	0	0	0	0	1	0	0	0	0	0	0	0
255	SC	comp66366_c0_seq14	3	-	-	dn	-	-	-	transdecoder.blastx	gi|229891483|sp|Q8GX86.2|PME21_ARATH	coding	both	UniRef90_F2EFN5	UniRef90_C4J319	PF01095	Pectinesterase	-	-	GO:0009624	response to nematode	GO:0004857	enzyme inhibitor activity	GO:0005618	cell wall	-	-	-	-	-	-	-	-	-	-	TCONS_00040645	0	0	0	0	0	0	0	0	0	0	0	0	0
256	SC	comp66366_c0_seq14	3	-	-	-	-	-	-	-	-	-	-	-	-	-	-	-	-	GO:0042545	cell wall modification	GO:0030599	pectinesterase activity	GO:0005737	cytoplasm	-	-	-	-	-	-	-	-	-	-	-	-	-	-	-	-	-	-	-	-	-	-	-	-
257	SC	comp66366_c0_seq14	3	-	-	-	-	-	-	-	-	-	-	-	-	-	-	-	-	-	-	-	-	GO:0005886	plasma membrane	-	-	-	-	-	-	-	-	-	-	-	-	-	-	-	-	-	-	-	-	-	-	-	-
258	SC	comp66366_c0_seq14	3	-	-	-	-	-	-	-	-	-	-	-	-	-	-	-	-	-	-	-	-	GO:0048046	apoplast	-	-	-	-	-	-	-	-	-	-	-	-	-	-	-	-	-	-	-	-	-	-	-	-
259	SC	comp67971_c0_seq120	2	-	-	dn	-	4	14.43	blastx	gi|75165700|sp|Q94G86.1|ALL9_OLEEU	coding	fwd	UniRef90_F2CWF1	-	PF07983	X8 domain	-	-	GO:0005975	carbohydrate metabolic process	GO:0003824	catalytic activity	-	-	glucan endo-1,3-beta-glucosidase 7	-	-	-	-	-	-	-	-	-	TCONS_00040109	0	0	0	0	0	0	0	0	0	0	0	0	0
260	SC	comp67971_c0_seq120	2	-	-	-	-	-	-	-	-	-	-	-	-	-	-	-	-	-	-	GO:0004553	hydrolase activity	-	-	-	-	-	-	-	-	-	-	-	-	-	-	-	-	-	-	-	-	-	-	-	-	-	-
261	SC	comp67971_c0_seq120	2	-	-	-	-	-	-	-	-	-	-	-	-	-	-	-	-	-	-	GO:0016787	hydrolase activity	-	-	-	-	-	-	-	-	-	-	-	-	-	-	-	-	-	-	-	-	-	-	-	-	-	-
262	SC	comp67971_c0_seq120	2	-	-	-	-	-	-	-	-	-	-	-	-	-	-	-	-	-	-	GO:0016798	hydrolase activity	-	-	-	-	-	-	-	-	-	-	-	-	-	-	-	-	-	-	-	-	-	-	-	-	-	-
263	SC	comp33126_c0_seq1	2	-	-	dn	-	-	-	-	-	noncoding	-	-	-	-	-	-	-	-	-	-	-	-	-	-	-	-	-	-	-	-	-	-	-	TCONS_00037424	0	0	0	0	1	0	0	0	0	1	0	0	0
264	SC	comp68729_c0_seq30	3	-	-	dn	dn	3	91.46	transdecoder	-	coding	rev	-	UniRef90_F2CVY7	PF00343	Carbohydrate phosphorylase	-	-	GO:0005975	carbohydrate metabolic process	GO:0004645	phosphorylase activity	-	-	alpha-glucan phosphorylase, H isozyme	K00688 starch phosphorylase [EC:2.4.1.1]	K00688	starch phosphorylase [EC:2.4.1.1]	osa00500	Starch and sucrose metabolism	-	-	-	-	TCONS_00017290	1	0	0	0	0	0	0	0	0	0	0	0	0
265	SC	comp68729_c0_seq30	3	-	-	-	-	-	-	-	-	-	-	-	-	-	-	-	-	-	-	GO:0008184	glycogen phosphorylase activity	-	-	alpha-glucan phosphorylase, H isozyme	K00688 starch phosphorylase [EC:2.4.1.1]	K00688	starch phosphorylase [EC:2.4.1.1]	osa01100	Metabolic pathways	-	-	-	-	-	-	-	-	-	-	-	-	-	-	-	-	-	-
266	SC	comp68729_c0_seq30	3	-	-	-	-	-	-	-	-	-	-	-	-	-	-	-	-	-	-	GO:0030170	pyridoxal phosphate binding	-	-	-	-	-	-	osa01110	Biosynthesis of secondary metabolites	-	-	-	-	-	-	-	-	-	-	-	-	-	-	-	-	-	-
267	SC	comp68729_c0_seq30	3	-	-	-	-	-	-	-	-	-	-	-	-	-	-	-	-	-	-	-	-	-	-	-	-	-	-	osa04931	Insulin resistance	-	-	-	-	-	-	-	-	-	-	-	-	-	-	-	-	-	-
268	SC	comp68729_c0_seq30	3	-	-	-	-	-	-	-	-	-	-	-	-	-	-	-	-	-	-	-	-	-	-	-	-	-	-	osa00500	Starch and sucrose metabolism	-	-	-	-	-	-	-	-	-	-	-	-	-	-	-	-	-	-
269	SC	comp68729_c0_seq30	3	-	-	-	-	-	-	-	-	-	-	-	-	-	-	-	-	-	-	-	-	-	-	-	-	-	-	osa01100	Metabolic pathways	-	-	-	-	-	-	-	-	-	-	-	-	-	-	-	-	-	-
270	SC	comp68729_c0_seq30	3	-	-	-	-	-	-	-	-	-	-	-	-	-	-	-	-	-	-	-	-	-	-	-	-	-	-	osa01110	Biosynthesis of secondary metabolites	-	-	-	-	-	-	-	-	-	-	-	-	-	-	-	-	-	-
271	SC	comp68729_c0_seq30	3	-	-	-	-	-	-	-	-	-	-	-	-	-	-	-	-	-	-	-	-	-	-	-	-	-	-	osa04931	Insulin resistance	-	-	-	-	-	-	-	-	-	-	-	-	-	-	-	-	-	-
272	SC	comp700908_c0_seq73	2	-	-	dn	-	3	90.23	blastx-mismatches	gi|75207666|sp|Q9STF3.1|PP265_ARATH	coding	both	UniRef90_I1HTD7	UniRef90_K4IT15	PF01535	PPR repeat	-	-	GO:0031425	chloroplast RNA processing	-	-	-	-	pentatricopeptide repeat-containing protein At3g46790, chloroplastic	-	-	-	-	-	-	-	-	-	TCONS_00026624	0	0	0	0	1	0	0	0	0	1	0	0	0
273	SC	comp700908_c0_seq73	2	-	-	-	-	-	-	-	-	-	-	-	-	PF13041	PPR repeat family	-	-	GO:0031426	polycistronic mRNA processing	-	-	-	-	-	-	-	-	-	-	-	-	-	-	-	-	-	-	-	-	-	-	-	-	-	-	-	-
274	SC	comp700908_c0_seq73	2	-	-	-	-	-	-	-	-	-	-	-	-	PF14432	DYW family of nucleic acid deaminases	-	-	-	-	-	-	-	-	-	-	-	-	-	-	-	-	-	-	-	-	-	-	-	-	-	-	-	-	-	-	-	-
275	SC	comp700500_c4_seq28	2	-	-	dn	-	5	43.54	blastx.transdecoder	gi|189046706|sp|A1Y2B7.1|SGS3_MAIZE	coding	fwd	UniRef90_M8AA45	-	-	-	-	-	GO:0009616	virus induced gene silencing	-	-	GO:0005737	cytoplasm	protein SUPPRESSOR OF GENE SILENCING 3 homolog	-	-	-	-	-	-	-	-	-	TCONS_00007473	0	0	0	0	0	0	0	0	0	0	0	0	0
276	SC	comp700500_c4_seq28	2	-	-	-	-	-	-	-	-	-	-	-	-	-	-	-	-	GO:0010025	wax biosynthetic process	-	-	GO:0005783	endoplasmic reticulum	-	-	-	-	-	-	-	-	-	-	-	-	-	-	-	-	-	-	-	-	-	-	-	-
277	SC	comp700500_c4_seq28	2	-	-	-	-	-	-	-	-	-	-	-	-	-	-	-	-	GO:0010050	vegetative phase change	-	-	GO:0005829	cytosol	-	-	-	-	-	-	-	-	-	-	-	-	-	-	-	-	-	-	-	-	-	-	-	-
278	SC	comp700500_c4_seq28	2	-	-	-	-	-	-	-	-	-	-	-	-	-	-	-	-	GO:0010267	production of ta-siRNAs involved in RNA interference	-	-	-	-	-	-	-	-	-	-	-	-	-	-	-	-	-	-	-	-	-	-	-	-	-	-	-	-
279	SC	comp700500_c4_seq28	2	-	-	-	-	-	-	-	-	-	-	-	-	-	-	-	-	GO:0031047	gene silencing by RNA	-	-	-	-	-	-	-	-	-	-	-	-	-	-	-	-	-	-	-	-	-	-	-	-	-	-	-	-
280	SC	comp700500_c4_seq28	2	-	-	-	-	-	-	-	-	-	-	-	-	-	-	-	-	GO:0051607	defense response to virus	-	-	-	-	-	-	-	-	-	-	-	-	-	-	-	-	-	-	-	-	-	-	-	-	-	-	-	-
281	SC	comp63164_c0_seq3	2	-	-	dn	-	5	144.65	-	-	coding	rev	-	UniRef90_F2D3J4	-	-	-	-	-	-	-	-	-	-	-	-	-	-	-	-	-	-	-	-	TCONS_00047021	0	0	0	0	0	0	0	0	0	1	0	0	0
282	SC	comp701269_c4_seq2	2	-	-	dn	-	-	-	transdecoder	-	coding	both	UniRef90_C6T893	UniRef90_M8C3H7	PF03143	Elongation factor Tu C-terminal domain	-	-	GO:0006184	GTP catabolic process	GO:0000166	nucleotide binding	GO:0005634	nucleus	elongation factor 1-alpha	K03231 elongation factor 1-alpha	K03231	elongation factor 1-alpha	osa03013	RNA transport	-	-	-	-	TCONS_00026604	0	0	0	0	0	0	0	0	0	0	0	0	0
283	SC	comp701269_c4_seq2	2	-	-	-	-	-	-	-	-	-	-	-	-	PF03144	Elongation factor Tu domain 2	-	-	GO:0006414	translational elongation	GO:0003746	translation elongation factor activity	GO:0005730	nucleolus	-	-	-	-	-	-	-	-	-	-	-	-	-	-	-	-	-	-	-	-	-	-	-	-
284	SC	comp701269_c4_seq2	2	-	-	-	-	-	-	-	-	-	-	-	-	-	-	-	-	GO:0046686	response to cadmium ion	GO:0003924	GTPase activity	GO:0005737	cytoplasm	-	-	-	-	-	-	-	-	-	-	-	-	-	-	-	-	-	-	-	-	-	-	-	-
285	SC	comp701269_c4_seq2	2	-	-	-	-	-	-	-	-	-	-	-	-	-	-	-	-	-	-	GO:0005525	GTP binding	GO:0005739	mitochondrion	-	-	-	-	-	-	-	-	-	-	-	-	-	-	-	-	-	-	-	-	-	-	-	-
286	SC	comp701269_c4_seq2	2	-	-	-	-	-	-	-	-	-	-	-	-	-	-	-	-	-	-	-	-	GO:0005773	vacuole	-	-	-	-	-	-	-	-	-	-	-	-	-	-	-	-	-	-	-	-	-	-	-	-
287	SC	comp701269_c4_seq2	2	-	-	-	-	-	-	-	-	-	-	-	-	-	-	-	-	-	-	-	-	GO:0005774	vacuolar membrane	-	-	-	-	-	-	-	-	-	-	-	-	-	-	-	-	-	-	-	-	-	-	-	-
288	SC	comp701269_c4_seq2	2	-	-	-	-	-	-	-	-	-	-	-	-	-	-	-	-	-	-	-	-	GO:0005829	cytosol	-	-	-	-	-	-	-	-	-	-	-	-	-	-	-	-	-	-	-	-	-	-	-	-
289	SC	comp701269_c4_seq2	2	-	-	-	-	-	-	-	-	-	-	-	-	-	-	-	-	-	-	-	-	GO:0005886	plasma membrane	-	-	-	-	-	-	-	-	-	-	-	-	-	-	-	-	-	-	-	-	-	-	-	-
290	SC	comp701269_c4_seq2	2	-	-	-	-	-	-	-	-	-	-	-	-	-	-	-	-	-	-	-	-	GO:0009506	plasmodesma	-	-	-	-	-	-	-	-	-	-	-	-	-	-	-	-	-	-	-	-	-	-	-	-
291	SC	comp701269_c4_seq2	2	-	-	-	-	-	-	-	-	-	-	-	-	-	-	-	-	-	-	-	-	GO:0009507	chloroplast	-	-	-	-	-	-	-	-	-	-	-	-	-	-	-	-	-	-	-	-	-	-	-	-
292	SC	comp701269_c4_seq2	2	-	-	-	-	-	-	-	-	-	-	-	-	-	-	-	-	-	-	-	-	GO:0016020	membrane	-	-	-	-	-	-	-	-	-	-	-	-	-	-	-	-	-	-	-	-	-	-	-	-
293	SC	comp68026_c4_seq1	11	-	-	dn	-	2	14.38	transdecoder	-	noncoding	-	-	-	-	-	-	-	-	-	-	-	-	-	-	-	-	-	-	-	-	-	-	-	-	-	-	-	-	-	-	-	-	-	-	-	-	-
294	SC	comp68417_c0_seq18	8	-	-	dn	-	7	70.13	transdecoder	-	coding	both	UniRef90_UPI00027F9D7C	UniRef90_F4Y592	PF00183	Hsp90 protein	-	-	GO:0006457	protein folding	GO:0005524	ATP binding	GO:0005618	cell wall	OJ1118_A06.20-1, OJ1118_A06.20-2, OJ1345_D02.4-1, OJ1345_D02.4-2	K04079 molecular chaperone HtpG	K04079	molecular chaperone HtpG	osa04141	Protein processing in endoplasmic reticulum	-	-	-	-	TCONS_00015948	1	0	0	0	0	0	0	0	0	0	0	0	0
295	SC	comp68417_c0_seq18	8	-	-	-	-	-	-	-	-	-	-	-	-	PF02518	Histidine kinase-, DNA gyrase B-, and HSP90-like ATPase	-	-	GO:0006950	response to stress	GO:0051082	unfolded protein binding	GO:0005634	nucleus	-	-	-	-	osa04626	Plant-pathogen interaction	-	-	-	-	-	-	-	-	-	-	-	-	-	-	-	-	-	-
296	SC	comp68417_c0_seq18	8	-	-	-	-	-	-	-	-	-	-	-	-	-	-	-	-	-	-	-	-	GO:0005774	vacuolar membrane	-	-	-	-	-	-	-	-	-	-	-	-	-	-	-	-	-	-	-	-	-	-	-	-
297	SC	comp68417_c0_seq18	8	-	-	-	-	-	-	-	-	-	-	-	-	-	-	-	-	-	-	-	-	GO:0005794	Golgi apparatus	-	-	-	-	-	-	-	-	-	-	-	-	-	-	-	-	-	-	-	-	-	-	-	-
298	SC	comp68417_c0_seq18	8	-	-	-	-	-	-	-	-	-	-	-	-	-	-	-	-	-	-	-	-	GO:0005829	cytosol	-	-	-	-	-	-	-	-	-	-	-	-	-	-	-	-	-	-	-	-	-	-	-	-
299	SC	comp68417_c0_seq18	8	-	-	-	-	-	-	-	-	-	-	-	-	-	-	-	-	-	-	-	-	GO:0005886	plasma membrane	-	-	-	-	-	-	-	-	-	-	-	-	-	-	-	-	-	-	-	-	-	-	-	-
300	SC	comp68417_c0_seq18	8	-	-	-	-	-	-	-	-	-	-	-	-	-	-	-	-	-	-	-	-	GO:0009570	chloroplast stroma	-	-	-	-	-	-	-	-	-	-	-	-	-	-	-	-	-	-	-	-	-	-	-	-
301	SC	comp68417_c0_seq18	8	-	-	-	-	-	-	-	-	-	-	-	-	-	-	-	-	-	-	-	-	GO:0048046	apoplast	-	-	-	-	-	-	-	-	-	-	-	-	-	-	-	-	-	-	-	-	-	-	-	-
302	SC	comp62125_c0_seq4	2	-	-	dn	-	1	48.51	transdecoder	-	coding	rev	-	UniRef90_M0V6F4	PF16381	Coatomer subunit gamma-1 C-terminal appendage platform	-	-	GO:0006886	intracellular protein transport	GO:0005198	structural molecule activity	GO:0030117	membrane coat	coatomer subunit gamma-2	K17267 coatomer protein complex, subunit gamma	K17267	coatomer protein complex, subunit gamma	-	-	-	-	-	-	TCONS_00025043	0	0	0	0	0	0	0	0	0	0	0	0	0
303	SC	comp62125_c0_seq4	2	-	-	-	-	-	-	-	-	-	-	-	-	-	-	-	-	GO:0016192	vesicle-mediated transport	GO:0005488	binding	GO:0030126	COPI vesicle coat	-	-	-	-	-	-	-	-	-	-	-	-	-	-	-	-	-	-	-	-	-	-	-	-
304	SC	comp63679_c0_seq5	1	-	-	dn	-	4	50.99	blastx	gi|75337425|sp|Q9SMS0.1|NDHT_ARATH	coding	both	UniRef90_M0V0Z5	UniRef90_F2CRY3	PF00226	DnaJ domain	-	-	-	-	GO:0031072	heat shock protein binding	-	-	NAD(P)H-quinone oxidoreductase subunit T, chloroplastic	-	-	-	-	-	G2T-6899-MONOMER	pyruvate kinase	Rubisco shunt	-	TCONS_00041262	0	0	0	0	0	0	0	0	0	0	0	0	0
305	SC	comp63679_c0_seq5	1	-	-	-	-	-	-	-	-	-	-	-	-	-	-	-	-	-	-	-	-	-	-	-	-	-	-	-	-	G2T-6899-MONOMER	pyruvate kinase	glycerol degradation to butanol	-	-	-	-	-	-	-	-	-	-	-	-	-	-	-
306	SC	comp63679_c0_seq5	1	-	-	-	-	-	-	-	-	-	-	-	-	-	-	-	-	-	-	-	-	-	-	-	-	-	-	-	-	G2T-6899-MONOMER	pyruvate kinase	glycolysis I (from glucose 6-phosphate)	-	-	-	-	-	-	-	-	-	-	-	-	-	-	-
307	SC	comp63679_c0_seq5	1	-	-	-	-	-	-	-	-	-	-	-	-	-	-	-	-	-	-	-	-	-	-	-	-	-	-	-	-	G2T-6899-MONOMER	pyruvate kinase	glycolysis II (from fructose 6-phosphate)	-	-	-	-	-	-	-	-	-	-	-	-	-	-	-
308	SC	comp63679_c0_seq5	1	-	-	-	-	-	-	-	-	-	-	-	-	-	-	-	-	-	-	-	-	-	-	-	-	-	-	-	-	G2T-6899-MONOMER	pyruvate kinase	glycolysis IV (plant cytosol)	-	-	-	-	-	-	-	-	-	-	-	-	-	-	-
309	SC	comp63679_c0_seq5	1	-	-	-	-	-	-	-	-	-	-	-	-	-	-	-	-	-	-	-	-	-	-	-	-	-	-	-	-	G2T-6899-MONOMER	pyruvate kinase	glycolysis VI (metazoan)	-	-	-	-	-	-	-	-	-	-	-	-	-	-	-
310	SC	comp63194_c0_seq4	8	-	-	dn	-	5	154.51	blastx	gi|143455890|sp|Q0DM51.2|RH3_ORYSJ	coding	fwd	UniRef90_I1GLD2	-	PF08152	GUCT (NUC152) domain	-	-	-	-	GO:0000166	nucleotide binding	GO:0005634	nucleus	-	-	-	-	-	-	-	-	-	-	TCONS_00004254	0	0	0	0	0	0	0	0	0	0	0	0	0
311	SC	comp63194_c0_seq4	8	-	-	-	-	-	-	-	-	-	-	-	-	-	-	-	-	-	-	GO:0001882	nucleoside binding	-	-	-	-	-	-	-	-	-	-	-	-	-	-	-	-	-	-	-	-	-	-	-	-	-	-
312	SC	comp63194_c0_seq4	8	-	-	-	-	-	-	-	-	-	-	-	-	-	-	-	-	-	-	GO:0001883	purine nucleoside binding	-	-	-	-	-	-	-	-	-	-	-	-	-	-	-	-	-	-	-	-	-	-	-	-	-	-
313	SC	comp63194_c0_seq4	8	-	-	-	-	-	-	-	-	-	-	-	-	-	-	-	-	-	-	GO:0003676	nucleic acid binding	-	-	-	-	-	-	-	-	-	-	-	-	-	-	-	-	-	-	-	-	-	-	-	-	-	-
314	SC	comp63194_c0_seq4	8	-	-	-	-	-	-	-	-	-	-	-	-	-	-	-	-	-	-	GO:0003723	RNA binding	-	-	-	-	-	-	-	-	-	-	-	-	-	-	-	-	-	-	-	-	-	-	-	-	-	-
315	SC	comp63194_c0_seq4	8	-	-	-	-	-	-	-	-	-	-	-	-	-	-	-	-	-	-	GO:0003824	catalytic activity	-	-	-	-	-	-	-	-	-	-	-	-	-	-	-	-	-	-	-	-	-	-	-	-	-	-
316	SC	comp63194_c0_seq4	8	-	-	-	-	-	-	-	-	-	-	-	-	-	-	-	-	-	-	GO:0004386	helicase activity	-	-	-	-	-	-	-	-	-	-	-	-	-	-	-	-	-	-	-	-	-	-	-	-	-	-
317	SC	comp63194_c0_seq4	8	-	-	-	-	-	-	-	-	-	-	-	-	-	-	-	-	-	-	GO:0005488	binding	-	-	-	-	-	-	-	-	-	-	-	-	-	-	-	-	-	-	-	-	-	-	-	-	-	-
318	SC	comp63194_c0_seq4	8	-	-	-	-	-	-	-	-	-	-	-	-	-	-	-	-	-	-	GO:0005524	ATP binding	-	-	-	-	-	-	-	-	-	-	-	-	-	-	-	-	-	-	-	-	-	-	-	-	-	-
319	SC	comp63194_c0_seq4	8	-	-	-	-	-	-	-	-	-	-	-	-	-	-	-	-	-	-	GO:0008026	ATP-dependent helicase activity	-	-	-	-	-	-	-	-	-	-	-	-	-	-	-	-	-	-	-	-	-	-	-	-	-	-
320	SC	comp63194_c0_seq4	8	-	-	-	-	-	-	-	-	-	-	-	-	-	-	-	-	-	-	GO:0008270	zinc ion binding	-	-	-	-	-	-	-	-	-	-	-	-	-	-	-	-	-	-	-	-	-	-	-	-	-	-
321	SC	comp63194_c0_seq4	8	-	-	-	-	-	-	-	-	-	-	-	-	-	-	-	-	-	-	GO:0016462	pyrophosphatase activity	-	-	-	-	-	-	-	-	-	-	-	-	-	-	-	-	-	-	-	-	-	-	-	-	-	-
322	SC	comp63194_c0_seq4	8	-	-	-	-	-	-	-	-	-	-	-	-	-	-	-	-	-	-	GO:0016787	hydrolase activity	-	-	-	-	-	-	-	-	-	-	-	-	-	-	-	-	-	-	-	-	-	-	-	-	-	-
323	SC	comp63194_c0_seq4	8	-	-	-	-	-	-	-	-	-	-	-	-	-	-	-	-	-	-	GO:0016817	hydrolase activity	-	-	-	-	-	-	-	-	-	-	-	-	-	-	-	-	-	-	-	-	-	-	-	-	-	-
324	SC	comp63194_c0_seq4	8	-	-	-	-	-	-	-	-	-	-	-	-	-	-	-	-	-	-	GO:0016818	hydrolase activity	-	-	-	-	-	-	-	-	-	-	-	-	-	-	-	-	-	-	-	-	-	-	-	-	-	-
325	SC	comp63194_c0_seq4	8	-	-	-	-	-	-	-	-	-	-	-	-	-	-	-	-	-	-	GO:0016887	ATPase activity	-	-	-	-	-	-	-	-	-	-	-	-	-	-	-	-	-	-	-	-	-	-	-	-	-	-
326	SC	comp63194_c0_seq4	8	-	-	-	-	-	-	-	-	-	-	-	-	-	-	-	-	-	-	GO:0017076	purine nucleotide binding	-	-	-	-	-	-	-	-	-	-	-	-	-	-	-	-	-	-	-	-	-	-	-	-	-	-
327	SC	comp63194_c0_seq4	8	-	-	-	-	-	-	-	-	-	-	-	-	-	-	-	-	-	-	GO:0017111	nucleoside-triphosphatase activity	-	-	-	-	-	-	-	-	-	-	-	-	-	-	-	-	-	-	-	-	-	-	-	-	-	-
328	SC	comp63194_c0_seq4	8	-	-	-	-	-	-	-	-	-	-	-	-	-	-	-	-	-	-	GO:0030554	adenyl nucleotide binding	-	-	-	-	-	-	-	-	-	-	-	-	-	-	-	-	-	-	-	-	-	-	-	-	-	-
329	SC	comp63194_c0_seq4	8	-	-	-	-	-	-	-	-	-	-	-	-	-	-	-	-	-	-	GO:0032549	ribonucleoside binding	-	-	-	-	-	-	-	-	-	-	-	-	-	-	-	-	-	-	-	-	-	-	-	-	-	-
330	SC	comp63194_c0_seq4	8	-	-	-	-	-	-	-	-	-	-	-	-	-	-	-	-	-	-	GO:0032550	purine ribonucleoside binding	-	-	-	-	-	-	-	-	-	-	-	-	-	-	-	-	-	-	-	-	-	-	-	-	-	-
331	SC	comp63194_c0_seq4	8	-	-	-	-	-	-	-	-	-	-	-	-	-	-	-	-	-	-	GO:0032553	ribonucleotide binding	-	-	-	-	-	-	-	-	-	-	-	-	-	-	-	-	-	-	-	-	-	-	-	-	-	-
332	SC	comp63194_c0_seq4	8	-	-	-	-	-	-	-	-	-	-	-	-	-	-	-	-	-	-	GO:0032555	purine ribonucleotide binding	-	-	-	-	-	-	-	-	-	-	-	-	-	-	-	-	-	-	-	-	-	-	-	-	-	-
333	SC	comp63194_c0_seq4	8	-	-	-	-	-	-	-	-	-	-	-	-	-	-	-	-	-	-	GO:0032559	adenyl ribonucleotide binding	-	-	-	-	-	-	-	-	-	-	-	-	-	-	-	-	-	-	-	-	-	-	-	-	-	-
334	SC	comp63194_c0_seq4	8	-	-	-	-	-	-	-	-	-	-	-	-	-	-	-	-	-	-	GO:0035639	purine ribonucleoside triphosphate binding	-	-	-	-	-	-	-	-	-	-	-	-	-	-	-	-	-	-	-	-	-	-	-	-	-	-
335	SC	comp63194_c0_seq4	8	-	-	-	-	-	-	-	-	-	-	-	-	-	-	-	-	-	-	GO:0042623	ATPase activity	-	-	-	-	-	-	-	-	-	-	-	-	-	-	-	-	-	-	-	-	-	-	-	-	-	-
336	SC	comp63194_c0_seq4	8	-	-	-	-	-	-	-	-	-	-	-	-	-	-	-	-	-	-	GO:0043167	ion binding	-	-	-	-	-	-	-	-	-	-	-	-	-	-	-	-	-	-	-	-	-	-	-	-	-	-
337	SC	comp63194_c0_seq4	8	-	-	-	-	-	-	-	-	-	-	-	-	-	-	-	-	-	-	GO:0043168	anion binding	-	-	-	-	-	-	-	-	-	-	-	-	-	-	-	-	-	-	-	-	-	-	-	-	-	-
338	SC	comp63194_c0_seq4	8	-	-	-	-	-	-	-	-	-	-	-	-	-	-	-	-	-	-	GO:0070035	purine NTP-dependent helicase activity	-	-	-	-	-	-	-	-	-	-	-	-	-	-	-	-	-	-	-	-	-	-	-	-	-	-
339	SC	comp700239_c1_seq24	8	-	-	dn	-	6	87.32	-	-	coding	rev	-	UniRef90_I1IEV5	-	-	-	-	-	-	-	-	-	-	-	-	-	-	-	-	G3N-7657-MONOMER	-	lysine degradation II	-	TCONS_00036837	0	0	0	0	0	0	0	0	0	0	0	0	0
340	SC	comp700239_c1_seq24	8	-	-	-	-	-	-	-	-	-	-	-	-	-	-	-	-	-	-	-	-	-	-	-	-	-	-	-	-	G3N-7657-MONOMER	-	very long chain fatty acid biosynthesis I	-	-	-	-	-	-	-	-	-	-	-	-	-	-	-
341	SC	comp700239_c1_seq24	8	-	-	-	-	-	-	-	-	-	-	-	-	-	-	-	-	-	-	-	-	-	-	-	-	-	-	-	-	G3N-7657-MONOMER	-	very long chain fatty acid biosynthesis II	-	-	-	-	-	-	-	-	-	-	-	-	-	-	-
342	SC	comp700239_c1_seq24	8	-	-	-	-	-	-	-	-	-	-	-	-	-	-	-	-	-	-	-	-	-	-	-	-	-	-	-	-	G3N-7657-MONOMER	enoyl-CoA hydratase 2	unsaturated, even numbered fatty acid &beta;-oxidation	-	-	-	-	-	-	-	-	-	-	-	-	-	-	-
343	SC	comp68769_c1_seq69	2	-	-	dn	-	-	-	blastx-mismatches	gi|75338801|sp|Q9ZNT0.1|VPS4_ARATH	coding	fwd	UniRef90_M0UQ07	-	PF09336	Vps4 C terminal oligomerisation domain	-	-	-	-	GO:0000166	nucleotide binding	-	-	-	-	-	-	-	-	-	-	-	-	TCONS_00031282	0	0	0	0	0	0	0	0	0	0	0	0	0
344	SC	comp68769_c1_seq69	2	-	-	-	-	-	-	-	-	-	-	-	-	-	-	-	-	-	-	GO:0001882	nucleoside binding	-	-	-	-	-	-	-	-	-	-	-	-	-	-	-	-	-	-	-	-	-	-	-	-	-	-
345	SC	comp68769_c1_seq69	2	-	-	-	-	-	-	-	-	-	-	-	-	-	-	-	-	-	-	GO:0001883	purine nucleoside binding	-	-	-	-	-	-	-	-	-	-	-	-	-	-	-	-	-	-	-	-	-	-	-	-	-	-
346	SC	comp68769_c1_seq69	2	-	-	-	-	-	-	-	-	-	-	-	-	-	-	-	-	-	-	GO:0003824	catalytic activity	-	-	-	-	-	-	-	-	-	-	-	-	-	-	-	-	-	-	-	-	-	-	-	-	-	-
347	SC	comp68769_c1_seq69	2	-	-	-	-	-	-	-	-	-	-	-	-	-	-	-	-	-	-	GO:0005524	ATP binding	-	-	-	-	-	-	-	-	-	-	-	-	-	-	-	-	-	-	-	-	-	-	-	-	-	-
348	SC	comp68769_c1_seq69	2	-	-	-	-	-	-	-	-	-	-	-	-	-	-	-	-	-	-	GO:0016462	pyrophosphatase activity	-	-	-	-	-	-	-	-	-	-	-	-	-	-	-	-	-	-	-	-	-	-	-	-	-	-
349	SC	comp68769_c1_seq69	2	-	-	-	-	-	-	-	-	-	-	-	-	-	-	-	-	-	-	GO:0016787	hydrolase activity	-	-	-	-	-	-	-	-	-	-	-	-	-	-	-	-	-	-	-	-	-	-	-	-	-	-
350	SC	comp68769_c1_seq69	2	-	-	-	-	-	-	-	-	-	-	-	-	-	-	-	-	-	-	GO:0016817	hydrolase activity	-	-	-	-	-	-	-	-	-	-	-	-	-	-	-	-	-	-	-	-	-	-	-	-	-	-
351	SC	comp68769_c1_seq69	2	-	-	-	-	-	-	-	-	-	-	-	-	-	-	-	-	-	-	GO:0016818	hydrolase activity	-	-	-	-	-	-	-	-	-	-	-	-	-	-	-	-	-	-	-	-	-	-	-	-	-	-
352	SC	comp68769_c1_seq69	2	-	-	-	-	-	-	-	-	-	-	-	-	-	-	-	-	-	-	GO:0017076	purine nucleotide binding	-	-	-	-	-	-	-	-	-	-	-	-	-	-	-	-	-	-	-	-	-	-	-	-	-	-
353	SC	comp68769_c1_seq69	2	-	-	-	-	-	-	-	-	-	-	-	-	-	-	-	-	-	-	GO:0017111	nucleoside-triphosphatase activity	-	-	-	-	-	-	-	-	-	-	-	-	-	-	-	-	-	-	-	-	-	-	-	-	-	-
354	SC	comp68769_c1_seq69	2	-	-	-	-	-	-	-	-	-	-	-	-	-	-	-	-	-	-	GO:0030554	adenyl nucleotide binding	-	-	-	-	-	-	-	-	-	-	-	-	-	-	-	-	-	-	-	-	-	-	-	-	-	-
355	SC	comp68769_c1_seq69	2	-	-	-	-	-	-	-	-	-	-	-	-	-	-	-	-	-	-	GO:0032549	ribonucleoside binding	-	-	-	-	-	-	-	-	-	-	-	-	-	-	-	-	-	-	-	-	-	-	-	-	-	-
356	SC	comp68769_c1_seq69	2	-	-	-	-	-	-	-	-	-	-	-	-	-	-	-	-	-	-	GO:0032550	purine ribonucleoside binding	-	-	-	-	-	-	-	-	-	-	-	-	-	-	-	-	-	-	-	-	-	-	-	-	-	-
357	SC	comp68769_c1_seq69	2	-	-	-	-	-	-	-	-	-	-	-	-	-	-	-	-	-	-	GO:0032553	ribonucleotide binding	-	-	-	-	-	-	-	-	-	-	-	-	-	-	-	-	-	-	-	-	-	-	-	-	-	-
358	SC	comp68769_c1_seq69	2	-	-	-	-	-	-	-	-	-	-	-	-	-	-	-	-	-	-	GO:0032555	purine ribonucleotide binding	-	-	-	-	-	-	-	-	-	-	-	-	-	-	-	-	-	-	-	-	-	-	-	-	-	-
359	SC	comp68769_c1_seq69	2	-	-	-	-	-	-	-	-	-	-	-	-	-	-	-	-	-	-	GO:0032559	adenyl ribonucleotide binding	-	-	-	-	-	-	-	-	-	-	-	-	-	-	-	-	-	-	-	-	-	-	-	-	-	-
360	SC	comp68769_c1_seq69	2	-	-	-	-	-	-	-	-	-	-	-	-	-	-	-	-	-	-	GO:0035639	purine ribonucleoside triphosphate binding	-	-	-	-	-	-	-	-	-	-	-	-	-	-	-	-	-	-	-	-	-	-	-	-	-	-
361	SC	comp68769_c1_seq69	2	-	-	-	-	-	-	-	-	-	-	-	-	-	-	-	-	-	-	GO:0043167	ion binding	-	-	-	-	-	-	-	-	-	-	-	-	-	-	-	-	-	-	-	-	-	-	-	-	-	-
362	SC	comp68769_c1_seq69	2	-	-	-	-	-	-	-	-	-	-	-	-	-	-	-	-	-	-	GO:0043168	anion binding	-	-	-	-	-	-	-	-	-	-	-	-	-	-	-	-	-	-	-	-	-	-	-	-	-	-
363	SC	comp60454_c0_seq11	2	-	-	dn	-	-	-	blastx.transdecoder	gi|3024434|sp|O23894.1|PRS6A_BRACM	coding	fwd	UniRef90_M7YEE2	-	PF00004	ATPase family associated with various cellular activities (AAA)	-	-	GO:0030163	protein catabolic process	GO:0000166	nucleotide binding	GO:0005737	cytoplasm	OsRPT5a	K03065 26S proteasome regulatory subunit T5	K03065	26S proteasome regulatory subunit T5	osa03050	Proteasome	-	-	-	-	TCONS_00021551	0	0	0	0	0	0	0	0	0	0	0	0	0
364	SC	comp60454_c0_seq11	2	-	-	-	-	-	-	-	-	-	-	-	-	-	-	-	-	-	-	GO:0001882	nucleoside binding	-	-	-	-	-	-	-	-	-	-	-	-	-	-	-	-	-	-	-	-	-	-	-	-	-	-
365	SC	comp60454_c0_seq11	2	-	-	-	-	-	-	-	-	-	-	-	-	-	-	-	-	-	-	GO:0001883	purine nucleoside binding	-	-	-	-	-	-	-	-	-	-	-	-	-	-	-	-	-	-	-	-	-	-	-	-	-	-
366	SC	comp60454_c0_seq11	2	-	-	-	-	-	-	-	-	-	-	-	-	-	-	-	-	-	-	GO:0003824	catalytic activity	-	-	-	-	-	-	-	-	-	-	-	-	-	-	-	-	-	-	-	-	-	-	-	-	-	-
367	SC	comp60454_c0_seq11	2	-	-	-	-	-	-	-	-	-	-	-	-	-	-	-	-	-	-	GO:0005524	ATP binding	-	-	-	-	-	-	-	-	-	-	-	-	-	-	-	-	-	-	-	-	-	-	-	-	-	-
368	SC	comp60454_c0_seq11	2	-	-	-	-	-	-	-	-	-	-	-	-	-	-	-	-	-	-	GO:0016462	pyrophosphatase activity	-	-	-	-	-	-	-	-	-	-	-	-	-	-	-	-	-	-	-	-	-	-	-	-	-	-
369	SC	comp60454_c0_seq11	2	-	-	-	-	-	-	-	-	-	-	-	-	-	-	-	-	-	-	GO:0016787	hydrolase activity	-	-	-	-	-	-	-	-	-	-	-	-	-	-	-	-	-	-	-	-	-	-	-	-	-	-
370	SC	comp60454_c0_seq11	2	-	-	-	-	-	-	-	-	-	-	-	-	-	-	-	-	-	-	GO:0016817	hydrolase activity	-	-	-	-	-	-	-	-	-	-	-	-	-	-	-	-	-	-	-	-	-	-	-	-	-	-
371	SC	comp60454_c0_seq11	2	-	-	-	-	-	-	-	-	-	-	-	-	-	-	-	-	-	-	GO:0016818	hydrolase activity	-	-	-	-	-	-	-	-	-	-	-	-	-	-	-	-	-	-	-	-	-	-	-	-	-	-
372	SC	comp60454_c0_seq11	2	-	-	-	-	-	-	-	-	-	-	-	-	-	-	-	-	-	-	GO:0017076	purine nucleotide binding	-	-	-	-	-	-	-	-	-	-	-	-	-	-	-	-	-	-	-	-	-	-	-	-	-	-
373	SC	comp60454_c0_seq11	2	-	-	-	-	-	-	-	-	-	-	-	-	-	-	-	-	-	-	GO:0017111	nucleoside-triphosphatase activity	-	-	-	-	-	-	-	-	-	-	-	-	-	-	-	-	-	-	-	-	-	-	-	-	-	-
374	SC	comp60454_c0_seq11	2	-	-	-	-	-	-	-	-	-	-	-	-	-	-	-	-	-	-	GO:0030554	adenyl nucleotide binding	-	-	-	-	-	-	-	-	-	-	-	-	-	-	-	-	-	-	-	-	-	-	-	-	-	-
375	SC	comp60454_c0_seq11	2	-	-	-	-	-	-	-	-	-	-	-	-	-	-	-	-	-	-	GO:0032549	ribonucleoside binding	-	-	-	-	-	-	-	-	-	-	-	-	-	-	-	-	-	-	-	-	-	-	-	-	-	-
376	SC	comp60454_c0_seq11	2	-	-	-	-	-	-	-	-	-	-	-	-	-	-	-	-	-	-	GO:0032550	purine ribonucleoside binding	-	-	-	-	-	-	-	-	-	-	-	-	-	-	-	-	-	-	-	-	-	-	-	-	-	-
377	SC	comp60454_c0_seq11	2	-	-	-	-	-	-	-	-	-	-	-	-	-	-	-	-	-	-	GO:0032553	ribonucleotide binding	-	-	-	-	-	-	-	-	-	-	-	-	-	-	-	-	-	-	-	-	-	-	-	-	-	-
378	SC	comp60454_c0_seq11	2	-	-	-	-	-	-	-	-	-	-	-	-	-	-	-	-	-	-	GO:0032555	purine ribonucleotide binding	-	-	-	-	-	-	-	-	-	-	-	-	-	-	-	-	-	-	-	-	-	-	-	-	-	-
379	SC	comp60454_c0_seq11	2	-	-	-	-	-	-	-	-	-	-	-	-	-	-	-	-	-	-	GO:0032559	adenyl ribonucleotide binding	-	-	-	-	-	-	-	-	-	-	-	-	-	-	-	-	-	-	-	-	-	-	-	-	-	-
380	SC	comp60454_c0_seq11	2	-	-	-	-	-	-	-	-	-	-	-	-	-	-	-	-	-	-	GO:0035639	purine ribonucleoside triphosphate binding	-	-	-	-	-	-	-	-	-	-	-	-	-	-	-	-	-	-	-	-	-	-	-	-	-	-
381	SC	comp60454_c0_seq11	2	-	-	-	-	-	-	-	-	-	-	-	-	-	-	-	-	-	-	GO:0043167	ion binding	-	-	-	-	-	-	-	-	-	-	-	-	-	-	-	-	-	-	-	-	-	-	-	-	-	-
382	SC	comp60454_c0_seq11	2	-	-	-	-	-	-	-	-	-	-	-	-	-	-	-	-	-	-	GO:0043168	anion binding	-	-	-	-	-	-	-	-	-	-	-	-	-	-	-	-	-	-	-	-	-	-	-	-	-	-
383	SC	comp69138_c0_seq27	2	-	-	dn	-	-	-	transdecoder.blastx	gi|75328825|sp|Q8GU84.1|AB48G_ORYSJ	coding	fwd	UniRef90_F2DNI2	-	PF01061	ABC-2 type transporter	-	-	GO:0000302	response to reactive oxygen species	GO:0000166	nucleotide binding	GO:0005886	plasma membrane	-	-	-	-	-	-	-	-	-	-	TCONS_00033771	0	0	0	0	0	0	0	0	0	0	0	0	0
384	SC	comp69138_c0_seq27	2	-	-	-	-	-	-	-	-	-	-	-	-	-	-	-	-	GO:0006855	drug transmembrane transport	GO:0001882	nucleoside binding	GO:0016020	membrane	-	-	-	-	-	-	-	-	-	-	-	-	-	-	-	-	-	-	-	-	-	-	-	-
385	SC	comp69138_c0_seq27	2	-	-	-	-	-	-	-	-	-	-	-	-	-	-	-	-	-	-	GO:0001883	purine nucleoside binding	-	-	-	-	-	-	-	-	-	-	-	-	-	-	-	-	-	-	-	-	-	-	-	-	-	-
386	SC	comp69138_c0_seq27	2	-	-	-	-	-	-	-	-	-	-	-	-	-	-	-	-	-	-	GO:0003824	catalytic activity	-	-	-	-	-	-	-	-	-	-	-	-	-	-	-	-	-	-	-	-	-	-	-	-	-	-
387	SC	comp69138_c0_seq27	2	-	-	-	-	-	-	-	-	-	-	-	-	-	-	-	-	-	-	GO:0005524	ATP binding	-	-	-	-	-	-	-	-	-	-	-	-	-	-	-	-	-	-	-	-	-	-	-	-	-	-
388	SC	comp69138_c0_seq27	2	-	-	-	-	-	-	-	-	-	-	-	-	-	-	-	-	-	-	GO:0016462	pyrophosphatase activity	-	-	-	-	-	-	-	-	-	-	-	-	-	-	-	-	-	-	-	-	-	-	-	-	-	-
389	SC	comp69138_c0_seq27	2	-	-	-	-	-	-	-	-	-	-	-	-	-	-	-	-	-	-	GO:0016787	hydrolase activity	-	-	-	-	-	-	-	-	-	-	-	-	-	-	-	-	-	-	-	-	-	-	-	-	-	-
390	SC	comp69138_c0_seq27	2	-	-	-	-	-	-	-	-	-	-	-	-	-	-	-	-	-	-	GO:0016817	hydrolase activity	-	-	-	-	-	-	-	-	-	-	-	-	-	-	-	-	-	-	-	-	-	-	-	-	-	-
391	SC	comp69138_c0_seq27	2	-	-	-	-	-	-	-	-	-	-	-	-	-	-	-	-	-	-	GO:0016818	hydrolase activity	-	-	-	-	-	-	-	-	-	-	-	-	-	-	-	-	-	-	-	-	-	-	-	-	-	-
392	SC	comp69138_c0_seq27	2	-	-	-	-	-	-	-	-	-	-	-	-	-	-	-	-	-	-	GO:0016887	ATPase activity	-	-	-	-	-	-	-	-	-	-	-	-	-	-	-	-	-	-	-	-	-	-	-	-	-	-
393	SC	comp69138_c0_seq27	2	-	-	-	-	-	-	-	-	-	-	-	-	-	-	-	-	-	-	GO:0017076	purine nucleotide binding	-	-	-	-	-	-	-	-	-	-	-	-	-	-	-	-	-	-	-	-	-	-	-	-	-	-
394	SC	comp69138_c0_seq27	2	-	-	-	-	-	-	-	-	-	-	-	-	-	-	-	-	-	-	GO:0017111	nucleoside-triphosphatase activity	-	-	-	-	-	-	-	-	-	-	-	-	-	-	-	-	-	-	-	-	-	-	-	-	-	-
395	SC	comp69138_c0_seq27	2	-	-	-	-	-	-	-	-	-	-	-	-	-	-	-	-	-	-	GO:0030554	adenyl nucleotide binding	-	-	-	-	-	-	-	-	-	-	-	-	-	-	-	-	-	-	-	-	-	-	-	-	-	-
396	SC	comp69138_c0_seq27	2	-	-	-	-	-	-	-	-	-	-	-	-	-	-	-	-	-	-	GO:0032549	ribonucleoside binding	-	-	-	-	-	-	-	-	-	-	-	-	-	-	-	-	-	-	-	-	-	-	-	-	-	-
397	SC	comp69138_c0_seq27	2	-	-	-	-	-	-	-	-	-	-	-	-	-	-	-	-	-	-	GO:0032550	purine ribonucleoside binding	-	-	-	-	-	-	-	-	-	-	-	-	-	-	-	-	-	-	-	-	-	-	-	-	-	-
398	SC	comp69138_c0_seq27	2	-	-	-	-	-	-	-	-	-	-	-	-	-	-	-	-	-	-	GO:0032553	ribonucleotide binding	-	-	-	-	-	-	-	-	-	-	-	-	-	-	-	-	-	-	-	-	-	-	-	-	-	-
399	SC	comp69138_c0_seq27	2	-	-	-	-	-	-	-	-	-	-	-	-	-	-	-	-	-	-	GO:0032555	purine ribonucleotide binding	-	-	-	-	-	-	-	-	-	-	-	-	-	-	-	-	-	-	-	-	-	-	-	-	-	-
400	SC	comp69138_c0_seq27	2	-	-	-	-	-	-	-	-	-	-	-	-	-	-	-	-	-	-	GO:0032559	adenyl ribonucleotide binding	-	-	-	-	-	-	-	-	-	-	-	-	-	-	-	-	-	-	-	-	-	-	-	-	-	-
401	SC	comp69138_c0_seq27	2	-	-	-	-	-	-	-	-	-	-	-	-	-	-	-	-	-	-	GO:0035639	purine ribonucleoside triphosphate binding	-	-	-	-	-	-	-	-	-	-	-	-	-	-	-	-	-	-	-	-	-	-	-	-	-	-
402	SC	comp69138_c0_seq27	2	-	-	-	-	-	-	-	-	-	-	-	-	-	-	-	-	-	-	GO:0043167	ion binding	-	-	-	-	-	-	-	-	-	-	-	-	-	-	-	-	-	-	-	-	-	-	-	-	-	-
403	SC	comp69138_c0_seq27	2	-	-	-	-	-	-	-	-	-	-	-	-	-	-	-	-	-	-	GO:0043168	anion binding	-	-	-	-	-	-	-	-	-	-	-	-	-	-	-	-	-	-	-	-	-	-	-	-	-	-
404	SC	comp57571_c0_seq3	2	-	-	dn	-	1	58.36	transdecoder	-	coding	rev	-	UniRef90_M0UL82	-	-	-	-	-	-	-	-	-	-	-	-	-	-	-	-	G2T-8946-MONOMER	argininosuccinate synthase	arginine biosynthesis I (via L-ornithine)	canavanine biosynthesis	TCONS_00050355	0	0	0	0	0	0	0	0	0	0	0	0	0
405	SC	comp57571_c0_seq3	2	-	-	-	-	-	-	-	-	-	-	-	-	-	-	-	-	-	-	-	-	-	-	-	-	-	-	-	-	G2T-8946-MONOMER	argininosuccinate synthase	arginine biosynthesis II (acetyl cycle)	arginine biosynthesis I	-	-	-	-	-	-	-	-	-	-	-	-	-	-
406	SC	comp57571_c0_seq3	2	-	-	-	-	-	-	-	-	-	-	-	-	-	-	-	-	-	-	-	-	-	-	-	-	-	-	-	-	G2T-8946-MONOMER	argininosuccinate synthase	citrulline-nitric oxide cycle	arginine biosynthesis II (acetyl cycle)	-	-	-	-	-	-	-	-	-	-	-	-	-	-
407	SC	comp57571_c0_seq3	2	-	-	-	-	-	-	-	-	-	-	-	-	-	-	-	-	-	-	-	-	-	-	-	-	-	-	-	-	G2T-8946-MONOMER	argininosuccinate synthase	urea cycle	citrulline-nitric oxide cycle	-	-	-	-	-	-	-	-	-	-	-	-	-	-
408	SC	comp65849_c0_seq21	2	-	-	dn	-	4	51.13	blastx	gi|23503072|sp|Q38884.2|EIF3I_ARATH	coding	fwd	UniRef90_M7ZHZ1	-	-	-	-	-	-	-	GO:0003743	translation initiation factor activity	GO:0005737	cytoplasm	-	-	-	-	-	-	-	-	-	-	TCONS_00002070	0	0	0	0	0	0	0	0	0	0	0	0	0
409	SC	comp65849_c0_seq21	2	-	-	-	-	-	-	-	-	-	-	-	-	-	-	-	-	-	-	GO:0005515	protein binding	GO:0005852	eukaryotic translation initiation factor 3 complex	-	-	-	-	-	-	-	-	-	-	-	-	-	-	-	-	-	-	-	-	-	-	-	-
410	SC	comp699916_c0_seq3	2	-	-	dn	-	5	42.01	transdecoder	-	coding	rev	-	UniRef90_I1IGP1	-	-	-	-	-	-	-	-	-	-	-	-	-	-	-	-	-	-	-	-	TCONS_00032241	0	0	0	0	0	0	0	0	0	0	0	0	0
411	SC	comp68416_c3_seq16	2	-	-	dn	-	5	85.56	transdecoder	-	coding	rev	-	UniRef90_R7W6B0	PF01248	Ribosomal protein L7Ae/L30e/S12e/Gadd45 family	-	-	GO:0042254	ribosome biogenesis	-	-	GO:0005730	nucleolus	60S ribosomal protein L7a	K02936 large subunit ribosomal protein L7Ae	K02936	large subunit ribosomal protein L7Ae	osa03010	Ribosome	-	-	-	-	TCONS_00024417	0	0	0	0	0	0	0	0	0	0	0	0	0
412	SC	comp68416_c3_seq16	2	-	-	-	-	-	-	-	-	-	-	-	-	-	-	-	-	-	-	-	-	GO:0005774	vacuolar membrane	-	-	-	-	-	-	-	-	-	-	-	-	-	-	-	-	-	-	-	-	-	-	-	-
413	SC	comp68416_c3_seq16	2	-	-	-	-	-	-	-	-	-	-	-	-	-	-	-	-	-	-	-	-	GO:0005829	cytosol	-	-	-	-	-	-	-	-	-	-	-	-	-	-	-	-	-	-	-	-	-	-	-	-
414	SC	comp68416_c3_seq16	2	-	-	-	-	-	-	-	-	-	-	-	-	-	-	-	-	-	-	-	-	GO:0009506	plasmodesma	-	-	-	-	-	-	-	-	-	-	-	-	-	-	-	-	-	-	-	-	-	-	-	-
415	SC	comp68416_c3_seq16	2	-	-	-	-	-	-	-	-	-	-	-	-	-	-	-	-	-	-	-	-	GO:0009507	chloroplast	-	-	-	-	-	-	-	-	-	-	-	-	-	-	-	-	-	-	-	-	-	-	-	-
416	SC	comp68416_c3_seq16	2	-	-	-	-	-	-	-	-	-	-	-	-	-	-	-	-	-	-	-	-	GO:0022625	cytosolic large ribosomal subunit	-	-	-	-	-	-	-	-	-	-	-	-	-	-	-	-	-	-	-	-	-	-	-	-
417	SC	comp68416_c3_seq16	2	-	-	-	-	-	-	-	-	-	-	-	-	-	-	-	-	-	-	-	-	GO:0022626	cytosolic ribosome	-	-	-	-	-	-	-	-	-	-	-	-	-	-	-	-	-	-	-	-	-	-	-	-
418	SC	comp68416_c3_seq16	2	-	-	-	-	-	-	-	-	-	-	-	-	-	-	-	-	-	-	-	-	GO:0030529	ribonucleoprotein complex	-	-	-	-	-	-	-	-	-	-	-	-	-	-	-	-	-	-	-	-	-	-	-	-
419	SC	comp703176_c0_seq15	2	-	-	dn	-	5	143.4	blastx-mismatches	gi|38503416|sp|P60039.1|RL73_ARATH	coding	both	UniRef90_M0V292	UniRef90_B7ZZP0	PF00327	Ribosomal protein L30p/L7e	-	-	GO:0006412	translation	GO:0003735	structural constituent of ribosome	GO:0005618	cell wall	60S ribosomal protein L7-3	K02937 large subunit ribosomal protein L7e	K02937	large subunit ribosomal protein L7e	osa03010	Ribosome	-	-	-	-	TCONS_00022757	0	0	0	0	0	0	0	0	0	0	0	0	0
420	SC	comp703176_c0_seq15	2	-	-	-	-	-	-	-	-	-	-	-	-	-	-	-	-	-	-	-	-	GO:0005730	nucleolus	-	-	-	-	-	-	-	-	-	-	-	-	-	-	-	-	-	-	-	-	-	-	-	-
421	SC	comp703176_c0_seq15	2	-	-	-	-	-	-	-	-	-	-	-	-	-	-	-	-	-	-	-	-	GO:0005773	vacuole	-	-	-	-	-	-	-	-	-	-	-	-	-	-	-	-	-	-	-	-	-	-	-	-
422	SC	comp703176_c0_seq15	2	-	-	-	-	-	-	-	-	-	-	-	-	-	-	-	-	-	-	-	-	GO:0005774	vacuolar membrane	-	-	-	-	-	-	-	-	-	-	-	-	-	-	-	-	-	-	-	-	-	-	-	-
423	SC	comp703176_c0_seq15	2	-	-	-	-	-	-	-	-	-	-	-	-	-	-	-	-	-	-	-	-	GO:0005829	cytosol	-	-	-	-	-	-	-	-	-	-	-	-	-	-	-	-	-	-	-	-	-	-	-	-
424	SC	comp703176_c0_seq15	2	-	-	-	-	-	-	-	-	-	-	-	-	-	-	-	-	-	-	-	-	GO:0005840	ribosome	-	-	-	-	-	-	-	-	-	-	-	-	-	-	-	-	-	-	-	-	-	-	-	-
425	SC	comp703176_c0_seq15	2	-	-	-	-	-	-	-	-	-	-	-	-	-	-	-	-	-	-	-	-	GO:0005886	plasma membrane	-	-	-	-	-	-	-	-	-	-	-	-	-	-	-	-	-	-	-	-	-	-	-	-
426	SC	comp703176_c0_seq15	2	-	-	-	-	-	-	-	-	-	-	-	-	-	-	-	-	-	-	-	-	GO:0009506	plasmodesma	-	-	-	-	-	-	-	-	-	-	-	-	-	-	-	-	-	-	-	-	-	-	-	-
427	SC	comp703176_c0_seq15	2	-	-	-	-	-	-	-	-	-	-	-	-	-	-	-	-	-	-	-	-	GO:0009507	chloroplast	-	-	-	-	-	-	-	-	-	-	-	-	-	-	-	-	-	-	-	-	-	-	-	-
428	SC	comp703176_c0_seq15	2	-	-	-	-	-	-	-	-	-	-	-	-	-	-	-	-	-	-	-	-	GO:0016020	membrane	-	-	-	-	-	-	-	-	-	-	-	-	-	-	-	-	-	-	-	-	-	-	-	-
429	SC	comp703176_c0_seq15	2	-	-	-	-	-	-	-	-	-	-	-	-	-	-	-	-	-	-	-	-	GO:0022625	cytosolic large ribosomal subunit	-	-	-	-	-	-	-	-	-	-	-	-	-	-	-	-	-	-	-	-	-	-	-	-
430	SC	comp703176_c0_seq15	2	-	-	-	-	-	-	-	-	-	-	-	-	-	-	-	-	-	-	-	-	GO:0022626	cytosolic ribosome	-	-	-	-	-	-	-	-	-	-	-	-	-	-	-	-	-	-	-	-	-	-	-	-
431	SC	comp59987_c0_seq3	11	-	-	dn	-	5	119.38	-	-	noncoding	-	-	-	-	-	-	-	-	-	-	-	-	-	-	-	-	-	-	-	-	-	-	-	TCONS_00022668	0	0	0	0	0	0	0	0	0	0	0	0	0
432	SC	comp66747_c0_seq2	8	-	-	dn	-	1	27.27	-	-	coding	rev	-	UniRef90_M0Y555	-	-	-	-	-	-	-	-	-	-	-	-	-	-	-	-	-	-	-	-	TCONS_00017395	0	0	0	0	0	0	0	0	0	0	0	0	0
433	SC	comp72733_c0_seq1	2	-	-	dn	-	2	107.93	-	-	noncoding	-	-	-	-	-	-	-	-	-	-	-	-	-	-	-	-	-	-	-	-	-	-	-	TCONS_00038716	0	0	0	0	0	0	0	0	0	0	0	0	0
434	SC	comp66657_c1_seq11	2	-	-	dn	-	4	51.27	blastx	gi|75184061|sp|Q9M3W5.1|CHLG_AVESA	coding	fwd	UniRef90_F2ECB7	-	PF01040	UbiA prenyltransferase family	-	-	GO:0015995	chlorophyll biosynthetic process	GO:0004659	prenyltransferase activity	GO:0016021	integral to membrane	-	-	-	-	-	-	G3G-10538-MONOMER	chlorophyll synthase	chlorophyll <i>a</i> biosynthesis I	-	TCONS_00037932	0	0	0	0	0	0	0	0	0	1	0	0	0
435	SC	comp66657_c1_seq11	2	-	-	-	-	-	-	-	-	-	-	-	-	-	-	-	-	-	-	GO:0046408	chlorophyll synthetase activity	-	-	-	-	-	-	-	-	G3G-10538-MONOMER	chlorophyll synthase	chlorophyll cycle	-	-	-	-	-	-	-	-	-	-	-	-	-	-	-
436	SC	comp60956_c0_seq4	2	-	-	dn	-	6	118.41	blastx	gi|75336068|sp|Q9M888.1|TCPZA_ARATH	coding	fwd	UniRef90_M0YNE8	-	PF00118	TCP-1/cpn60 chaperonin family	-	-	GO:0006457	protein folding	GO:0005524	ATP binding	-	-	T-complex protein 1 subunit zeta 1	K09498 T-complex protein 1 subunit zeta	K09498	T-complex protein 1 subunit zeta	-	-	-	-	-	-	TCONS_00025870	0	0	0	0	0	0	0	0	0	0	0	0	0
437	SC	comp60956_c0_seq4	2	-	-	-	-	-	-	-	-	-	-	-	-	-	-	-	-	GO:0044267	cellular protein metabolic process	GO:0051082	unfolded protein binding	-	-	-	-	-	-	-	-	-	-	-	-	-	-	-	-	-	-	-	-	-	-	-	-	-	-
438	SC	comp68366_c0_seq11	2	-	-	dn	-	7	70.54	-	-	coding	rev	-	UniRef90_M7Z0K9	-	-	-	-	-	-	-	-	-	-	-	-	-	-	-	-	-	-	-	-	TCONS_00046370	0	0	0	0	0	0	0	0	0	0	0	0	0
439	SC	comp65755_c0_seq11	2	-	-	dn	-	7	119.83	transdecoder.blastx	gi|2493123|sp|Q40002.1|VATA_HORVU	coding	fwd	UniRef90_M0XFC7	-	PF00306	ATP synthase alpha/beta chain, C terminal domain	-	-	GO:0007030	Golgi organization	GO:0002020	protease binding	GO:0000325	plant-type vacuole	V-type proton ATPase catalytic subunit A	K02145 V-type H+-transporting ATPase subunit A [EC:3.6.3.14]	K02145	V-type H+-transporting ATPase subunit A [EC:3.6.3.14]	osa00190	Oxidative phosphorylation	G2T-8238-MONOMER	H<small><sup>+</sup></small>-transporting two-sector ATPase	adenosine ribonucleotides <i>de novo</i> biosynthesis	-	TCONS_00045756	0	0	0	1	0	0	0	0	1	0	0	0	0
440	SC	comp65755_c0_seq11	2	-	-	-	-	-	-	-	-	-	-	-	-	-	-	-	-	GO:0009555	pollen development	GO:0005524	ATP binding	GO:0005618	cell wall	-	-	-	-	osa01100	Metabolic pathways	-	-	-	-	-	-	-	-	-	-	-	-	-	-	-	-	-	-
441	SC	comp65755_c0_seq11	2	-	-	-	-	-	-	-	-	-	-	-	-	-	-	-	-	GO:0009651	response to salt stress	GO:0046933	hydrogen ion transporting ATP synthase activity	GO:0005774	vacuolar membrane	-	-	-	-	osa04145	Phagosome	-	-	-	-	-	-	-	-	-	-	-	-	-	-	-	-	-	-
442	SC	comp65755_c0_seq11	2	-	-	-	-	-	-	-	-	-	-	-	-	-	-	-	-	GO:0015991	ATP hydrolysis coupled proton transport	GO:0046961	proton-transporting ATPase activity	GO:0005829	cytosol	-	-	-	-	-	-	-	-	-	-	-	-	-	-	-	-	-	-	-	-	-	-	-	-
443	SC	comp65755_c0_seq11	2	-	-	-	-	-	-	-	-	-	-	-	-	-	-	-	-	GO:0046034	ATP metabolic process	-	-	GO:0005886	plasma membrane	-	-	-	-	-	-	-	-	-	-	-	-	-	-	-	-	-	-	-	-	-	-	-	-
444	SC	comp65755_c0_seq11	2	-	-	-	-	-	-	-	-	-	-	-	-	-	-	-	-	-	-	-	-	GO:0009506	plasmodesma	-	-	-	-	-	-	-	-	-	-	-	-	-	-	-	-	-	-	-	-	-	-	-	-
445	SC	comp65755_c0_seq11	2	-	-	-	-	-	-	-	-	-	-	-	-	-	-	-	-	-	-	-	-	GO:0009941	chloroplast envelope	-	-	-	-	-	-	-	-	-	-	-	-	-	-	-	-	-	-	-	-	-	-	-	-
446	SC	comp65755_c0_seq11	2	-	-	-	-	-	-	-	-	-	-	-	-	-	-	-	-	-	-	-	-	GO:0033180	proton-transporting V-type ATPase	-	-	-	-	-	-	-	-	-	-	-	-	-	-	-	-	-	-	-	-	-	-	-	-
447	SC	comp700896_c0_seq39	2	-	-	dn	-	4	51.4	transdecoder.blastx	gi|3122234|sp|O24473.1|IF2B_WHEAT	coding	both	UniRef90_O24473	UniRef90_C4J7I7	PF01873	Domain found in IF2B/IF5	-	-	GO:0006413	translational initiation	GO:0003743	translation initiation factor activity	-	-	eukaryotic translation initiation factor 2 subunit beta	K03238 translation initiation factor 2 subunit 2	K03238	translation initiation factor 2 subunit 2	osa03013	RNA transport	-	-	-	-	TCONS_00044940	0	0	0	0	0	0	0	0	0	0	0	0	0
448	SC	comp702053_c0_seq9	2	-	-	dn	-	2	58.64	transdecoder	-	coding	rev	-	UniRef90_M7ZHX3	PF00085	Thioredoxin	-	-	GO:0045454	cell redox homeostasis	-	-	-	-	OsJ_24505, OsPDIL5-4, OsPDIL8-1, PDIL5-4, PDIL8-1	protein disulfide isomerase-like 5-4	-	-	-	-	-	-	-	-	TCONS_00036670	0	0	0	0	0	0	0	0	0	0	0	0	0
449	SC	comp702053_c0_seq9	2	-	-	-	-	-	-	-	-	-	-	-	-	PF07970	Endoplasmic reticulum vesicle transporter	-	-	-	-	-	-	-	-	-	-	-	-	-	-	-	-	-	-	-	-	-	-	-	-	-	-	-	-	-	-	-	-
450	SC	comp68723_c0_seq2	2	-	-	dn	-	-	-	transdecoder	-	coding	rev	-	UniRef90_M0Z598	PF00400	WD domain, G-beta repeat	-	-	GO:0006355	regulation of transcription	GO:0005515	protein binding	-	-	-	-	-	-	-	-	-	-	-	-	TCONS_00048338	0	0	0	0	0	0	0	0	0	0	0	0	0
451	SC	comp68723_c0_seq2	2	-	-	-	-	-	-	-	-	-	-	-	-	PF12937	F-box-like	-	-	-	-	-	-	-	-	-	-	-	-	-	-	-	-	-	-	-	-	-	-	-	-	-	-	-	-	-	-	-	-
452	SC	comp67034_c0_seq31	2	-	-	dn	-	-	-	blastx-mismatches	gi|47117812|sp|O48646.2|GPX6_ARATH	coding	both	UniRef90_M7YTB4	UniRef90_R7W443	PF00255	Glutathione peroxidase	-	-	GO:0006979	response to oxidative stress	GO:0004602	glutathione peroxidase activity	GO:0005768	endosome	probable phospholipid hydroperoxide glutathione peroxidase	K00432 glutathione peroxidase [EC:1.11.1.9]	K00432	glutathione peroxidase [EC:1.11.1.9]	osa00480	Glutathione metabolism	G2T-6060-MONOMER	glutathione peroxidase	glutathione redox reactions I	-	TCONS_00003577	0	0	0	0	0	1	0	0	0	0	0	1	0
453	SC	comp67034_c0_seq31	2	-	-	-	-	-	-	-	-	-	-	-	-	-	-	-	-	GO:0009738	abscisic acid mediated signaling pathway	-	-	GO:0005794	Golgi apparatus	-	-	-	-	osa00590	Arachidonic acid metabolism	G2T-6060-MONOMER	glutathione peroxidase	reactive oxygen species degradation (mammalian)	-	-	-	-	-	-	-	-	-	-	-	-	-	-	-
454	SC	comp67034_c0_seq31	2	-	-	-	-	-	-	-	-	-	-	-	-	-	-	-	-	GO:0042542	response to hydrogen peroxide	-	-	GO:0005802	trans-Golgi network	-	-	-	-	-	-	-	-	-	-	-	-	-	-	-	-	-	-	-	-	-	-	-	-
455	SC	comp67034_c0_seq31	2	-	-	-	-	-	-	-	-	-	-	-	-	-	-	-	-	GO:0042631	cellular response to water deprivation	-	-	-	-	-	-	-	-	-	-	-	-	-	-	-	-	-	-	-	-	-	-	-	-	-	-	-	-
456	SC	comp67034_c0_seq31	2	-	-	-	-	-	-	-	-	-	-	-	-	-	-	-	-	GO:0055114	oxidation-reduction process	-	-	-	-	-	-	-	-	-	-	-	-	-	-	-	-	-	-	-	-	-	-	-	-	-	-	-	-
457	SC	comp67034_c0_seq31	2	-	-	-	-	-	-	-	-	-	-	-	-	-	-	-	-	GO:0080167	response to karrikin	-	-	-	-	-	-	-	-	-	-	-	-	-	-	-	-	-	-	-	-	-	-	-	-	-	-	-	-
458	SC	comp67964_c3_seq62	2	-	-	dn	-	6	55.03	transdecoder	-	coding	rev	-	UniRef90_M8AF79	PF00006	ATP synthase alpha/beta family, nucleotide-binding domain	-	-	GO:0015988	energy coupled proton transport	GO:0005524	ATP binding	GO:0033178	proton-transporting two-sector ATPase complex	-	-	-	-	-	-	-	-	-	-	TCONS_00019971	0	0	1	1	0	0	1	0	1	0	0	0	0
459	SC	comp67964_c3_seq62	2	-	-	-	-	-	-	-	-	-	-	-	-	PF00306	ATP synthase alpha/beta chain, C terminal domain	-	-	GO:0015991	ATP hydrolysis coupled proton transport	GO:0016820	hydrolase activity	GO:0033180	proton-transporting V-type ATPase	-	-	-	-	-	-	-	-	-	-	-	-	-	-	-	-	-	-	-	-	-	-	-	-
460	SC	comp67964_c3_seq62	2	-	-	-	-	-	-	-	-	-	-	-	-	-	-	-	-	GO:0015992	proton transport	-	-	-	-	-	-	-	-	-	-	-	-	-	-	-	-	-	-	-	-	-	-	-	-	-	-	-	-
461	SC	comp67964_c3_seq62	2	-	-	-	-	-	-	-	-	-	-	-	-	-	-	-	-	GO:0046034	ATP metabolic process	-	-	-	-	-	-	-	-	-	-	-	-	-	-	-	-	-	-	-	-	-	-	-	-	-	-	-	-
462	SC	comp65012_c0_seq4	2	-	-	dn	-	6	55.38	transdecoder	-	coding	rev	-	UniRef90_M0WRH9	-	-	-	-	-	-	GO:0005488	binding	-	-	-	-	-	-	-	-	-	-	-	-	TCONS_00042705	0	0	0	0	0	0	0	0	0	0	0	0	0
463	SC	comp67427_c0_seq12	8	-	-	dn	-	3	51.77	blastx<transdecoder	gi|519882930|sp|F4K5J1.2|MYO17_ARATH	coding	both	UniRef90_M0VVA2	UniRef90_M8ATH5	PF00063	Myosin head (motor domain)	-	-	-	-	GO:0003774	motor activity	GO:0005856	cytoskeleton	myosin-17	-	-	-	-	-	-	-	-	-	TCONS_00035442	0	0	0	0	0	0	0	0	0	0	0	0	0
464	SC	comp67427_c0_seq12	8	-	-	-	-	-	-	-	-	-	-	-	-	PF00612	IQ calmodulin-binding motif	-	-	-	-	GO:0005515	protein binding	GO:0015629	actin cytoskeleton	-	-	-	-	-	-	-	-	-	-	-	-	-	-	-	-	-	-	-	-	-	-	-	-
465	SC	comp67427_c0_seq12	8	-	-	-	-	-	-	-	-	-	-	-	-	PF01843	DIL domain	-	-	-	-	GO:0005524	ATP binding	GO:0016459	myosin complex	-	-	-	-	-	-	-	-	-	-	-	-	-	-	-	-	-	-	-	-	-	-	-	-
466	SC	comp67427_c0_seq12	8	-	-	-	-	-	-	-	-	-	-	-	-	-	-	-	-	-	-	-	-	GO:0044430	cytoskeletal part	-	-	-	-	-	-	-	-	-	-	-	-	-	-	-	-	-	-	-	-	-	-	-	-
467	SC	comp64672_c0_seq24	2	-	-	dn	-	6	49.08	-	-	coding	rev	-	UniRef90_M0Z9V5	-	-	-	-	-	-	-	-	-	-	-	-	-	-	-	-	-	-	-	-	TCONS_00017929	0	0	0	0	0	0	0	0	0	0	0	0	0
468	SC	comp67663_c2_seq10	11	-	-	dn	-	-	-	transdecoder	-	coding	rev	-	UniRef90_A2XA82	-	-	-	-	GO:0006139	nucleobase	GO:0005524	ATP binding	GO:0005634	nucleus	OJ1293_A01.3	K13800 UMP-CMP kinase [EC:2.7.4.- 2.7.4.14]	K13800	UMP-CMP kinase [EC:2.7.4.- 2.7.4.14]	osa00240	Pyrimidine metabolism	G3C-7317-MONOMER	(d)CMP kinase	pyrimidine deoxyribonucleotide phosphorylation	-	TCONS_00039061	0	0	0	0	0	0	0	0	0	0	0	0	0
469	SC	comp67663_c2_seq10	11	-	-	-	-	-	-	-	-	-	-	-	-	-	-	-	-	GO:0046939	nucleotide phosphorylation	GO:0016776	phosphotransferase activity	GO:0005737	cytoplasm	OJ1293_A01.3	K13800 UMP-CMP kinase [EC:2.7.4.- 2.7.4.14]	K13800	UMP-CMP kinase [EC:2.7.4.- 2.7.4.14]	osa00240	Pyrimidine metabolism	G3C-7317-MONOMER	UMP kinase	UTP and CTP <i>de novo</i> biosynthesis	-	-	-	-	-	-	-	-	-	-	-	-	-	-	-
470	SC	comp67663_c2_seq10	11	-	-	-	-	-	-	-	-	-	-	-	-	-	-	-	-	-	-	GO:0019201	nucleotide kinase activity	-	-	-	-	-	-	osa01100	Metabolic pathways	G3C-7317-MONOMER	UMP kinase	pyrimidine ribonucleotides interconversion	-	-	-	-	-	-	-	-	-	-	-	-	-	-	-
471	SC	comp67663_c2_seq10	11	-	-	-	-	-	-	-	-	-	-	-	-	-	-	-	-	-	-	GO:0019205	nucleobase	-	-	-	-	-	-	osa01100	Metabolic pathways	G3C-7317-MONOMER	UMP/CMP kinase	CMP phosphorylation	-	-	-	-	-	-	-	-	-	-	-	-	-	-	-
472	SC	comp67663_c2_seq10	11	-	-	-	-	-	-	-	-	-	-	-	-	-	-	-	-	-	-	-	-	-	-	-	-	-	-	-	-	G3C-7317-MONOMER	UMP/CMP kinase	pyrimidine ribonucleotides interconversion	-	-	-	-	-	-	-	-	-	-	-	-	-	-	-
473	SC	comp67663_c2_seq10	11	-	-	-	-	-	-	-	-	-	-	-	-	-	-	-	-	-	-	-	-	-	-	-	-	-	-	-	-	G3C-7317-MONOMER	UMP/CMP kinase	salvage pathways of pyrimidine ribonucleotides	-	-	-	-	-	-	-	-	-	-	-	-	-	-	-
474	SC	comp698620_c4_seq1	2	-	-	dn	-	5	43.96	-	-	coding	rev	-	UniRef90_F2DAL6	-	-	-	-	-	-	-	-	-	-	-	-	-	-	-	-	-	-	-	-	TCONS_00041777	0	0	0	0	0	0	0	0	0	0	0	0	0
475	SC	comp58667_c0_seq9	2	-	-	dn	-	3	76.35	-	-	coding	rev	-	UniRef90_M7YLI9	-	-	-	-	-	-	-	-	-	-	-	-	-	-	-	-	G3G-7171-MONOMER	TRIUR3_31839-P1	Rubisco shunt	-	TCONS_00046824	0	0	1	0	0	0	0	0	1	0	0	1	0
476	SC	comp58667_c0_seq9	2	-	-	-	-	-	-	-	-	-	-	-	-	-	-	-	-	-	-	-	-	-	-	-	-	-	-	-	-	G3G-7171-MONOMER	TRIUR3_31839-P1	gluconeogenesis I	-	-	-	-	-	-	-	-	-	-	-	-	-	-	-
477	SC	comp58667_c0_seq9	2	-	-	-	-	-	-	-	-	-	-	-	-	-	-	-	-	-	-	-	-	-	-	-	-	-	-	-	-	G3G-7171-MONOMER	TRIUR3_31839-P1	gluconeogenesis III	-	-	-	-	-	-	-	-	-	-	-	-	-	-	-
478	SC	comp58667_c0_seq9	2	-	-	-	-	-	-	-	-	-	-	-	-	-	-	-	-	-	-	-	-	-	-	-	-	-	-	-	-	G3G-7171-MONOMER	TRIUR3_31839-P1	glycerol degradation to butanol	-	-	-	-	-	-	-	-	-	-	-	-	-	-	-
479	SC	comp58667_c0_seq9	2	-	-	-	-	-	-	-	-	-	-	-	-	-	-	-	-	-	-	-	-	-	-	-	-	-	-	-	-	G3G-7171-MONOMER	TRIUR3_31839-P1	glycolysis I (from glucose 6-phosphate)	-	-	-	-	-	-	-	-	-	-	-	-	-	-	-
480	SC	comp58667_c0_seq9	2	-	-	-	-	-	-	-	-	-	-	-	-	-	-	-	-	-	-	-	-	-	-	-	-	-	-	-	-	G3G-7171-MONOMER	TRIUR3_31839-P1	glycolysis II (from fructose 6-phosphate)	-	-	-	-	-	-	-	-	-	-	-	-	-	-	-
481	SC	comp58667_c0_seq9	2	-	-	-	-	-	-	-	-	-	-	-	-	-	-	-	-	-	-	-	-	-	-	-	-	-	-	-	-	G3G-7171-MONOMER	TRIUR3_31839-P1	glycolysis IV (plant cytosol)	-	-	-	-	-	-	-	-	-	-	-	-	-	-	-
482	SC	comp58667_c0_seq9	2	-	-	-	-	-	-	-	-	-	-	-	-	-	-	-	-	-	-	-	-	-	-	-	-	-	-	-	-	G3G-7171-MONOMER	TRIUR3_31839-P1	glycolysis VI (metazoan)	-	-	-	-	-	-	-	-	-	-	-	-	-	-	-
483	SC	comp53480_c0_seq1	2	-	-	dn	-	2	58.05	blastx.transdecoder	gi|378548276|sp|A2XRZ0.1|AKR2_ORYSI	coding	fwd	UniRef90_M8C833	-	PF00248	Aldo/keto reductase family	-	-	GO:0055114	oxidation-reduction process	GO:0016491	oxidoreductase activity	-	-	-	-	-	-	-	-	-	-	-	-	TCONS_00013081	0	0	0	0	0	0	0	0	0	0	0	0	0
484	SC	comp67995_c3_seq1	8	-	-	dn	-	-	-	blastx.transdecoder	gi|189042529|sp|Q8GU95.2|GSH1A_ORYSI	coding	fwd	UniRef90_M0Z9Y8	-	PF04107	Glutamate-cysteine ligase family 2(GCS2)	-	-	GO:0006750	glutathione biosynthetic process	GO:0004357	glutamate-cysteine ligase activity	-	-	glutamate--cysteine ligase B, chloroplastic	-	-	-	-	-	G2T-7784-MONOMER	glutamate-cysteine ligase	&gamma;-glutamyl cycle (plant pathway)	-	TCONS_00042411	0	0	0	0	0	0	0	0	0	0	0	0	0
485	SC	comp67995_c3_seq1	8	-	-	-	-	-	-	-	-	-	-	-	-	-	-	-	-	GO:0042398	cellular modified amino acid biosynthetic process	-	-	-	-	-	-	-	-	-	-	G2T-7784-MONOMER	glutamate-cysteine ligase	glutathione biosynthesis	-	-	-	-	-	-	-	-	-	-	-	-	-	-	-
486	SC	comp67995_c3_seq1	8	-	-	-	-	-	-	-	-	-	-	-	-	-	-	-	-	-	-	-	-	-	-	-	-	-	-	-	-	G2T-7784-MONOMER	glutamate-cysteine ligase	homoglutathione biosynthesis	-	-	-	-	-	-	-	-	-	-	-	-	-	-	-
487	SC	comp63701_c0_seq11	2	-	-	dn	-	6	116.01	-	-	coding	rev	-	UniRef90_F2CRV5	-	-	-	-	-	-	-	-	-	-	-	-	-	-	-	-	-	-	-	-	TCONS_00046041	0	0	0	0	0	0	0	0	0	0	0	0	0
488	SC	comp702419_c0_seq52	2	-	-	dn	-	2	53.68	blastx	gi|75138360|sp|Q75W16.1|AROG_ORYSJ	coding	fwd	UniRef90_I1GSB3	-	PF01474	Class-II DAHP synthetase family	-	-	GO:0009073	aromatic amino acid family biosynthetic process	GO:0003849	3-deoxy-7-phosphoheptulonate synthase activity	-	-	DAHPS2	K01626 3-deoxy-7-phosphoheptulonate synthase [EC:2.5.1.54]	K01626	3-deoxy-7-phosphoheptulonate synthase [EC:2.5.1.54]	osa00400	Phenylalanine, tyrosine and tryptophan biosynthesis	-	-	-	chorismate biosynthesis	TCONS_00001011	0	0	0	0	0	0	0	0	0	1	0	0	0
489	SC	comp702419_c0_seq52	2	-	-	-	-	-	-	-	-	-	-	-	-	-	-	-	-	-	-	-	-	-	-	-	-	-	-	osa01100	Metabolic pathways	-	-	-	-	-	-	-	-	-	-	-	-	-	-	-	-	-	-
490	SC	comp702419_c0_seq52	2	-	-	-	-	-	-	-	-	-	-	-	-	-	-	-	-	-	-	-	-	-	-	-	-	-	-	osa01110	Biosynthesis of secondary metabolites	-	-	-	-	-	-	-	-	-	-	-	-	-	-	-	-	-	-
491	SC	comp702419_c0_seq52	2	-	-	-	-	-	-	-	-	-	-	-	-	-	-	-	-	-	-	-	-	-	-	-	-	-	-	osa01230	Biosynthesis of amino acids	-	-	-	-	-	-	-	-	-	-	-	-	-	-	-	-	-	-
492	SC	comp65106_c0_seq3	2	-	-	dn	-	3	83.92	-	-	noncoding	-	-	-	-	-	-	-	-	-	-	-	-	-	-	-	-	-	-	-	-	-	-	-	TCONS_00013059	0	0	0	0	0	0	0	0	0	0	0	0	0
493	SC	comp699229_c0_seq6	2	-	-	dn	-	-	-	blastx	gi|112684|sp|P29305.1|1433A_HORVU	coding	fwd	UniRef90_Q06967	-	PF00244	14-3-3 protein	-	-	GO:0009742	brassinosteroid mediated signaling pathway	GO:0005524	ATP binding	GO:0005618	cell wall	GF14F, OsGF14a, OsJ_12311, SR14-3-3	K06630 14-3-3 protein epsilon	K06630	14-3-3 protein epsilon	-	-	-	-	-	Brassinosteroid signaling	TCONS_00027292	0	0	1	0	0	0	0	0	0	0	0	0	0
494	SC	comp699229_c0_seq6	2	-	-	-	-	-	-	-	-	-	-	-	-	-	-	-	-	GO:0046686	response to cadmium ion	GO:0019904	protein domain specific binding	GO:0005635	nuclear envelope	-	-	-	-	-	-	-	-	-	-	-	-	-	-	-	-	-	-	-	-	-	-	-	-
495	SC	comp699229_c0_seq6	2	-	-	-	-	-	-	-	-	-	-	-	-	-	-	-	-	-	-	GO:0045309	protein phosphorylated amino acid binding	GO:0005739	mitochondrion	-	-	-	-	-	-	-	-	-	-	-	-	-	-	-	-	-	-	-	-	-	-	-	-
496	SC	comp699229_c0_seq6	2	-	-	-	-	-	-	-	-	-	-	-	-	-	-	-	-	-	-	-	-	GO:0005774	vacuolar membrane	-	-	-	-	-	-	-	-	-	-	-	-	-	-	-	-	-	-	-	-	-	-	-	-
497	SC	comp699229_c0_seq6	2	-	-	-	-	-	-	-	-	-	-	-	-	-	-	-	-	-	-	-	-	GO:0005829	cytosol	-	-	-	-	-	-	-	-	-	-	-	-	-	-	-	-	-	-	-	-	-	-	-	-
498	SC	comp699229_c0_seq6	2	-	-	-	-	-	-	-	-	-	-	-	-	-	-	-	-	-	-	-	-	GO:0005886	plasma membrane	-	-	-	-	-	-	-	-	-	-	-	-	-	-	-	-	-	-	-	-	-	-	-	-
499	SC	comp699229_c0_seq6	2	-	-	-	-	-	-	-	-	-	-	-	-	-	-	-	-	-	-	-	-	GO:0009506	plasmodesma	-	-	-	-	-	-	-	-	-	-	-	-	-	-	-	-	-	-	-	-	-	-	-	-
500	SC	comp699229_c0_seq6	2	-	-	-	-	-	-	-	-	-	-	-	-	-	-	-	-	-	-	-	-	GO:0009570	chloroplast stroma	-	-	-	-	-	-	-	-	-	-	-	-	-	-	-	-	-	-	-	-	-	-	-	-
501	SC	comp66192_c0_seq91	2	-	-	dn	-	7	70.54	transdecoder	-	coding	both	UniRef90_B7Z697	UniRef90_I1QF99	PF02800	Glyceraldehyde 3-phosphate dehydrogenase, C-terminal domain	-	-	GO:0006006	glucose metabolic process	GO:0004365	glyceraldehyde-3-phosphate dehydrogenase	GO:0005737	cytoplasm	GAPDH, OJ1163_G08.15	K00134 glyceraldehyde 3-phosphate dehydrogenase [EC:1.2.1.12]	K00134	glyceraldehyde 3-phosphate dehydrogenase [EC:1.2.1.12]	osa00010	Glycolysis / Gluconeogenesis	G2T-6438-MONOMER	glyceraldehyde-3-phosphate dehydrogenase (phosphorylating)	gluconeogenesis I	Cytosolic glycolysis	TCONS_00036064	0	1	0	0	0	0	0	0	1	0	0	0	0
502	SC	comp66192_c0_seq91	2	-	-	-	-	-	-	-	-	-	-	-	-	-	-	-	-	GO:0006096	glycolysis	GO:0016620	oxidoreductase activity	-	-	-	-	-	-	osa00710	Carbon fixation in photosynthetic organisms	G2T-6438-MONOMER	glyceraldehyde-3-phosphate dehydrogenase (phosphorylating)	gluconeogenesis III	lysine biosynthesis I	-	-	-	-	-	-	-	-	-	-	-	-	-	-
503	SC	comp66192_c0_seq91	2	-	-	-	-	-	-	-	-	-	-	-	-	-	-	-	-	GO:0055114	oxidation-reduction process	GO:0016903	oxidoreductase activity	-	-	-	-	-	-	osa01100	Metabolic pathways	G2T-6438-MONOMER	glyceraldehyde-3-phosphate dehydrogenase (phosphorylating)	glycerol degradation to butanol	lysine biosynthesis II	-	-	-	-	-	-	-	-	-	-	-	-	-	-
504	SC	comp66192_c0_seq91	2	-	-	-	-	-	-	-	-	-	-	-	-	-	-	-	-	-	-	GO:0050661	NADP binding	-	-	-	-	-	-	osa01110	Biosynthesis of secondary metabolites	G2T-6438-MONOMER	glyceraldehyde-3-phosphate dehydrogenase (phosphorylating)	glycolysis I (from glucose 6-phosphate)	-	-	-	-	-	-	-	-	-	-	-	-	-	-	-
505	SC	comp66192_c0_seq91	2	-	-	-	-	-	-	-	-	-	-	-	-	-	-	-	-	-	-	GO:0051287	NAD binding	-	-	-	-	-	-	osa01200	Carbon metabolism	G2T-6438-MONOMER	glyceraldehyde-3-phosphate dehydrogenase (phosphorylating)	glycolysis II (from fructose 6-phosphate)	-	-	-	-	-	-	-	-	-	-	-	-	-	-	-
506	SC	comp66192_c0_seq91	2	-	-	-	-	-	-	-	-	-	-	-	-	-	-	-	-	-	-	-	-	-	-	-	-	-	-	osa01230	Biosynthesis of amino acids	G2T-6438-MONOMER	glyceraldehyde-3-phosphate dehydrogenase (phosphorylating)	glycolysis IV (plant cytosol)	-	-	-	-	-	-	-	-	-	-	-	-	-	-	-
507	SC	comp66192_c0_seq91	2	-	-	-	-	-	-	-	-	-	-	-	-	-	-	-	-	-	-	-	-	-	-	-	-	-	-	-	-	G2T-6438-MONOMER	glyceraldehyde-3-phosphate dehydrogenase (phosphorylating)	glycolysis VI (metazoan)	-	-	-	-	-	-	-	-	-	-	-	-	-	-	-
508	SC	comp66192_c0_seq91	2	-	-	-	-	-	-	-	-	-	-	-	-	-	-	-	-	-	-	-	-	-	-	-	-	-	-	-	-	G2T-6438-MONOMER	glyceraldehyde-3-phosphate dehydrogenase (phosphorylating)	sucrose biosynthesis I (from photosynthesis)	-	-	-	-	-	-	-	-	-	-	-	-	-	-	-
509	SC	comp68972_c1_seq6	2	-	-	dn	-	-	-	transdecoder	-	coding	rev	-	UniRef90_P52894	PF00155	Aminotransferase class I and II	-	-	GO:0001666	response to hypoxia	GO:0004021	L-alanine:2-oxoglutarate aminotransferase activity	GO:0005739	mitochondrion	alanine aminotransferase 2	K00814 alanine transaminase [EC:2.6.1.2]	K00814	alanine transaminase [EC:2.6.1.2]	osa00220	Arginine biosynthesis	G3N-9954-MONOMER	alanine transaminase	C4 photosynthetic carbon assimilation cycle, NAD-ME type	-	TCONS_00009025	0	0	0	0	0	0	0	0	1	1	0	0	0
510	SC	comp68972_c1_seq6	2	-	-	-	-	-	-	-	-	-	-	-	-	-	-	-	-	GO:0009853	photorespiration	GO:0005507	copper ion binding	GO:0005773	vacuole	-	-	-	-	osa00250	Alanine, aspartate and glutamate metabolism	G3N-9954-MONOMER	alanine transaminase	C4 photosynthetic carbon assimilation cycle, PEPCK type	-	-	-	-	-	-	-	-	-	-	-	-	-	-	-
511	SC	comp68972_c1_seq6	2	-	-	-	-	-	-	-	-	-	-	-	-	-	-	-	-	GO:0019481	L-alanine catabolic process	GO:0005524	ATP binding	GO:0005777	peroxisome	-	-	-	-	osa00710	Carbon fixation in photosynthetic organisms	G3N-9954-MONOMER	alanine transaminase	alanine biosynthesis II	-	-	-	-	-	-	-	-	-	-	-	-	-	-	-
512	SC	comp68972_c1_seq6	2	-	-	-	-	-	-	-	-	-	-	-	-	-	-	-	-	GO:0042218	1-aminocyclopropane-1-carboxylate biosynthetic process	GO:0008453	alanine-glyoxylate transaminase activity	GO:0005829	cytosol	-	-	-	-	osa01100	Metabolic pathways	G3N-9954-MONOMER	alanine transaminase	alanine degradation II (to D-lactate)	-	-	-	-	-	-	-	-	-	-	-	-	-	-	-
513	SC	comp68972_c1_seq6	2	-	-	-	-	-	-	-	-	-	-	-	-	-	-	-	-	GO:0046686	response to cadmium ion	GO:0016847	1-aminocyclopropane-1-carboxylate synthase activity	GO:0009570	chloroplast stroma	-	-	-	-	osa01200	Carbon metabolism	G3N-9954-MONOMER	alanine transaminase	alanine degradation III	-	-	-	-	-	-	-	-	-	-	-	-	-	-	-
514	SC	comp68972_c1_seq6	2	-	-	-	-	-	-	-	-	-	-	-	-	-	-	-	-	-	-	GO:0030170	pyridoxal phosphate binding	GO:0016020	membrane	-	-	-	-	osa01210	2-Oxocarboxylic acid metabolism	-	-	-	-	-	-	-	-	-	-	-	-	-	-	-	-	-	-
515	SC	comp68972_c1_seq6	2	-	-	-	-	-	-	-	-	-	-	-	-	-	-	-	-	-	-	GO:0047958	glycine:2-oxoglutarate aminotransferase activity	GO:0048046	apoplast	-	-	-	-	osa01230	Biosynthesis of amino acids	-	-	-	-	-	-	-	-	-	-	-	-	-	-	-	-	-	-
516	SC	comp68155_c0_seq3	11	-	-	dn	-	-	-	-	-	coding	rev	-	UniRef90_Q5EXM3	-	-	-	-	-	-	-	-	-	-	-	-	-	-	-	-	G2T-5213-MONOMER	glutamate decarboxylase	GABA shunt	-	TCONS_00038291	0	0	0	1	0	0	0	0	0	0	0	0	0
517	SC	comp68155_c0_seq3	11	-	-	-	-	-	-	-	-	-	-	-	-	-	-	-	-	-	-	-	-	-	-	-	-	-	-	-	-	G2T-5213-MONOMER	glutamate decarboxylase	glutamate degradation IV	-	-	-	-	-	-	-	-	-	-	-	-	-	-	-
518	SC	comp67446_c0_seq65	2	-	-	dn	-	3	52.03	transdecoder	-	coding	rev	-	UniRef90_M0WJL2	PF00069	Protein kinase domain	CMGC_GSK	PK	GO:0006464	protein modification process	GO:0000166	nucleotide binding	-	-	OSKgamma	K00924 [EC:2.7.1.-]	K00924	[EC:2.7.1.-]	-	-	-	-	-	-	TCONS_00012537	0	0	0	0	0	0	0	0	0	0	0	0	0
519	SC	comp67446_c0_seq65	2	-	-	-	-	-	-	-	-	-	-	-	-	-	-	-	-	GO:0006468	protein phosphorylation	GO:0001882	nucleoside binding	-	-	-	-	-	-	-	-	-	-	-	-	-	-	-	-	-	-	-	-	-	-	-	-	-	-
520	SC	comp67446_c0_seq65	2	-	-	-	-	-	-	-	-	-	-	-	-	-	-	-	-	GO:0006793	phosphorus metabolic process	GO:0001883	purine nucleoside binding	-	-	-	-	-	-	-	-	-	-	-	-	-	-	-	-	-	-	-	-	-	-	-	-	-	-
521	SC	comp67446_c0_seq65	2	-	-	-	-	-	-	-	-	-	-	-	-	-	-	-	-	GO:0006796	phosphate metabolic process	GO:0003824	catalytic activity	-	-	-	-	-	-	-	-	-	-	-	-	-	-	-	-	-	-	-	-	-	-	-	-	-	-
522	SC	comp67446_c0_seq65	2	-	-	-	-	-	-	-	-	-	-	-	-	-	-	-	-	GO:0008152	metabolic process	GO:0004672	protein kinase activity	-	-	-	-	-	-	-	-	-	-	-	-	-	-	-	-	-	-	-	-	-	-	-	-	-	-
523	SC	comp67446_c0_seq65	2	-	-	-	-	-	-	-	-	-	-	-	-	-	-	-	-	GO:0009987	cellular process	GO:0004674	protein serine/threonine kinase activity	-	-	-	-	-	-	-	-	-	-	-	-	-	-	-	-	-	-	-	-	-	-	-	-	-	-
524	SC	comp67446_c0_seq65	2	-	-	-	-	-	-	-	-	-	-	-	-	-	-	-	-	GO:0016310	phosphorylation	GO:0005488	binding	-	-	-	-	-	-	-	-	-	-	-	-	-	-	-	-	-	-	-	-	-	-	-	-	-	-
525	SC	comp67446_c0_seq65	2	-	-	-	-	-	-	-	-	-	-	-	-	-	-	-	-	GO:0019538	protein metabolic process	GO:0005524	ATP binding	-	-	-	-	-	-	-	-	-	-	-	-	-	-	-	-	-	-	-	-	-	-	-	-	-	-
526	SC	comp67446_c0_seq65	2	-	-	-	-	-	-	-	-	-	-	-	-	-	-	-	-	GO:0043170	macromolecule metabolic process	GO:0016301	kinase activity	-	-	-	-	-	-	-	-	-	-	-	-	-	-	-	-	-	-	-	-	-	-	-	-	-	-
527	SC	comp67446_c0_seq65	2	-	-	-	-	-	-	-	-	-	-	-	-	-	-	-	-	GO:0043412	macromolecule modification	GO:0016740	transferase activity	-	-	-	-	-	-	-	-	-	-	-	-	-	-	-	-	-	-	-	-	-	-	-	-	-	-
528	SC	comp67446_c0_seq65	2	-	-	-	-	-	-	-	-	-	-	-	-	-	-	-	-	GO:0044237	cellular metabolic process	GO:0016772	transferase activity	-	-	-	-	-	-	-	-	-	-	-	-	-	-	-	-	-	-	-	-	-	-	-	-	-	-
529	SC	comp67446_c0_seq65	2	-	-	-	-	-	-	-	-	-	-	-	-	-	-	-	-	GO:0044238	primary metabolic process	GO:0016773	phosphotransferase activity	-	-	-	-	-	-	-	-	-	-	-	-	-	-	-	-	-	-	-	-	-	-	-	-	-	-
530	SC	comp67446_c0_seq65	2	-	-	-	-	-	-	-	-	-	-	-	-	-	-	-	-	GO:0044260	cellular macromolecule metabolic process	GO:0017076	purine nucleotide binding	-	-	-	-	-	-	-	-	-	-	-	-	-	-	-	-	-	-	-	-	-	-	-	-	-	-
531	SC	comp67446_c0_seq65	2	-	-	-	-	-	-	-	-	-	-	-	-	-	-	-	-	GO:0044267	cellular protein metabolic process	GO:0030554	adenyl nucleotide binding	-	-	-	-	-	-	-	-	-	-	-	-	-	-	-	-	-	-	-	-	-	-	-	-	-	-
[truncated: 140 more rows]
[truncated: 4 more columns]

## Sheet: YIMDHup
#	Genotype	DE tag	cluster	LF_D	LF_G	YI_D	YI_G	Map_chr	Map_cM	CDS_evidence	CDS_match	CPC_coding	CPC_strand	Uniref_fwd	Uniref_rev	PFAM_id	PFAM_desc	iTAK_id	iTAK_type	GOBP_term	GOBP_desc	GOMF_term	GOMF_desc	GOCC_term	GOCC_desc	KEGGANNOT_id	KEGGANNOT_desc	KEGGKO_id	KEGGKO_desc	KEGGPATHWAY_id	KEGGPATHWAY_desc	PlantCyc_geneid	PlantCyc_genename	PlantCyc_pathway	PlantReactome	Hnijo protein	abebe2010	ashoub2013	ashoub2015	chmielewska2016	guo2009	hubner2015	kausar2013	matsumoto2014	rollins2013	shaar-moshe2015	talame2007	vitamvas2015	wang2015
[truncated: 114 more rows]
[truncated: 4 more columns]

[truncated: 5 more sheets: YIMDHdn, LFDup, LFDdn, LFMDHup, LFMDHdn]
