# Supplementary material for: Large Differences in Gene Expression Responses to Drought and Heat Stress between Elite Barley Cultivar Scarlett and a Spanish Landrace
Source: Front Plant Sci. 2017 May 1;8:647. doi: 10.3389/fpls.2017.00647 (PMC5410667; doi:10.3389/fpls.2017.00647)
Supplement: Supplementary file 5 [file DataSheet5.XLSX]

## Sheet: AddFile5
	Large Differences in Gene Expression between Elite Barley Cultivar Scarlett and a Spanish Landrace under Drought and Heat Stress
	Carlos P Cantalapiedra, María J García-Pereira, M Pilar Gracia, Ernesto Igartua, Ana M Casas and Bruno Contreras-Moreira*

## Sheet: pvalues
GOterm	GOdescription	73YID	SCYID	73YIMDH	SCYIMDH	73LFD	SCLFD	73LFMDH	SCLFMDH
GO:0042218	1-aminocyclopropane-1-carboxylate biosyn...	-	0.00091	-	-	-	-	-	-
GO:0018871	1-aminocyclopropane-1-carboxylate metabo...	-	0.00091	-	-	-	-	-	-
GO:0030048	actin filament-based movement	-	-	-	-	-	-	0.0051	-
GO:0046031	ADP metabolic process	-	0.00011	-	-	-	-	-	-
GO:0006524	alanine catabolic process	-	0.00343	-	-	-	-	-	-
GO:0006522	alanine metabolic process	-	0.00343	-	-	-	-	-	-
GO:0046164	alcohol catabolic process	-	0.00429	-	-	-	-	-	-
GO:0046184	aldehyde biosynthetic process	-	0.00126	-	-	-	-	-	-
GO:0019405	alditol catabolic process	-	0.00091	-	-	-	-	-	-
GO:0043450	alkene biosynthetic process	-	0.00896	-	-	-	-	-	-
GO:1901607	alpha-amino acid biosynthetic process	-	1.5e-05	-	-	-	-	-	-
GO:1901605	alpha-amino acid metabolic process	-	1e-06	-	-	-	-	-	0.00075
GO:0009309	amine biosynthetic process	-	-	-	-	-	-	-	0.00117
GO:0009308	amine metabolic process	-	-	-	-	-	-	-	1.5e-05
GO:0097164	ammonium ion metabolic process	-	-	-	-	-	-	0.00742	-
GO:0032011	ARF protein signal transduction	-	0.00126	-	-	-	-	-	-
GO:0009073	aromatic amino acid family biosynthetic ...	-	-	-	-	-	-	-	5.3e-05
GO:0009074	aromatic amino acid family catabolic pro...	-	0.00167	-	-	-	-	-	0.00039
GO:0009072	aromatic amino acid family metabolic pro...	-	0.00805	-	-	-	-	-	1.7e-10
GO:0009067	aspartate family amino acid biosynthetic...	-	0.0013	-	-	-	-	-	-
GO:0009066	aspartate family amino acid metabolic pr...	-	1.3e-05	-	-	-	-	-	-
GO:0006757	ATP generation from ADP	-	0.00011	-	-	-	-	-	-
GO:0015991	ATP hydrolysis coupled proton transport	-	0.00319	-	-	-	-	-	-
GO:0046034	ATP metabolic process	-	6.4e-06	-	-	-	-	-	-
GO:0051274	beta-glucan biosynthetic process	-	0.00292	-	0.0006	-	-	-	-
GO:0051273	beta-glucan metabolic process	-	0.00384	-	0.00074	-	-	-	-
GO:0009058	biosynthetic process	-	3.8e-07	-	-	-	-	-	-
GO:0052543	callose deposition in cell wall	-	0.00139	-	-	-	-	-	-
GO:0052545	callose localization	-	0.0004	-	-	-	-	-	-
GO:0016051	carbohydrate biosynthetic process	-	0.00133	-	0.00349	-	-	-	0.00868
GO:0016052	carbohydrate catabolic process	-	1.6e-06	-	-	-	-	-	-
GO:1901135	carbohydrate derivative metabolic proces...	-	4.3e-05	-	-	-	-	-	-
GO:0005975	carbohydrate metabolic process	-	4.5e-08	-	2.4e-07	-	-	-	-
GO:0046394	carboxylic acid biosynthetic process	-	1.1e-05	-	-	-	-	-	0.00061
GO:0046395	carboxylic acid catabolic process	-	0.0049	-	-	-	-	-	-
GO:0019752	carboxylic acid metabolic process	-	2.7e-10	-	-	-	-	-	0.00068
GO:0009056	catabolic process	-	2.1e-07	-	-	-	-	-	-
GO:0042545	cell wall modification	-	1.9e-07	-	-	-	-	-	-
GO:0071555	cell wall organization	-	6.4e-06	-	-	-	-	-	-
GO:0071554	cell wall organization or biogenesis	-	0.00077	-	-	-	-	-	-
GO:0052386	cell wall thickening	-	0.00343	-	-	-	-	-	-
GO:0006081	cellular aldehyde metabolic process	-	0.00041	-	-	-	-	-	-
GO:0043449	cellular alkene metabolic process	-	0.00896	-	-	-	-	-	-
GO:0044106	cellular amine metabolic process	-	-	-	-	-	-	-	1.3e-06
GO:0008652	cellular amino acid biosynthetic process	-	2.9e-06	-	-	-	-	-	-
GO:0009063	cellular amino acid catabolic process	-	0.0029	-	-	-	-	-	-
GO:0006520	cellular amino acid metabolic process	-	3.3e-06	-	-	-	-	-	0.002
GO:0042401	cellular biogenic amine biosynthetic pro...	-	-	-	-	-	-	-	0.00117
GO:0006576	cellular biogenic amine metabolic proces...	-	-	-	-	-	-	-	7e-07
GO:0044249	cellular biosynthetic process	-	3.8e-05	-	-	-	-	-	-
GO:0034637	cellular carbohydrate biosynthetic proce...	-	0.00099	-	0.00145	-	-	-	-
GO:0044275	cellular carbohydrate catabolic process	-	0.00304	-	-	-	-	-	-
GO:0044262	cellular carbohydrate metabolic process	-	1.1e-09	-	0.00018	-	-	-	-
GO:0044248	cellular catabolic process	-	4.7e-05	-	-	-	-	-	-
GO:0006073	cellular glucan metabolic process	-	0.00027	-	0.00984	-	-	-	-
GO:0044237	cellular metabolic process	-	0.0044	-	-	-	-	-	-
GO:0042398	cellular modified amino acid biosyntheti...	-	0.00147	-	-	-	-	-	-
GO:0033692	cellular polysaccharide biosynthetic pro...	-	0.00366	-	0.0006	-	-	-	-
GO:0044264	cellular polysaccharide metabolic proces...	-	0.00039	-	0.00182	-	-	-	-
GO:0071496	cellular response to external stimulus	-	0.00059	-	-	-	-	-	-
GO:0031668	cellular response to extracellular stimu...	-	0.00059	-	-	-	-	-	-
GO:0071241	cellular response to inorganic substance	-	0.00576	-	-	-	-	-	-
GO:0071281	cellular response to iron ion	-	0.00055	-	-	-	-	-	-
GO:0071248	cellular response to metal ion	-	0.0016	-	-	-	-	-	-
GO:0006995	cellular response to nitrogen starvation	-	0.00214	-	-	-	-	-	-
GO:0031669	cellular response to nutrient levels	-	0.00047	-	-	-	-	-	-
GO:0016036	cellular response to phosphate starvatio...	-	4.6e-06	-	-	-	-	-	-
GO:0009267	cellular response to starvation	-	0.00014	-	-	-	-	-	-
GO:0009970	cellular response to sulfate starvation	-	0.00037	-	-	-	-	-	-
GO:0030244	cellulose biosynthetic process	-	-	-	4.6e-05	-	-	-	-
GO:0030243	cellulose metabolic process	-	-	-	7e-05	-	-	-	-
GO:0030261	chromosome condensation	-	-	-	0.00937	-	-	-	-
GO:0007623	circadian rhythm	-	-	0.00523	-	-	-	-	-
GO:0006732	coenzyme metabolic process	-	2.6e-06	-	-	-	-	-	-
GO:0051186	cofactor metabolic process	-	3.2e-07	-	-	-	-	-	-
GO:0009704	de-etiolation	-	0.00044	-	-	-	-	-	-
GO:0052544	defense response by callose deposition i...	-	-	-	-	-	-	0.00637	-
GO:0052482	defense response by cell wall thickening	-	-	-	-	-	-	0.00637	-
GO:0009870	defense response signaling pathway, resi...	-	-	-	-	-	-	-	0.00999
GO:0032502	developmental process	-	0.00685	-	-	-	-	-	-
GO:0005984	disaccharide metabolic process	-	0.00032	-	-	-	-	-	-
GO:0022900	electron transport chain	-	-	-	-	-	0.00604	-	-
GO:0009793	embryo development ending in seed dorman...	-	0.00628	-	-	-	-	-	-
GO:0045446	endothelial cell differentiation	-	-	-	-	-	-	0.00319	-
GO:0003158	endothelium development	-	-	-	-	-	-	0.00319	-
GO:0015988	energy coupled proton transmembrane tran...	-	0.00319	-	-	-	-	-	-
GO:1902221	erythrose 4-phosphate/phosphoenolpyruvat...	-	0.00657	-	-	-	-	-	0.00155
GO:1902222	erythrose 4-phosphate/phosphoenolpyruvat...	-	0.00167	-	-	-	-	-	0.00039
GO:0042439	ethanolamine-containing compound metabol...	-	-	-	-	-	-	0.00217	-
GO:0009693	ethylene biosynthetic process	-	0.00896	-	-	-	-	-	-
GO:0009692	ethylene metabolic process	-	0.00896	-	-	-	-	-	-
GO:0045229	external encapsulating structure organiz...	-	1.3e-05	-	-	-	-	-	-
GO:0051553	flavone biosynthetic process	-	-	-	-	-	-	-	0.00625
GO:0051552	flavone metabolic process	-	-	-	-	-	-	-	0.00625
GO:0009813	flavonoid biosynthetic process	-	-	-	0.00032	-	-	-	-
GO:0009812	flavonoid metabolic process	-	-	-	0.00365	-	-	-	-
GO:0051555	flavonol biosynthetic process	-	-	-	-	-	-	-	0.00625
GO:0051554	flavonol metabolic process	-	-	-	-	-	-	-	0.00625
GO:0006091	generation of precursor metabolites and ...	-	0.00031	-	-	-	-	-	-
GO:0009250	glucan biosynthetic process	-	0.00258	-	0.00396	-	-	-	-
GO:0044042	glucan metabolic process	-	0.00027	-	0.00984	-	-	-	-
GO:0051156	glucose 6-phosphate metabolic process	-	0.00167	-	-	-	-	-	-
GO:0006006	glucose metabolic process	-	0.00024	-	-	-	-	-	-
GO:0010417	glucuronoxylan biosynthetic process	-	-	-	0.00506	-	-	-	-
GO:0010413	glucuronoxylan metabolic process	-	-	-	0.00649	-	-	-	-
GO:0046166	glyceraldehyde-3-phosphate biosynthetic ...	-	0.0008	-	-	-	-	-	-
GO:0019682	glyceraldehyde-3-phosphate metabolic pro...	-	6.3e-05	-	-	-	-	-	-
GO:0019563	glycerol catabolic process	-	0.00091	-	-	-	-	-	-
GO:0006096	glycolytic process	-	0.00011	-	-	-	-	-	-
GO:1901657	glycosyl compound metabolic process	-	3e-06	-	-	-	-	-	-
GO:0040007	growth	-	0.00389	-	-	-	-	-	-
GO:0019318	hexose metabolic process	-	0.00318	-	-	-	-	-	-
GO:1902600	hydrogen ion transmembrane transport	-	0.00474	-	-	-	-	-	-
GO:0042744	hydrogen peroxide catabolic process	-	2e-05	-	-	-	-	-	-
GO:0042743	hydrogen peroxide metabolic process	-	0.00121	-	-	-	-	-	-
GO:0006818	hydrogen transport	-	0.0006	-	-	-	-	-	-
GO:0046219	indolalkylamine biosynthetic process	-	-	-	-	-	-	-	0.00011
GO:0006586	indolalkylamine metabolic process	-	-	-	-	-	-	-	1.9e-08
GO:0042435	indole-containing compound biosynthetic ...	-	-	-	-	-	-	-	0.00043
GO:0042430	indole-containing compound metabolic pro...	-	-	-	-	-	-	-	6.7e-08
GO:0042853	L-alanine catabolic process	-	0.00343	-	-	-	-	-	-
GO:0019481	L-alanine catabolic process, by transami...	-	0.00343	-	-	-	-	-	-
GO:0042851	L-alanine metabolic process	-	0.00343	-	-	-	-	-	-
GO:0009809	lignin biosynthetic process	-	2.3e-05	-	-	-	-	-	-
GO:0046274	lignin catabolic process	-	-	-	6e-05	-	-	-	-
GO:0009808	lignin metabolic process	-	0.00012	-	9.7e-06	-	-	-	-
GO:0010876	lipid localization	-	-	-	-	-	-	-	0.00429
GO:0006869	lipid transport	-	-	-	-	-	-	-	0.00402
GO:0048571	long-day photoperiodism	-	-	0.00058	-	-	-	-	-
GO:0048574	long-day photoperiodism, flowering	-	-	0.00049	-	-	-	-	-
GO:0006559	L-phenylalanine catabolic process	-	0.00167	-	-	-	-	-	0.00039
GO:0006558	L-phenylalanine metabolic process	-	0.00657	-	-	-	-	-	0.00155
GO:0008152	metabolic process	-	0.00661	-	-	-	-	-	-
GO:0009086	methionine biosynthetic process	-	1.2e-05	-	-	-	-	-	-
GO:0006555	methionine metabolic process	-	6.2e-09	-	-	-	-	-	-
GO:0007076	mitotic chromosome condensation	-	-	-	0.00793	-	-	-	-
GO:0032787	monocarboxylic acid metabolic process	-	0.00037	-	-	-	-	-	-
GO:0005996	monosaccharide metabolic process	-	0.00679	-	-	-	-	-	-
GO:0080001	mucilage extrusion from seed coat	-	-	-	0.00865	-	-	-	-
GO:0007275	multicellular organismal development	-	0.00238	-	-	-	-	-	-
GO:0006739	NADP metabolic process	-	0.00061	-	-	-	-	-	-
GO:0098781	ncRNA transcription	-	0.00052	-	-	-	-	-	-
GO:0009890	negative regulation of biosynthetic proc...	-	-	0.00981	-	-	-	-	-
GO:0031327	negative regulation of cellular biosynth...	-	-	0.00981	-	-	-	-	-
GO:2000113	negative regulation of cellular macromol...	-	-	0.00898	-	-	-	-	-
GO:0042754	negative regulation of circadian rhythm	-	-	0.00022	-	-	-	-	-
GO:0010558	negative regulation of macromolecule bio...	-	-	0.00898	-	-	-	-	-
GO:0009892	negative regulation of metabolic process	-	0.00369	-	-	-	-	-	-
GO:1903507	negative regulation of nucleic acid-temp...	-	-	0.00792	-	-	-	-	-
GO:0045934	negative regulation of nucleobase-contai...	-	-	0.00888	-	-	-	-	-
GO:1902679	negative regulation of RNA biosynthetic ...	-	-	0.00792	-	-	-	-	-
GO:0051253	negative regulation of RNA metabolic pro...	-	-	0.00795	-	-	-	-	-
GO:0045892	negative regulation of transcription, DN...	-	-	0.00792	-	-	-	-	-
GO:0046496	nicotinamide nucleotide metabolic proces...	-	3.2e-06	-	-	-	-	-	-
GO:0006807	nitrogen compound metabolic process	-	0.00078	-	-	-	-	-	-
GO:0055086	nucleobase-containing small molecule met...	-	1.1e-06	-	-	-	-	-	-
GO:0009132	nucleoside diphosphate metabolic process	-	0.00025	-	-	-	-	-	-
GO:0006165	nucleoside diphosphate phosphorylation	-	0.00012	-	-	-	-	-	-
GO:0009116	nucleoside metabolic process	-	1.6e-06	-	-	-	-	-	-
GO:0009123	nucleoside monophosphate metabolic proce...	-	8.2e-05	-	-	-	-	-	-
GO:0006753	nucleoside phosphate metabolic process	-	1.2e-05	-	-	-	-	-	-
GO:0009141	nucleoside triphosphate metabolic proces...	-	2.3e-06	-	-	-	-	-	-
GO:0009117	nucleotide metabolic process	-	1.1e-05	-	-	-	-	-	-
GO:0046939	nucleotide phosphorylation	-	0.00022	-	-	-	-	-	-
GO:1900674	olefin biosynthetic process	-	0.00896	-	-	-	-	-	-
GO:1900673	olefin metabolic process	-	0.00896	-	-	-	-	-	-
GO:0009311	oligosaccharide metabolic process	-	0.00193	-	-	-	-	-	-
GO:0016053	organic acid biosynthetic process	-	1.1e-05	-	-	-	-	-	0.00061
GO:0016054	organic acid catabolic process	-	0.0049	-	-	-	-	-	-
GO:0006082	organic acid metabolic process	-	4.8e-10	-	-	-	-	-	0.00084
GO:1901616	organic hydroxy compound catabolic proce...	-	0.005	-	-	-	-	-	-
GO:1901576	organic substance biosynthetic process	-	3.2e-05	-	-	-	-	-	-
GO:1901575	organic substance catabolic process	-	1.6e-05	-	-	-	-	-	-
GO:1901566	organonitrogen compound biosynthetic pro...	-	7e-07	-	-	-	-	-	-
GO:1901565	organonitrogen compound catabolic proces...	-	0.00901	-	-	-	-	-	-
GO:1901564	organonitrogen compound metabolic proces...	-	3.1e-12	-	-	-	-	-	0.00152
GO:0019637	organophosphate metabolic process	-	0.00028	-	-	-	-	-	-
GO:0055114	oxidation-reduction process	-	5.8e-05	-	0.0099	-	-	-	0.00539
GO:0006733	oxidoreduction coenzyme metabolic proces...	-	4.4e-06	-	-	-	-	-	-
GO:0043436	oxoacid metabolic process	-	4.7e-10	-	-	-	-	-	0.00084
GO:0006098	pentose-phosphate shunt	-	0.00162	-	-	-	-	-	-
GO:0009699	phenylpropanoid biosynthetic process	-	5.4e-06	-	-	-	-	-	-
GO:0046271	phenylpropanoid catabolic process	-	-	-	6e-05	-	-	-	-
GO:0009698	phenylpropanoid metabolic process	-	3e-05	-	2.2e-05	-	-	-	-
GO:0006656	phosphatidylcholine biosynthetic process	-	-	-	-	-	-	0.00079	-
GO:0046470	phosphatidylcholine metabolic process	-	-	-	-	-	-	0.00151	-
GO:0000160	phosphorelay signal transduction system	-	-	-	-	-	-	0.00827	0.0053
GO:0009648	photoperiodism	-	-	0.00208	-	-	-	-	-
GO:0048573	photoperiodism, flowering	-	-	0.00198	-	-	-	-	-
GO:0019685	photosynthesis, dark reaction	-	-	-	-	-	-	-	0.00874
GO:0019684	photosynthesis, light reaction	-	-	-	-	-	0.00854	-	-
GO:0009767	photosynthetic electron transport chain	-	-	-	-	-	0.0022	-	-
GO:0009772	photosynthetic electron transport in pho...	-	-	-	-	-	0.00052	-	-
GO:0071669	plant-type cell wall organization or bio...	-	-	-	0.00629	-	-	-	-
GO:0010497	plasmodesmata-mediated intercellular tra...	-	-	-	0.00937	-	-	-	-
GO:0031426	polycistronic mRNA processing	-	0.00864	-	-	-	-	-	-
GO:0046174	polyol catabolic process	-	0.00126	-	-	-	-	-	-
GO:0000271	polysaccharide biosynthetic process	-	0.00407	-	0.00066	-	-	-	-
GO:0033037	polysaccharide localization	-	0.00052	-	-	-	-	-	-
GO:0005976	polysaccharide metabolic process	-	0.00098	-	0.00295	-	-	-	-
GO:0015774	polysaccharide transport	-	-	-	-	-	-	-	0.00625
GO:0051099	positive regulation of binding	-	-	-	-	-	-	0.00319	-
GO:0009891	positive regulation of biosynthetic proc...	-	-	0.00387	-	-	-	-	-
GO:0031328	positive regulation of cellular biosynth...	-	-	0.00377	-	-	-	-	-
GO:0031325	positive regulation of cellular metaboli...	-	-	0.00707	-	-	-	-	-
GO:0043388	positive regulation of DNA binding	-	-	-	-	-	-	0.00319	-
GO:0040019	positive regulation of embryonic develop...	-	6.8e-05	-	-	-	-	-	-
GO:0010628	positive regulation of gene expression	-	-	0.00351	-	-	-	-	-
GO:0010557	positive regulation of macromolecule bio...	-	-	0.00342	-	-	-	-	-
GO:0010604	positive regulation of macromolecule met...	-	-	0.00537	-	-	-	-	-
GO:0009893	positive regulation of metabolic process	-	-	0.00775	-	-	-	-	-
GO:0045429	positive regulation of nitric oxide bios...	-	-	-	-	-	-	0.00954	-
GO:1904407	positive regulation of nitric oxide meta...	-	-	-	-	-	-	0.00954	-
GO:0051173	positive regulation of nitrogen compound...	-	-	0.00427	-	-	-	-	-
GO:1903508	positive regulation of nucleic acid-temp...	-	-	0.00299	-	-	-	-	-
GO:0045935	positive regulation of nucleobase-contai...	-	-	0.00369	-	-	-	-	-
GO:1903428	positive regulation of reactive oxygen s...	-	-	-	-	-	-	0.00954	-
GO:0090070	positive regulation of ribosome biogenes...	-	6.8e-05	-	-	-	-	-	-
GO:1902680	positive regulation of RNA biosynthetic ...	-	-	0.00306	-	-	-	-	-
GO:0051254	positive regulation of RNA metabolic pro...	-	-	0.00306	-	-	-	-	-
GO:2000234	positive regulation of rRNA processing	-	6.8e-05	-	-	-	-	-	-
GO:0045893	positive regulation of transcription, DN...	-	-	0.00299	-	-	-	-	-
GO:0009791	post-embryonic development	-	0.00193	-	-	-	-	-	-
GO:0071435	potassium ion export	-	-	-	-	-	-	-	0.00625
GO:0080022	primary root development	-	0.00576	-	-	-	-	-	-
GO:0045037	protein import into chloroplast stroma	-	0.00685	-	-	-	-	-	-
GO:0051259	protein oligomerization	-	0.0052	-	-	-	-	-	-
GO:0018298	protein-chromophore linkage	-	-	-	-	-	0.0007	-	-
GO:0015992	proton transport	-	0.0006	-	-	-	-	-	-
GO:0009135	purine nucleoside diphosphate metabolic ...	-	0.00011	-	-	-	-	-	-
GO:0042278	purine nucleoside metabolic process	-	3.5e-07	-	-	-	-	-	-
GO:0009126	purine nucleoside monophosphate metaboli...	-	3.4e-05	-	-	-	-	-	-
GO:0009144	purine nucleoside triphosphate metabolic...	-	2.1e-06	-	-	-	-	-	-
GO:0006163	purine nucleotide metabolic process	-	8.8e-05	-	-	-	-	-	-
GO:0009179	purine ribonucleoside diphosphate metabo...	-	0.00011	-	-	-	-	-	-
GO:0046128	purine ribonucleoside metabolic process	-	3.5e-07	-	-	-	-	-	-
GO:0009167	purine ribonucleoside monophosphate meta...	-	3.4e-05	-	-	-	-	-	-
GO:0009205	purine ribonucleoside triphosphate metab...	-	2.1e-06	-	-	-	-	-	-
GO:0009150	purine ribonucleotide metabolic process	-	6.2e-05	-	-	-	-	-	-
GO:0072521	purine-containing compound metabolic pro...	-	2.9e-06	-	-	-	-	-	-
GO:0019362	pyridine nucleotide metabolic process	-	3.2e-06	-	-	-	-	-	-
GO:0072524	pyridine-containing compound metabolic p...	-	5.1e-06	-	-	-	-	-	-
GO:0072528	pyrimidine-containing compound biosynthe...	-	-	-	-	-	-	0.00201	0.00075
GO:0072527	pyrimidine-containing compound metabolic...	-	-	-	-	-	-	0.00303	0.00155
GO:0009080	pyruvate family amino acid catabolic pro...	-	0.00343	-	-	-	-	-	-
GO:0009078	pyruvate family amino acid metabolic pro...	-	0.00343	-	-	-	-	-	-
GO:0006090	pyruvate metabolic process	-	6e-05	-	-	-	-	-	-
GO:0019253	reductive pentose-phosphate cycle	-	-	-	-	-	-	-	0.00874
GO:0032012	regulation of ARF protein signal transdu...	-	0.00126	-	-	-	-	-	-
GO:0051098	regulation of binding	-	-	0.00028	-	-	-	-	-
GO:0042752	regulation of circadian rhythm	-	-	0.00155	-	-	-	-	-
GO:0051101	regulation of DNA binding	-	-	-	-	-	-	0.00319	-
GO:0009962	regulation of flavonoid biosynthetic pro...	-	-	-	0.00721	-	-	-	-
GO:0045428	regulation of nitric oxide biosynthetic ...	-	-	-	-	-	-	0.00954	-
GO:0043393	regulation of protein binding	-	-	0.00022	-	-	-	-	-
GO:0043496	regulation of protein homodimerization a...	-	-	0.00022	-	-	-	-	-
GO:1903426	regulation of reactive oxygen species bi...	-	-	-	-	-	-	0.00954	-
GO:0090069	regulation of ribosome biogenesis	-	6.8e-05	-	-	-	-	-	-
GO:2000232	regulation of rRNA processing	-	6.8e-05	-	-	-	-	-	-
GO:0009628	response to abiotic stimulus	-	3.9e-06	-	-	-	-	-	0.00033
GO:0009737	response to abscisic acid	-	-	-	-	-	-	-	3.8e-05
GO:0001101	response to acid chemical	-	0.00295	-	-	-	-	-	5.6e-06
GO:0097305	response to alcohol	-	-	-	-	-	-	-	0.00011
GO:0009733	response to auxin	-	-	0.00805	-	-	-	-	-
GO:0009617	response to bacterium	-	-	-	-	-	-	-	0.00589
GO:0009607	response to biotic stimulus	-	-	-	-	-	-	-	0.00846
GO:0046686	response to cadmium ion	-	6.6e-14	-	-	-	-	-	-
GO:0010037	response to carbon dioxide	-	0.00194	-	0.00211	-	-	-	-
GO:0042221	response to chemical	-	1.1e-12	-	-	-	-	-	3.5e-05
GO:0009409	response to cold	-	0.00055	-	-	-	-	-	0.00225
GO:0009719	response to endogenous stimulus	-	-	-	-	-	-	-	5.2e-05
GO:0009723	response to ethylene	-	-	0.00402	-	-	-	-	0.00046
GO:0043207	response to external biotic stimulus	-	-	-	-	-	-	-	0.00682
GO:0009605	response to external stimulus	-	0.00444	-	-	-	-	-	-
GO:0009991	response to extracellular stimulus	-	0.00068	-	-	-	-	-	-
GO:0009739	response to gibberellin	-	-	0.00186	-	-	-	-	-
GO:0009408	response to heat	-	-	-	-	-	-	0.00163	-
GO:0009725	response to hormone	-	0.00834	-	-	-	-	-	3.3e-05
GO:0042542	response to hydrogen peroxide	-	-	-	-	-	-	-	0.00207
GO:0010035	response to inorganic substance	-	6.2e-14	-	-	-	-	0.00319	7.3e-05
GO:0010039	response to iron ion	-	0.0039	-	-	-	-	-	-
GO:0009753	response to jasmonic acid	-	-	0.00455	-	-	-	-	-
GO:0033993	response to lipid	-	-	-	-	-	-	-	3.2e-05
GO:0010038	response to metal ion	-	8.1e-14	-	-	-	-	-	-
GO:1901698	response to nitrogen compound	-	-	0.00552	-	-	-	-	-
GO:0031667	response to nutrient levels	-	0.00055	-	-	-	-	-	-
GO:0014070	response to organic cyclic compound	-	-	0.00849	-	-	-	-	-
GO:0010033	response to organic substance	-	0.00111	-	-	-	-	-	2.5e-05
GO:0010243	response to organonitrogen compound	-	-	0.00204	-	-	-	-	-
GO:0006970	response to osmotic stress	-	1.8e-07	-	-	-	-	-	6.2e-05
GO:0051707	response to other organism	-	-	-	-	-	-	-	0.00682
GO:0006979	response to oxidative stress	-	-	-	-	-	-	-	3.3e-05
GO:1901700	response to oxygen-containing compound	-	0.00013	-	-	-	-	-	9.3e-05
GO:0000302	response to reactive oxygen species	-	-	-	-	-	-	-	0.00129
GO:0009751	response to salicylic acid	-	-	0.00412	-	-	-	-	0.00415
GO:0009651	response to salt stress	-	2.7e-07	-	-	-	-	-	0.00019
GO:0042594	response to starvation	-	0.00016	-	-	-	-	-	-
GO:0050896	response to stimulus	-	9.1e-05	-	-	-	-	0.00211	0.00068
GO:0006950	response to stress	-	-	-	-	-	-	-	0.00061
GO:0009608	response to symbiont	-	0.00343	-	-	-	-	-	-
GO:0009610	response to symbiotic fungus	-	0.00343	-	-	-	-	-	-
GO:0009266	response to temperature stimulus	-	0.00157	-	-	-	-	0.00648	0.00263
GO:1990267	response to transition metal nanoparticl...	-	6.9e-08	-	-	-	-	-	-
GO:0009415	response to water	-	0.00611	-	-	-	-	0.00565	6.3e-06
GO:0009414	response to water deprivation	-	-	-	-	-	-	0.00469	4.2e-06
GO:0009611	response to wounding	-	-	-	-	-	-	-	2.1e-05
GO:0010043	response to zinc ion	-	7.7e-06	-	-	-	-	-	-
GO:0048511	rhythmic process	-	-	0.00523	-	-	-	-	-
GO:0009185	ribonucleoside diphosphate metabolic pro...	-	0.00023	-	-	-	-	-	-
GO:0009119	ribonucleoside metabolic process	-	1.2e-06	-	-	-	-	-	-
GO:0009161	ribonucleoside monophosphate metabolic p...	-	7.6e-05	-	-	-	-	-	-
GO:0009199	ribonucleoside triphosphate metabolic pr...	-	2.2e-06	-	-	-	-	-	-
GO:0009259	ribonucleotide metabolic process	-	0.00013	-	-	-	-	-	-
GO:0019693	ribose phosphate metabolic process	-	3.5e-06	-	-	-	-	-	-
GO:0009303	rRNA transcription	-	0.0001	-	-	-	-	-	-
GO:0006556	S-adenosylmethionine biosynthetic proces...	-	6.2e-07	-	-	-	-	-	0.00874
GO:0046500	S-adenosylmethionine metabolic process	-	0.00012	-	-	-	-	-	-
GO:0019748	secondary metabolic process	-	0.00071	-	0.00021	-	-	-	-
GO:0044550	secondary metabolite biosynthetic proces...	-	0.00011	-	-	-	-	-	-
GO:0090487	secondary metabolite catabolic process	-	-	-	-	-	-	-	0.00042
GO:0048316	seed development	-	0.00964	-	-	-	-	-	-
GO:0033587	shikimate biosynthetic process	-	0.00019	-	-	-	-	-	-
GO:0044707	single-multicellular organism process	-	0.0029	-	-	-	-	-	-
GO:0044711	single-organism biosynthetic process	-	6.6e-08	-	-	-	-	-	3e-06
GO:0044724	single-organism carbohydrate catabolic p...	-	2.3e-06	-	-	-	-	-	-
GO:0044723	single-organism carbohydrate metabolic p...	-	5.2e-07	-	0.00704	-	-	-	-
GO:0044712	single-organism catabolic process	-	4.6e-08	-	-	-	-	-	-
GO:0044763	single-organism cellular process	-	4.4e-05	-	-	-	-	-	0.00412
GO:0044767	single-organism developmental process	-	0.00598	-	-	-	-	-	-
GO:0044710	single-organism metabolic process	-	4.1e-08	-	0.00262	-	-	-	7.5e-05
GO:0044699	single-organism process	-	0.00141	-	-	-	-	-	5.6e-05
GO:0044283	small molecule biosynthetic process	-	1.1e-05	-	-	-	-	-	7.8e-05
GO:0044282	small molecule catabolic process	-	4.3e-05	-	-	-	-	-	-
GO:0044281	small molecule metabolic process	-	2.2e-10	-	-	-	-	-	0.00156
GO:0005982	starch metabolic process	-	0.0022	-	-	-	-	-	-
GO:0005985	sucrose metabolic process	-	0.00022	-	0.00447	-	-	-	-
GO:0000097	sulfur amino acid biosynthetic process	-	3.2e-05	-	-	-	-	-	-
GO:0000096	sulfur amino acid metabolic process	-	1.8e-07	-	-	-	-	-	-
GO:0044272	sulfur compound biosynthetic process	-	1.1e-06	-	-	-	-	-	-
GO:0006790	sulfur compound metabolic process	-	2.7e-06	-	-	-	-	-	-
GO:0009228	thiamine biosynthetic process	-	-	-	-	-	-	6.1e-05	0.00011
GO:0006772	thiamine metabolic process	-	-	-	-	-	-	8.1e-05	0.00034
GO:0042724	thiamine-containing compound biosyntheti...	-	-	-	-	-	-	6.1e-05	0.00011
GO:0042723	thiamine-containing compound metabolic p...	-	-	-	-	-	-	8.1e-05	0.00034
GO:0009407	toxin catabolic process	-	-	-	-	-	-	-	0.00042
GO:0009404	toxin metabolic process	-	-	-	-	-	-	-	0.00507
GO:0006414	translational elongation	-	0.00115	-	-	-	-	-	-
GO:0072350	tricarboxylic acid metabolic process	-	0.00557	-	-	-	-	-	-
GO:0006642	triglyceride mobilization	-	0.0008	-	-	-	-	-	-
GO:0000162	tryptophan biosynthetic process	-	-	-	-	-	-	-	0.00011
GO:0006568	tryptophan metabolic process	-	-	-	-	-	-	-	1.9e-08
GO:0010228	vegetative to reproductive phase transit...	-	-	0.00654	-	-	-	-	-
GO:0009110	vitamin biosynthetic process	-	-	-	-	-	-	0.00022	0.00123
GO:0006766	vitamin metabolic process	-	-	-	-	-	-	0.00024	0.00172
GO:0042364	water-soluble vitamin biosynthetic proce...	-	-	-	-	-	-	0.00017	0.00086
GO:0006767	water-soluble vitamin metabolic process	-	-	-	-	-	-	0.00019	0.00124
GO:0010025	wax biosynthetic process	-	0.00612	-	-	-	-	-	-
GO:0010166	wax metabolic process	-	0.00612	-	-	-	-	-	-
GO:0045492	xylan biosynthetic process	-	-	-	0.00578	-	-	-	-
